# Supplementary material for: Comprehensive characterization of immunogenic cell death in acute myeloid leukemia revealing the association with prognosis and tumor immune microenvironment
Source: BMC Med Genomics. 2024 Apr 26;17:107. doi: 10.1186/s12920-024-01876-w (PMC11046942; doi:10.1186/s12920-024-01876-w)
Supplement: Supplementary file 1 — Supplementary Material 1 [file 12920_2024_1876_MOESM1_ESM.xlsx]

## Sheet: Sheet1
ICD Signature and expression of immune cells
Cluster	RiskScore	Sample	B_cells	Macrophages_M1	Macrophages_M2	Monocytes	Neutrophils	NK_cells	T_cells_CD4	T_cells_CD8	Tregs	Dendritic_cells	Other
C2	-0.743196	TCGA-AB-2808-03	0.0325236	0	0.0457795	0	0.135154	0.0256245	0	0	0.0231139	0.0972759	0.640529
C2	-0.779757	TCGA-AB-2819-03	0.0564359	0	0.0329531	0	0.00405734	0.0500253	0	0.00972025	0.0210688	0.169046	0.656693
C1	-0.35197	TCGA-AB-2828-03	0.0302546	0	0.213504	0.398677	0	0.0416201	0	0	0.0152433	0.0327668	0.267935
C1	-0.857579	TCGA-AB-2849-03	0.0280947	0.00377129	0.00485695	0	0.0561332	0.0550899	0.0375495	0	0.049137	0.0637745	0.701593
C2	-1.38332	TCGA-AB-3012-03	0.0225744	0.00480595	0.00232852	0.0305362	0.00511595	0.096003	0	0	0.0370713	0.0691096	0.732455
C2	-0.60206	TCGA-AB-3011-03	0.0465298	0	0.0106565	0	0	0.0446572	0	0.00128035	0.0255215	0.127502	0.743853
C2	-1.85127	TCGA-AB-2991-03	0.0319481	0	0	0.0279025	0.00528822	0.133295	0	0	0.0641869	0.0744274	0.662952
C2	-0.509634	TCGA-AB-2994-03	0.0126371	0.00209997	0.0248558	5.02837e-06	0.0441234	0.0634949	0.100693	0.0207145	0.0208899	0.068133	0.642353
C2	-0.867622	TCGA-AB-2999-03	0.0462237	0	0.0120611	0	0	0.0995678	0	0.00767568	0.0761956	0.100457	0.65782
C1	-0.297999	TCGA-AB-2992-03	0.026805	0	0.0743625	0.103026	0.279783	0.0450093	0	0.000371356	0.0280749	0	0.442568
C1	-0.274801	TCGA-AB-2835-03	0.0331574	0	0.112227	0.417511	0.00237532	0.0171351	0	0	0.00601124	0	0.411583
C2	-0.540308	TCGA-AB-2963-03	0.013697	0	0.0421353	0.00951057	0.136655	0.0296505	0	0	0.00891654	0.130281	0.629155
C1	-0.390302	TCGA-AB-2996-03	0.0382216	0.0286238	0.0920229	0.16887	0	0.115754	0	0	0.0687472	0.0756986	0.412061
C2	-1.61032	TCGA-AB-3007-03	0.0219247	0	0.00336767	0	0.0510738	0.148221	0	0	0.0629638	0.0775305	0.634919
C2	-1.69093	TCGA-AB-3001-03	0.0417993	0	0.013674	0	0.0141794	0.09725	0	0.0224354	0.0497058	0.112168	0.648788
C1	-0.115616	TCGA-AB-2995-03	0.0374626	0	0.0248465	0	0	0.0518486	0.163402	0.0479199	0.0288957	0.108523	0.537102
C1	-0.494584	TCGA-AB-3002-03	0.112147	0.0402087	0.0306016	0.0373949	0	0.0382538	0.0194642	0.0110342	0.0310991	0.0459124	0.633884
C2	-1.13985	TCGA-AB-2862-03	0.0589558	0	0.0247739	0	0.0346881	0.0880335	0	0	0.0306383	0.0359343	0.726976
C2	-0.595052	TCGA-AB-2846-03	0.050118	0	0.176564	0.219975	0	0.0414598	0	0	0.0210134	0.0449104	0.445959
C2	-0.664654	TCGA-AB-2841-03	0.0220286	0	0.0309613	0.0382019	0.0643293	0.0854573	0.00380953	0.000231129	0.032691	0.0426729	0.679617
C2	-0.579602	TCGA-AB-3000-03	0.075494	0	0.151445	0.103188	0	0.0794718	0	0	0.0330886	0.0499828	0.507329
C1	-0.596918	TCGA-AB-2876-03	0.0629002	0	0.0678481	0	0	0.0351367	0.0259697	0.000650231	0.0240593	0.141382	0.642054
C2	-0.487822	TCGA-AB-2913-03	0.036468	0	0.00655591	0	0	0.106918	0	0	0.047331	0.143357	0.659369
C1	-0.775627	TCGA-AB-2917-03	0.046305	0.00496016	0.00301783	0.00191385	0.0060736	0.0158724	0.257478	0.00903849	0.0277416	0.160806	0.466793
C1	-0.36786	TCGA-AB-2911-03	0.0543032	0.0373078	0.0574604	0.215889	0.0247636	0.0229395	0.0384441	0.0164569	0.0281589	0.0790316	0.425245
C1	-0.426735	TCGA-AB-2984-03	0.0561778	0	0.0601356	0.0683052	0	0.0411749	0.0774375	0	0.00779111	0.0404548	0.648523
C1	-0.62106	TCGA-AB-2822-03	0.0786958	0.0156679	0	0	0	0.0530308	0.0114839	0	0.0381158	0.17046	0.632546
C2	-0.776386	TCGA-AB-2806-03	0.0724139	0	0.000445189	0	0	0.0504974	0	0	0.0515892	0.217186	0.607868
C2	-0.57012	TCGA-AB-2892-03	0.0412135	0	0.237634	0.278103	0	0.0415893	0.00275314	0	0.0219395	0.0108329	0.365935
C1	-0.416681	TCGA-AB-2976-03	0.0264634	0.00802873	0.0119054	0	0.113196	0.0431579	0	0	0.0184657	0.0680573	0.710726
C1	-0.202689	TCGA-AB-2916-03	0.0192971	0	0.147651	0.274252	0.00673157	0.016294	0.192428	0.0166412	0.0398823	0.207122	0.0796998
C2	-0.693576	TCGA-AB-2966-03	0.0577271	0	0.0310155	0	0	0.04494	0.11493	0.0013384	0.0271586	0.113162	0.609729
C2	-0.58965	TCGA-AB-2815-03	0.0517803	0	0.30951	0.359808	0	0.0372861	0	0	0.0141407	0	0.227474
C2	-0.512529	TCGA-AB-3008-03	0.0964978	0	0.0155264	0	0.0237325	0.0531368	0	0.00116103	0.023187	0.0822403	0.704518
C2	-0.409783	TCGA-AB-2821-03	0.059632	0.00156698	0.0495001	0.0383779	0.0647809	0.102724	0	0	0.0565866	0.0709332	0.555898
C2	-0.339895	TCGA-AB-2971-03	0.0363719	0.0251338	0.282775	0.364166	0	0.0342004	0.00133183	0.00390763	0.078357	0	0.173757
C1	-0.321714	TCGA-AB-2814-03	0.0554549	0	0.0080852	0	0.0288203	0.0543023	0	0.000190919	0.024429	0.197164	0.631553
C2	-0.840849	TCGA-AB-2914-03	0.0505109	0	0.117246	0.011032	0	0.0265699	0.0800818	0	0.0219112	0.159227	0.533421
C2	-0.373109	TCGA-AB-2826-03	0.0190036	0	0.078342	0.24601	0.154591	0.0276658	0	0	0.0158499	0.055277	0.403261
C1	-0.351258	TCGA-AB-2884-03	0.0640695	0.00788577	0.137535	0.235413	0	0.0378541	0.0125198	0.00944322	0.0199735	0.0632365	0.41207
C1	-0.167726	TCGA-AB-2883-03	0.051623	0	0.184774	0.28713	0	0.0601884	0	0	0.00223689	0.0180044	0.396043
C2	-1.3373	TCGA-AB-2980-03	0.0310451	0	0.0072202	0	0.0158168	0.0592917	0	0.00450803	0.0411755	0.075851	0.765092
C1	-0.531067	TCGA-AB-2949-03	0.0604758	0.0347306	0.0367304	0	0	0.038175	0	0	0.0722499	0.211564	0.546074
C2	-0.177399	TCGA-AB-2979-03	0.0871691	0	0.0620548	0.0276006	0	0.0657338	0.0180297	0.0148994	0.0359147	0.0878449	0.600753
C1	0.0959536	TCGA-AB-2899-03	0.154907	0	0.071485	0.140686	0.0271314	0.0440803	0.0730509	0.0136351	0.0290623	0.0873906	0.358571
C1	-0.616443	TCGA-AB-2942-03	0.0526464	0	0.146859	0.11418	0	0.0400484	0.0361024	0.000406959	0.0302593	0.113456	0.466041
C2	-0.638936	TCGA-AB-2877-03	0.0315443	0.0362445	0.0391341	0.0680862	0	0.0879094	0	0	0.0310855	0	0.705996
C2	-0.712285	TCGA-AB-2872-03	0.0288718	0.0191309	0	0.0479749	0.0757646	0.114233	0	0	0.0370043	0	0.67702
C1	0.0671742	TCGA-AB-2973-03	0.059849	0	0.24679	0.400672	0	0.0110669	0.0596765	0.021843	0.020116	0.0320842	0.147902
C1	-0.209999	TCGA-AB-2847-03	0.0525809	0.00229202	0.0222746	0	0	0.0617162	0.0654934	0.0343617	0.0266126	0.118519	0.616149
C1	0.0492699	TCGA-AB-2948-03	0.0375187	0	0.187847	0.43448	0.107878	0.0196131	0	0.00526285	0.0311621	0	0.176238
C2	-0.603726	TCGA-AB-2858-03	0.0535748	0.000681557	0.0243567	0.0131383	0.0482222	0.0279504	0.086513	0.00939262	0.033469	0.0738257	0.628876
C2	-1.08649	TCGA-AB-3009-03	0.0321186	0	0	0	0.00857614	0.0918108	0	0	0.0447654	0.228831	0.593898
C1	-0.520418	TCGA-AB-2805-03	0.0565374	0	0.213811	0.193505	0	0.0337984	0	0	0.0405885	0.179718	0.282042
C1	-0.149663	TCGA-AB-2836-03	0.0373518	0	0.130306	0.211139	0.0626409	0.0359718	0	0.00736346	0.0205001	0.13798	0.356747
C1	-0.674903	TCGA-AB-2959-03	0.0869057	0	0.0144756	0	0	0.0597757	0.178338	0.00224488	0.0608089	0.180526	0.416925
C2	-0.745114	TCGA-AB-2955-03	0.0634298	0	0.00439436	0	0	0.0436853	0.0398446	0	0.0326053	0.139384	0.676656
C1	-0.275472	TCGA-AB-2981-03	0.0257351	0.042946	0.0763199	0.30842	0	0.0126557	0	0	0.0100813	0.270024	0.253818
C1	-0.559728	TCGA-AB-2839-03	0.037081	0.0148409	0.00994075	0	0	0.0542911	0	0	0.0222961	0.174317	0.687233
C2	-0.604146	TCGA-AB-2990-03	0.0614236	0.00645185	0.0403527	0.0207518	0	0.0514879	0	0.00893595	0.0200436	0.100556	0.689996
C2	-0.666761	TCGA-AB-2939-03	0.0488537	0	0.105955	0.0672501	0.0347532	0.093254	0	0	0.0395372	0.0976001	0.512797
C2	-0.659575	TCGA-AB-2880-03	0.0574611	0	0.0751303	0.066388	0	0.0580755	0.0107865	0	0.0277324	0.0925563	0.61187
C2	-1.08492	TCGA-AB-2874-03	0.0198738	0.01091	0.0326944	0.00300081	0.0619628	0.0548888	0	0	0.0304565	0.0689058	0.717307
C2	-0.576568	TCGA-AB-2881-03	0.0559589	0.00784262	0.0631195	0.0208408	0	0.0320926	0.0960416	0.0363785	0.0211509	0.135356	0.531219
C1	-0.386144	TCGA-AB-2898-03	0.0174311	0	0.00199707	0	0.233327	0.0741196	0	0	0.043418	0.0594377	0.57027
C2	-0.885185	TCGA-AB-2812-03	0.0197258	0.0136095	0.0138919	0	0.0937618	0.0541457	0	0	0.0123006	0.0417901	0.750775
C2	0.320781	TCGA-AB-2920-03	0.0552891	0.0170119	0.00338089	0	0.0272273	0.0981317	0	0	0.0360691	0.139584	0.623306
C1	0.144667	TCGA-AB-2882-03	0.0358196	0.025115	0.0313138	0	0.00567279	0.0652038	0.16932	0.0334316	0.0565851	0.0815872	0.495951
C2	-0.637371	TCGA-AB-2878-03	0.0571896	0.0225528	0.00972175	0	0	0.0534695	0	0	0.0494868	0.163787	0.643792
C1	-0.381009	TCGA-AB-2965-03	0.0289037	0	0.282162	0.285404	0	0.0246752	0	0	0.0013714	0	0.377484
C1	-0.250248	TCGA-AB-2983-03	0.121293	0	0.164741	0.099317	0	0.0896895	0	0	0.0473299	0.123276	0.354354
C1	-0.178927	TCGA-AB-2888-03	0.0389082	0	0.191618	0.361217	0	0.0199854	0.210434	0.0231288	0.0237437	0.0542944	0.0766712
C2	-0.95097	TCGA-AB-2950-03	0.0345024	0.000375129	0.00216932	0	0.0241977	0.0558375	0	0	0.0472101	0.1381	0.697608
C2	-0.422033	TCGA-AB-2857-03	0.0890984	0.00508996	0.0184567	0	0.0701026	0.0324127	0.154423	0.0248063	0.0445993	0.0716713	0.48934
C1	-0.0220309	TCGA-AB-2970-03	0.126269	0	0.400228	0.242515	0	0.0198867	0	0	0.00716428	0	0.203938
C2	-0.0568717	TCGA-AB-2845-03	0.0814308	0	0.19236	0.104485	0	0.0535666	0	0.00789583	0.0322507	0.0567769	0.471234
C2	-0.0846641	TCGA-AB-2938-03	0.0341382	0	0.0683798	0	0	0.046762	0.069974	0.0354047	0.0396086	0.136867	0.568866
C2	-0.543394	TCGA-AB-2889-03	0.0419823	0	0.163712	0.16609	0	0.0509693	0	0	0.0264175	0.0910919	0.459737
C1	-0.0404662	TCGA-AB-2859-03	0.0304333	0	0.0137721	0	0.0595726	0.0263729	0.161423	0.0527548	0.0395267	0.122666	0.493478
C1	-0.547231	TCGA-AB-2818-03	0.023139	0	0.0488436	0.0528303	0.254884	0.0292575	0	0	0.0167003	0.0840191	0.490327
C2	-0.170393	TCGA-AB-2830-03	0.130226	0	0.120914	0.00842974	0	0.039786	0.0460879	0.0143402	0.0321855	0.0672322	0.540799
C1	-0.32787	TCGA-AB-2912-03	0.031717	0	0.152361	0.231141	0	0.0567733	0	0	0.0328382	0.0556774	0.439492
C1	-0.450185	TCGA-AB-2817-03	0.151214	0	0.0394093	0	0.00262267	0.0407504	0.0445415	0	0.0288551	0.147286	0.54532
C1	-0.18338	TCGA-AB-2873-03	0.040952	0.0594115	0.147572	0.423012	0.0463236	0.0256659	0.0104142	0.0189557	0.019064	0	0.208629
C2	-0.423725	TCGA-AB-2834-03	0.0247588	0	0.0879889	0.113669	0.162853	0.0263124	0	0	0.00954631	0.0320828	0.542789
C2	-0.246193	TCGA-AB-2925-03	0.0381047	0	0.372974	0.363879	0	0.0131304	0	0	0	0	0.211912
C2	-0.459069	TCGA-AB-2869-03	0.0452528	0	0.057127	0	0.00886249	0.108114	0	0	0.0421134	0.0975785	0.640952
C2	-0.717346	TCGA-AB-2811-03	0.0371986	0.0115552	0.0186059	0.135445	0.0507272	0.0369149	0	0.0114814	0.0530605	0.0554808	0.589531
C2	-1.0584	TCGA-AB-2897-03	0.0292357	0.0130673	0	0.0298237	0.0748993	0.0863732	0	0	0.0267848	0.0297742	0.710042
C1	-0.0826795	TCGA-AB-2851-03	0.0518998	0	0.0953408	0.320149	0.0177238	0.028469	0.029905	0	0.0119135	0.123679	0.32092
C1	0.49652	TCGA-AB-2843-03	0.0892603	0	0.0705405	0.052552	0	0.0816427	0.13808	0.0054207	0.0428729	0.0877156	0.431915
C2	-0.37465	TCGA-AB-2937-03	0.0586001	0	0.0332875	0	0.0341369	0.029847	0.113675	0.00358369	0.0268165	0.152699	0.547354
C1	-0.3493	TCGA-AB-2896-03	0.0354165	0	0.0456627	0	0.0733421	0.0452294	0	0	0.0226475	0.10156	0.676142
C1	0.0974548	TCGA-AB-2885-03	0.0400038	0	0.00266021	0	0.00562664	0.0489842	0.0410046	0.0161975	0.0386002	0.153159	0.653764
C2	0.0235454	TCGA-AB-2893-03	0.0487761	0	0.39486	0.435492	0	0.0268517	0	0	0	0	0.0940206
C2	-0.693668	TCGA-AB-2875-03	0.0876192	0	0.0173874	0	0	0.0558419	0	0.0133177	0.0578562	0.156527	0.611451
C1	-0.211631	TCGA-AB-2825-03	0.0339575	0.0191868	0.142794	0.356418	0	0.0211774	0	0	0.00451037	0.0374991	0.384457
C1	-0.380141	TCGA-AB-2986-03	0.0364752	0.00365566	0.0186283	0	0.0800919	0.0404078	0.0131095	0.0112813	0.0069468	0.0988314	0.690572
C1	0.15548	TCGA-AB-2987-03	0.0641876	0.0249964	0.225408	0.229761	0.0336928	0.0193476	0.119041	0.0432862	0.0522741	0.188005	0
C1	-0.419455	TCGA-AB-2900-03	0.0248216	0.0843753	0.0230536	0.0553509	0.107546	0.0408702	0	0	0	0.0559951	0.607988
C2	-0.672671	TCGA-AB-2867-03	0.0397265	0.00696802	0.0598753	0.0513158	0.0777685	0.0294159	0.154394	0.0437056	0.0313828	0.0299688	0.475478
C1	0.0390125	TCGA-AB-2956-03	0.0707646	0	0.14669	0.442793	0.0736566	0.0722994	0	0	0	0	0.193797
C2	-0.861089	TCGA-AB-2886-03	0.128267	0	0.0126052	0	0.0132482	0.0825935	0	0	0.0482061	0.131242	0.583838
C1	0.0606129	TCGA-AB-2894-03	0.0512027	0.00350172	0	0.0409649	0	0.0774342	0	0	0.0393478	0.156347	0.631201
C1	0.00334582	TCGA-AB-2871-03	0.075194	0	0.0116621	0	0.0143275	0.0628213	0.236012	0.0467258	0.0606247	0.0601501	0.432482
C1	0.26864	TCGA-AB-2866-03	0.023729	0	0.224013	0.25366	0	0.0211393	0	0.0311377	0.0262079	0.0719174	0.348195
C2	-0.492512	TCGA-AB-2870-03	0.0558699	0.0110091	0.149417	0.156542	0	0.0400274	0.0495109	0	0.0308501	0.0919481	0.414826
C2	-0.120058	TCGA-AB-2856-03	0.0493596	0.0100157	0.0794689	0.0914201	0.057574	0.0388462	0	0.00656067	0.0185463	0.0888653	0.559343
C2	-1.34012	TCGA-AB-2982-03	0.0795328	0	0.000729678	0.0365564	0	0.113277	0	0.0169448	0.0752861	0.0558987	0.621774
C1	1.2575	TCGA-AB-2929-03	0.0864611	0.0016089	0.014461	0	0.00904515	0.0340616	0.414907	0.00210073	0.0602276	0.114288	0.262839
C2	-0.436344	TCGA-AB-2844-03	0.0307417	0.0323324	0.0561053	0.180681	0	0.0496808	0	0	0.0103149	0.0270298	0.613114
C1	0.667077	TCGA-AB-2933-03	0.159026	0	0.237085	0.258422	0.00448528	0.018048	0.0734359	0.00607948	0.036571	0.0281375	0.17871
C1	-0.153917	TCGA-AB-2927-03	0.130264	0	0.0850395	0.0480036	0	0.0228311	0.185474	0.0150836	0.0443615	0.139828	0.329115
C1	-0.365458	TCGA-AB-2924-03	0.0272885	0	0.16733	0.28283	0.041946	0.0388776	0	0	0.0229262	0.0519228	0.366879
C2	-0.583913	TCGA-AB-2853-03	0.0212212	5.18443e-05	0.0444484	0	0.0469358	0.0328486	0	0	0.0147119	0.16934	0.670442
C1	-0.123807	TCGA-AB-2935-03	0.0545472	0.00829532	0.0567946	0.0631054	0	0.0594981	0	0.049757	0.0482212	0.128995	0.530786
C2	-0.581534	TCGA-AB-2919-03	0.0372957	0	0.0323085	0	0	0.0582913	0.000465125	0	0.020568	0.0977279	0.753343
C1	-0.425641	TCGA-AB-2865-03	0.0469182	0.0101962	0.0959204	0.011883	0.0789945	0.0276472	0	0.00562379	0.0278862	0.189513	0.505417
C1	-0.496332	TCGA-AB-2928-03	0.026951	0.00214474	0	0	0	0.0456575	0	0	0.0214656	0.300478	0.603303
C1	-0.345108	TCGA-AB-2936-03	0.09432	0	0.0171908	0	0	0.0267598	0.320171	0.0265646	0.0624711	0.191682	0.260841
C2	-0.770209	TCGA-AB-2901-03	0.0131143	0.00642383	0.0316058	0	0.0511435	0.0544661	0	0.000929862	0.0333231	0.0591165	0.749877
C2	-1.677	TCGA-AB-2998-03	0.019492	0	0.0210427	0.0203804	0.0903028	0.0754668	0	0	0.0251476	0.0472194	0.700948
C1	-0.183898	TCGA-AB-2813-03	0.0343487	0	0.126403	0.385494	0.073434	0.0383485	0	0.00747153	0.0277177	0	0.306782
C1	0.464315	TCGA-AB-2977-03	0.0582676	0.020249	0.12173	0.179995	0	0.0642517	0	0.00805174	0.0591705	0.0717674	0.416517
C1	-0.0799128	TCGA-AB-2908-03	0.0334965	0.00556079	0.0262363	0	0.082015	0.0544755	0	0.0321578	0.0408776	0.125531	0.599649
C1	0.636197	TCGA-AB-2952-03	0.073509	0.0156698	0.0674669	0.057056	0	0.0456435	0.140604	0.0354741	0.0332525	0.108466	0.422859
C2	-0.724992	TCGA-AB-2863-03	0.00921118	0.0633159	0	0.0093646	0	0.143141	0	0	0.0757554	0.0859338	0.613278
C1	-0.394577	TCGA-AB-2988-03	0.0423539	0.00252068	0.0227938	0	0.0927292	0.0549287	0	0	0.0181971	0.0724346	0.694042
C2	-1.00294	TCGA-AB-2840-03	0.0561408	0	0.0369164	0.0355876	0.00592302	0.0782651	0.10173	0	0.0274903	0.0280464	0.629901
C1	0.0412744	TCGA-AB-2934-03	0.0712131	0	0.246797	0.252184	0	0.0277136	0.048739	0	0.0215516	0.0763177	0.255484
Expression of 5 ICD-prognostic genes in the TCGA database
Symbol	TCGA-AB-2935-03	TCGA-AB-2812-03	TCGA-AB-2871-03	TCGA-AB-2959-03	TCGA-AB-2925-03	TCGA-AB-2817-03	TCGA-AB-2843-03	TCGA-AB-2858-03	TCGA-AB-2929-03	TCGA-AB-2873-03	TCGA-AB-2984-03	TCGA-AB-2941-03	TCGA-AB-2882-03	TCGA-AB-2996-03	TCGA-AB-2995-03	TCGA-AB-2943-03	TCGA-AB-2826-03	TCGA-AB-2965-03	TCGA-AB-2862-03	TCGA-AB-2980-03	TCGA-AB-2840-03	TCGA-AB-2942-03	TCGA-AB-2836-03	TCGA-AB-2911-03	TCGA-AB-3007-03	TCGA-AB-2846-03	TCGA-AB-2888-03	TCGA-AB-2991-03	TCGA-AB-2830-03	TCGA-AB-2981-03	TCGA-AB-2927-03	TCGA-AB-2818-03	TCGA-AB-2970-03	TCGA-AB-2819-03	TCGA-AB-2955-03	TCGA-AB-2877-03	TCGA-AB-2869-03	TCGA-AB-2839-03	TCGA-AB-2822-03	TCGA-AB-2886-03	TCGA-AB-2876-03	TCGA-AB-2950-03	TCGA-AB-2939-03	TCGA-AB-2844-03	TCGA-AB-2987-03	TCGA-AB-2834-03	TCGA-AB-2979-03	TCGA-AB-2880-03	TCGA-AB-2878-03
Group	High-Risk	Low-Risk	High-Risk	Low-Risk	High-Risk	Low-Risk	High-Risk	Low-Risk	High-Risk	High-Risk	Low-Risk	High-Risk	High-Risk	High-Risk	High-Risk	High-Risk	High-Risk	High-Risk	Low-Risk	Low-Risk	Low-Risk	Low-Risk	High-Risk	High-Risk	Low-Risk	Low-Risk	High-Risk	Low-Risk	High-Risk	High-Risk	High-Risk	Low-Risk	High-Risk	Low-Risk	Low-Risk	Low-Risk	Low-Risk	Low-Risk	Low-Risk	Low-Risk	Low-Risk	Low-Risk	Low-Risk	Low-Risk	High-Risk	High-Risk	High-Risk	Low-Risk	Low-Risk
TNF	1.46525	9.84552	1.28682	0.507078	5.16456	3.64963	1.69339	0.352088	5.39611	2.89836	0.237319	0.251874	3.50521	0.320366	1.8378	1.4321	2.55312	0.840053	9.56266	11.6409	3.83017	8.70529	6.33406	15.1095	13.0082	7.33279	2.33342	25.5931	0.971638	4.15691	9.29287	3.75682	0.97569	1.49091	0.240508	0.360415	1.34307	9.02064	0.148957	0.500246	0.569666	0.479365	0.685789	0.726272	9.6628	0.904966	1.35759	1.3702	4.65962
CXCR3	2.34911	0.394647	5.202	0.923776	0.472258	0.613762	7.03845	1.14617	19.415	0.467263	1.11475	0.412952	6.76883	0.929839	2.84828	3.10174	0.728247	0.202813	2.48883	0.714131	1.60257	0.762001	1.65487	2.07986	1.95125	0.703393	3.1023	2.15643	2.82778	0.623187	2.82728	0.459369	3.58115	0.958677	0.237749	0.797812	1.42945	1.61199	0.242839	0.804403	0.460519	0.318616	2.2469	1.30291	3.08725	0.843185	5.04074	0.825459	1.19684
CD4	62.3836	9.59685	16.1715	11.636	60.6623	29.03	81.1555	7.89792	14.7611	72.9732	5.63848	31.9654	37.9854	43.2591	19.4515	18.9709	61.9023	52.9156	15.2985	8.03584	3.07104	24.9806	71.5876	53.096	8.88875	20.5893	39.4998	10.4085	25.2222	70.1917	41.5391	28.0454	45.0275	11.9653	1.09757	7.51115	14.6707	6.16379	2.55141	7.34003	11.1391	10.0569	24.1062	20.6646	122.323	13.8078	7.38292	18.1149	17.1821
PIK3CA	5.38824	7.50045	4.8471	10.7816	3.41091	6.70741	4.81722	6.16508	6.61344	5.56335	6.88944	5.90997	5.91811	7.0766	4.6734	5.34456	5.94753	6.59598	2.84373	5.94365	5.90614	6.5132	5.09291	6.03239	4.6319	5.75926	7.66204	5.42516	3.95959	6.17779	5.15173	6.97904	6.18786	5.56582	7.73568	5.36531	4.51043	6.50661	6.90121	7.83355	7.278	8.15483	6.2753	4.39837	5.98005	4.72307	4.9417	6.12986	8.14179
CALR	349.482	473.875	333.537	158.272	354.932	200.784	243.221	521.647	168.209	180.338	161.065	146.85	315.621	295.132	199.275	230.421	411.105	270.777	1677.23	1314.46	1106.26	338.965	248.185	204.192	2014.3	381.08	149.252	2014.3	411.105	232.759	150.896	291.724	194.697	821.036	411.105	602.48	521.647	248.185	315.621	694.65	315.621	748.366	860.864	533.618	130.447	367.162	521.647	602.48	329
Identification of two ICD-related subtypes by consensus clustering in the training and validation sets
ID	Cluster		ID	Cluster
TCGA-AB-2935-03	C1		GSM924440	C1
TCGA-AB-2812-03	C2		GSM924446	C1
TCGA-AB-2871-03	C1		GSM924447	C1
TCGA-AB-2820-03	C1		GSM924448	C1
TCGA-AB-2959-03	C1		GSM924451	C1
TCGA-AB-2925-03	C2		GSM924463	C1
TCGA-AB-2823-03	C2		GSM924465	C1
TCGA-AB-2817-03	C1		GSM924469	C1
TCGA-AB-2843-03	C1		GSM924474	C1
TCGA-AB-2858-03	C2		GSM924476	C1
TCGA-AB-2940-03	C2		GSM924478	C1
TCGA-AB-2915-03	C1		GSM924481	C1
TCGA-AB-2929-03	C1		GSM924485	C1
TCGA-AB-2873-03	C1		GSM924487	C1
TCGA-AB-2984-03	C1		GSM924492	C1
TCGA-AB-2941-03	C1		GSM924494	C1
TCGA-AB-2882-03	C1		GSM924495	C1
TCGA-AB-2996-03	C1		GSM924496	C1
TCGA-AB-2995-03	C1		GSM924498	C1
TCGA-AB-2943-03	C1		GSM924499	C1
TCGA-AB-2826-03	C2		GSM924500	C1
TCGA-AB-2965-03	C1		GSM924501	C1
TCGA-AB-2862-03	C2		GSM924502	C1
TCGA-AB-2980-03	C2		GSM924503	C1
TCGA-AB-2840-03	C2		GSM924504	C1
TCGA-AB-2910-03	C2		GSM924506	C1
TCGA-AB-2942-03	C1		GSM924509	C1
TCGA-AB-2836-03	C1		GSM924510	C1
TCGA-AB-2911-03	C1		GSM924518	C1
TCGA-AB-3007-03	C2		GSM924520	C1
TCGA-AB-2846-03	C2		GSM924527	C1
TCGA-AB-2888-03	C1		GSM924528	C1
TCGA-AB-2991-03	C2		GSM924529	C1
TCGA-AB-2921-03	C2		GSM924531	C1
TCGA-AB-2830-03	C2		GSM924532	C1
TCGA-AB-2981-03	C1		GSM924533	C1
TCGA-AB-2927-03	C1		GSM924537	C1
TCGA-AB-2818-03	C1		GSM924538	C1
TCGA-AB-2970-03	C1		GSM924539	C1
TCGA-AB-2819-03	C2		GSM924542	C1
TCGA-AB-2955-03	C2		GSM924546	C1
TCGA-AB-2877-03	C2		GSM924547	C1
TCGA-AB-2918-03	C2		GSM924548	C1
TCGA-AB-2869-03	C2		GSM924550	C1
TCGA-AB-2839-03	C1		GSM924551	C1
TCGA-AB-2822-03	C1		GSM924552	C1
TCGA-AB-2886-03	C2		GSM924553	C1
TCGA-AB-2876-03	C1		GSM924554	C1
TCGA-AB-2950-03	C2		GSM924555	C1
TCGA-AB-2939-03	C2		GSM924556	C1
TCGA-AB-2844-03	C2		GSM924557	C1
TCGA-AB-2987-03	C1		GSM924558	C1
TCGA-AB-2834-03	C2		GSM924559	C1
TCGA-AB-2979-03	C2		GSM924560	C1
TCGA-AB-2880-03	C2		GSM924561	C1
TCGA-AB-2878-03	C2		GSM924563	C1
TCGA-AB-2893-03	C2		GSM924564	C1
TCGA-AB-2928-03	C1		GSM924565	C1
TCGA-AB-2845-03	C2		GSM924568	C1
TCGA-AB-2851-03	C1		GSM924570	C1
TCGA-AB-2998-03	C2		GSM924571	C1
TCGA-AB-2813-03	C1		GSM924572	C1
TCGA-AB-2861-03	C1		GSM924573	C1
TCGA-AB-2916-03	C1		GSM924574	C1
TCGA-AB-2890-03	C1		GSM924578	C1
TCGA-AB-2899-03	C1		GSM924441	C2
TCGA-AB-2931-03	C2		GSM924442	C2
TCGA-AB-2900-03	C1		GSM924443	C2
TCGA-AB-2896-03	C1		GSM924444	C2
TCGA-AB-2883-03	C1		GSM924445	C2
TCGA-AB-2966-03	C2		GSM924449	C2
TCGA-AB-2872-03	C2		GSM924450	C2
TCGA-AB-2856-03	C2		GSM924452	C2
TCGA-AB-2938-03	C2		GSM924453	C2
TCGA-AB-2982-03	C2		GSM924454	C2
TCGA-AB-2815-03	C2		GSM924455	C2
TCGA-AB-2874-03	C2		GSM924456	C2
TCGA-AB-2963-03	C2		GSM924457	C2
TCGA-AB-2875-03	C2		GSM924458	C2
TCGA-AB-2894-03	C1		GSM924459	C2
TCGA-AB-2847-03	C1		GSM924460	C2
TCGA-AB-2924-03	C1		GSM924461	C2
TCGA-AB-2992-03	C1		GSM924462	C2
TCGA-AB-2920-03	C2		GSM924464	C2
TCGA-AB-2933-03	C1		GSM924466	C2
TCGA-AB-2988-03	C1		GSM924467	C2
TCGA-AB-3009-03	C2		GSM924468	C2
TCGA-AB-2999-03	C2		GSM924470	C2
TCGA-AB-2842-03	C1		GSM924471	C2
TCGA-AB-2810-03	C2		GSM924472	C2
TCGA-AB-2977-03	C1		GSM924473	C2
TCGA-AB-2919-03	C2		GSM924475	C2
TCGA-AB-2948-03	C1		GSM924477	C2
TCGA-AB-2825-03	C1		GSM924479	C2
TCGA-AB-2889-03	C2		GSM924480	C2
TCGA-AB-3012-03	C2		GSM924482	C2
TCGA-AB-2949-03	C1		GSM924483	C2
TCGA-AB-2937-03	C2		GSM924484	C2
TCGA-AB-2986-03	C1		GSM924486	C2
TCGA-AB-2976-03	C1		GSM924488	C2
TCGA-AB-2932-03	C1		GSM924489	C2
TCGA-AB-2884-03	C1		GSM924490	C2
TCGA-AB-2866-03	C1		GSM924491	C2
TCGA-AB-2994-03	C2		GSM924493	C2
TCGA-AB-2885-03	C1		GSM924497	C2
TCGA-AB-2891-03	C1		GSM924505	C2
TCGA-AB-2971-03	C2		GSM924507	C2
TCGA-AB-3002-03	C1		GSM924508	C2
TCGA-AB-2870-03	C2		GSM924511	C2
TCGA-AB-2912-03	C1		GSM924512	C2
TCGA-AB-3008-03	C2		GSM924513	C2
TCGA-AB-2975-03	C2		GSM924514	C2
TCGA-AB-2859-03	C1		GSM924515	C2
TCGA-AB-2895-03	C1		GSM924516	C2
TCGA-AB-2908-03	C1		GSM924517	C2
TCGA-AB-2835-03	C1		GSM924519	C2
TCGA-AB-2936-03	C1		GSM924521	C2
TCGA-AB-2973-03	C1		GSM924522	C2
TCGA-AB-2821-03	C2		GSM924523	C2
TCGA-AB-2849-03	C1		GSM924524	C2
TCGA-AB-2808-03	C2		GSM924525	C2
TCGA-AB-2952-03	C1		GSM924526	C2
TCGA-AB-2811-03	C2		GSM924530	C2
TCGA-AB-2913-03	C2		GSM924534	C2
TCGA-AB-2806-03	C2		GSM924535	C2
TCGA-AB-2857-03	C2		GSM924536	C2
TCGA-AB-3011-03	C2		GSM924540	C2
TCGA-AB-2946-03	C1		GSM924541	C2
TCGA-AB-2897-03	C2		GSM924543	C2
TCGA-AB-2901-03	C2		GSM924544	C2
TCGA-AB-2867-03	C2		GSM924545	C2
TCGA-AB-2814-03	C1		GSM924549	C2
TCGA-AB-2990-03	C2		GSM924562	C2
TCGA-AB-2865-03	C1		GSM924566	C2
TCGA-AB-2892-03	C2		GSM924567	C2
TCGA-AB-2881-03	C2		GSM924569	C2
TCGA-AB-3001-03	C2		GSM924575	C2
TCGA-AB-3000-03	C2		GSM924576	C2
TCGA-AB-2934-03	C1		GSM924577	C2
TCGA-AB-2863-03	C2		GSM924579	C2
TCGA-AB-2956-03	C1
TCGA-AB-2930-03	C2
TCGA-AB-2805-03	C1
TCGA-AB-2914-03	C2
TCGA-AB-2828-03	C1
TCGA-AB-2898-03	C1
TCGA-AB-2983-03	C1
TCGA-AB-2944-03	C1
TCGA-AB-2853-03	C2
TCGA-AB-2841-03	C2
TCGA-AB-2917-03	C1
[truncated: 83 more columns]
