# Supplementary material for: Comprehensive characterization of immunogenic cell death in acute myeloid leukemia revealing the association with prognosis and tumor immune microenvironment
Source: BMC Med Genomics. 2024 Apr 26;17:107. doi: 10.1186/s12920-024-01876-w (PMC11046942; doi:10.1186/s12920-024-01876-w)
Supplement: Supplementary file 2 — Supplementary Material 2 [file 12920_2024_1876_MOESM2_ESM.xlsx]

## Sheet: Sheet1
ID	FLT3 Mutation	ELN 2017 stratification	Age	Age stratification	Cytogenetics	lab_procedure_blast_cell_outcome_percentage_value	lab_procedure_bone_marrow_lymphocyte_outcome_percent_value	platelet_result_count	Cluster	RiskScore	Group	Time_OS	Event	Cytogenetics	Sex
TCGA-AB-2805-03	Negative	Normal	77	＞65	Intermediate	67	9	105	C1	-0.520418	Low-Risk	577	Dead	Poor	Female
TCGA-AB-2806-03	Negative	Favorable	46	≤65	Favorable	90	6	90	C2	-0.776386	Low-Risk	945	Alive	Intermediate	Female
TCGA-AB-2808-03	Negative	Normal	23	≤65	Intermediate	59	15	38	C2	-0.743196	Low-Risk	2861	Dead	Intermediate	Female
TCGA-AB-2811-03	Positive	Normal	81	＞65	Intermediate	98	14	32	C2	-0.717346	Low-Risk	243	Alive	Favorable	Male
TCGA-AB-2812-03	Positive	Normal	25	≤65	Intermediate	53	10	23	C2	-0.885185	Low-Risk	366	Dead	Favorable	Male
TCGA-AB-2813-03	Negative	Adverse	78	＞65	Poor	40	23	98	C1	-0.183898	High-Risk	31	Dead	Intermediate	Female
TCGA-AB-2814-03	Negative	Adverse	39	≤65	Intermediate	75	60	215	C1	-0.321714	High-Risk	792	Dead	Poor	Female
TCGA-AB-2815-03	Negative	Favorable	49	≤65	Favorable	81	11	14	C2	-0.58965	Low-Risk	822	Alive	Intermediate	Female
TCGA-AB-2817-03	Negative	Adverse	64	≤65	Poor	57	8	19	C1	-0.450185	Low-Risk	273	Dead	Intermediate	Male
TCGA-AB-2818-03	Positive	Normal	62	≤65	Intermediate	46	12	110	C1	-0.547231	Low-Risk	303	Alive	Favorable	Female
TCGA-AB-2819-03	Negative	Favorable	52	≤65	Favorable	67	45	22	C2	-0.779757	Low-Risk	2496	Dead	Poor	Female
TCGA-AB-2821-03	Negative	Intermediate	64	≤65	Poor	61	74	42	C2	-0.409783	High-Risk	822	Dead	Intermediate	Female
TCGA-AB-2822-03	Negative	Intermediate	65	≤65	Poor	99	45	16	C1	-0.62106	Low-Risk	973	Alive	Favorable	Male
TCGA-AB-2825-03	Positive	Normal	31	≤65	Intermediate	83	4	42	C1	-0.211631	High-Risk	212	Alive	Intermediate	Male
TCGA-AB-2826-03	Negative	Normal	64	≤65	Intermediate	72	8	15	C2	-0.373109	High-Risk	731	Dead	Poor	Male
TCGA-AB-2828-03	Negative	Not Available	55	≤65	Favorable	35	14	65	C1	-0.35197	High-Risk	2284	Dead	Intermediate	Male
TCGA-AB-2830-03	Negative	Normal	64	≤65	Intermediate	85	65	134	C2	-0.170393	High-Risk	275	Alive	Intermediate	Male
TCGA-AB-2834-03	Positive	Not Available	33	≤65	Intermediate	71	10	111	C2	-0.423725	High-Risk	245	Dead	Poor	Male
TCGA-AB-2835-03	Negative	Normal	48	≤65	Intermediate	83	6	50	C1	-0.274801	High-Risk	1673	Dead	Intermediate	Female
TCGA-AB-2836-03	Negative	Normal	35	≤65	Intermediate	90	3	44	C1	-0.149663	High-Risk	518	Dead	Intermediate	Female
TCGA-AB-2839-03	Positive	Normal	51	≤65	Intermediate	64	0	232	C1	-0.559728	Low-Risk	486	Alive	Favorable	Female
TCGA-AB-2840-03	Positive	Adverse	74	＞65	Favorable	51	27	42	C2	-1.00294	Low-Risk	28	Alive	Intermediate	Female
TCGA-AB-2841-03	Negative	Adverse	51	≤65	Favorable	93	27	58	C2	-0.664654	Low-Risk	1401	Dead	Favorable	Male
TCGA-AB-2843-03	Negative	Not Available	77	＞65	Intermediate	75	62	86	C1	0.49652	High-Risk	215	Dead	Intermediate	Female
TCGA-AB-2844-03	Positive	Not Available	63	≤65	Intermediate	80	20	23	C2	-0.436344	Low-Risk	122	Alive	Poor	Female
TCGA-AB-2845-03	Negative	Normal	37	≤65	Intermediate	52	14	38	C2	-0.0568717	High-Risk	304	Dead	Intermediate	Female
TCGA-AB-2846-03	Positive	Favorable	57	≤65	Favorable	61	18	76	C2	-0.595052	Low-Risk	1402	Dead	Intermediate	Male
TCGA-AB-2847-03	Negative	Adverse	53	≤65	Intermediate	72	43	108	C1	-0.209999	High-Risk	608	Dead	Intermediate	Male
TCGA-AB-2849-03	Negative	Not Available	39	≤65	Intermediate	83	17	175	C1	-0.857579	Low-Risk	2220	Dead	Favorable	Female
TCGA-AB-2851-03	Positive	Normal	66	＞65	Intermediate	32	16	132	C1	-0.0826795	High-Risk	242	Alive	Intermediate	Female
TCGA-AB-2853-03	Positive	Normal	51	≤65	Intermediate	85	9	23	C2	-0.583913	Low-Risk	89	Alive	Favorable	Male
TCGA-AB-2856-03	Positive	Normal	63	≤65	Intermediate	82	11	41	C2	-0.120058	High-Risk	150	Alive	Favorable	Male
TCGA-AB-2857-03	Negative	Adverse	54	≤65	Poor	30	55	9	C2	-0.422033	High-Risk	306	Dead	Intermediate	Female
TCGA-AB-2858-03	Negative	Favorable	75	＞65	Favorable	48	22	21	C2	-0.603726	Low-Risk	577	Dead	Favorable	Male
TCGA-AB-2859-03	Negative	Normal	40	≤65	Intermediate	47	38	95	C1	-0.0404662	High-Risk	304	Dead	Intermediate	Male
TCGA-AB-2862-03	Positive	Normal	33	≤65	Intermediate	100	88	38	C2	-1.13985	Low-Risk	1430	Alive	Favorable	Male
TCGA-AB-2863-03	Negative	Intermediate	63	≤65	Poor	81	2	11	C2	-0.724992	Low-Risk	31	Dead	Intermediate	Female
TCGA-AB-2865-03	Negative	Not Available	75	＞65	Intermediate	40	23	22	C1	-0.425641	High-Risk	61	Dead	Poor	Male
TCGA-AB-2866-03	Negative	Normal	67	＞65	Intermediate	89	16	141	C1	0.26864	High-Risk	153	Dead	Intermediate	Male
TCGA-AB-2867-03	Negative	Normal	66	＞65	Intermediate	70	68	168	C2	-0.672671	Low-Risk	184	Dead	Intermediate	Female
TCGA-AB-2869-03	None	Normal	64	≤65	Intermediate	80	49	41	C2	-0.459069	Low-Risk	243	Dead	Poor	Male
TCGA-AB-2870-03	Negative	Favorable	76	＞65	Favorable	73	16	21	C2	-0.492512	Low-Risk	153	Alive	Intermediate	Female
TCGA-AB-2871-03	Negative	Normal	51	≤65	Intermediate	62	71	25	C1	0.00334582	High-Risk	153	Alive	Intermediate	Female
TCGA-AB-2872-03	Negative	Adverse	42	≤65	Favorable	88	79	35	C2	-0.712285	Low-Risk	638	Alive	Favorable	Male
TCGA-AB-2873-03	Negative	Normal	51	≤65	Intermediate	57	21	14	C1	-0.18338	High-Risk	273	Dead	Intermediate	Male
TCGA-AB-2874-03	Negative	Adverse	59	≤65	Poor	70	14	20	C2	-1.08492	Low-Risk	396	Alive	Favorable	Female
TCGA-AB-2875-03	Positive	Favorable	43	≤65	Favorable	40	29	67	C2	-0.693668	Low-Risk	212	Dead	Intermediate	Male
TCGA-AB-2876-03	Negative	Normal	45	≤65	Intermediate	56	13	116	C1	-0.596918	Low-Risk	1219	Alive	Poor	Male
TCGA-AB-2877-03	Positive	Not Available	60	≤65	Intermediate	86	45	45	C2	-0.638936	Low-Risk	638	Alive	Favorable	Female
TCGA-AB-2878-03	Negative	Adverse	47	≤65	Poor	37	10	57	C2	-0.637371	Low-Risk	365	Alive	Favorable	Male
TCGA-AB-2880-03	Positive	Normal	24	≤65	Intermediate	77	5	34	C2	-0.659575	Low-Risk	424	Alive	Favorable	Female
TCGA-AB-2881-03	Negative	Favorable	48	≤65	Favorable	75	26	32	C2	-0.576568	Low-Risk	393	Alive	Favorable	Male
TCGA-AB-2882-03	Negative	Adverse	73	＞65	Poor	37	54	60	C1	0.144667	High-Risk	365	Alive	Poor	Female
TCGA-AB-2883-03	Negative	Adverse	60	≤65	Poor	94	49	93	C1	-0.167726	High-Risk	730	Dead	Poor	Male
TCGA-AB-2884-03	Negative	Normal	44	≤65	Intermediate	86	27	145	C1	-0.351258	High-Risk	731	Dead	Poor	Female
TCGA-AB-2885-03	Negative	Adverse	71	＞65	Poor	97	33	48	C1	0.0974548	High-Risk	214	Alive	Intermediate	Male
TCGA-AB-2886-03	Negative	Favorable	26	≤65	Favorable	72	27	33	C2	-0.861089	Low-Risk	181	Alive	Intermediate	Female
TCGA-AB-2888-03	Negative	Not Available	57	≤65	Favorable	40	27	129	C1	-0.178927	High-Risk	334	Dead	Poor	Male
TCGA-AB-2889-03	Negative	Favorable	55	≤65	Favorable	52	32	9	C2	-0.543394	Low-Risk	304	Alive	Intermediate	Male
TCGA-AB-2892-03	Negative	Favorable	42	≤65	Favorable	40	20	12	C2	-0.57012	Low-Risk	943	Dead	Favorable	Female
TCGA-AB-2893-03	Negative	Not Available	45	≤65	Poor	95	45	53	C2	0.0235454	High-Risk	212	Dead	Intermediate	Female
TCGA-AB-2894-03	Negative	Adverse	50	≤65	Poor	81	64	136	C1	0.0606129	High-Risk	181	Dead	Intermediate	Female
TCGA-AB-2896-03	Positive	Normal	21	≤65	Intermediate	90	6	73	C1	-0.3493	High-Risk	214	Dead	Intermediate	Male
TCGA-AB-2897-03	Negative	Adverse	50	≤65	Favorable	90	19	27	C2	-1.0584	Low-Risk	243	Alive	Intermediate	Male
TCGA-AB-2898-03	Negative	Intermediate	69	＞65	Poor	42	22	12	C1	-0.386144	High-Risk	393	Dead	Intermediate	Female
TCGA-AB-2899-03	Negative	Normal	76	＞65	Intermediate	37	61	166	C1	0.0959536	High-Risk	671	Alive	Favorable	Male
TCGA-AB-2900-03	Positive	Normal	70	＞65	Intermediate	84	5	30	C1	-0.419455	High-Risk	184	Dead	Intermediate	Male
TCGA-AB-2901-03	Negative	Adverse	27	≤65	Poor	77	1	87	C2	-0.770209	Low-Risk	59	Dead	Favorable	Female
TCGA-AB-2908-03	Negative	Adverse	81	＞65	Poor	46	59	39	C1	-0.0799128	High-Risk	31	Dead	Intermediate	Male
TCGA-AB-2911-03	Negative	Adverse	51	≤65	Poor	39	13	21	C1	-0.36786	High-Risk	1186	Dead	Intermediate	Male
TCGA-AB-2912-03	Negative	Normal	63	≤65	Poor	62	20	148	C1	-0.32787	High-Risk	274	Dead	Intermediate	Female
TCGA-AB-2913-03	Positive	Normal	61	≤65	Poor	95	8	25	C2	-0.487822	Low-Risk	1216	Alive	Favorable	Female
TCGA-AB-2914-03	Negative	Normal	22	≤65	Favorable	55	9	149	C2	-0.840849	Low-Risk	792	Alive	Intermediate	Male
TCGA-AB-2916-03	Negative	Not Available	48	≤65	Intermediate	51	15	351	C1	-0.202689	High-Risk	882	Alive	Intermediate	Male
TCGA-AB-2917-03	Negative	Adverse	41	≤65	Poor	42	3	71	C1	-0.775627	Low-Risk	1216	Dead	Intermediate	Male
TCGA-AB-2919-03	Negative	Normal	54	≤65	Intermediate	72	9	22	C2	-0.581534	Low-Risk	61	Alive	Favorable	Female
TCGA-AB-2920-03	Negative	Adverse	44	≤65	Poor	39	11	35	C2	0.320781	High-Risk	366	Alive	Poor	Female
TCGA-AB-2924-03	Positive	Normal	59	≤65	Intermediate	75	12	18	C1	-0.365458	High-Risk	90	Dead	Poor	Female
TCGA-AB-2925-03	Positive	Normal	57	≤65	Intermediate	52	5	80	C2	-0.246193	High-Risk	243	Dead	Intermediate	Male
TCGA-AB-2927-03	Negative	Normal	88	＞65	Intermediate	33	72	156	C1	-0.153917	High-Risk	90	Dead	Intermediate	Male
TCGA-AB-2928-03	Positive	Adverse	43	≤65	Poor	87	9	32	C1	-0.496332	Low-Risk	59	Dead	Intermediate	Female
TCGA-AB-2929-03	Negative	Adverse	71	＞65	Poor	55	22	50	C1	1.2575	High-Risk	123	Dead	Intermediate	Male
TCGA-AB-2933-03	Negative	Normal	58	≤65	Intermediate	79	11	57	C1	0.667077	High-Risk	122	Dead	Intermediate	Male
TCGA-AB-2934-03	Positive	Normal	65	≤65	Intermediate	79	5	142	C1	0.0412744	High-Risk	28	Dead	Poor	Male
TCGA-AB-2935-03	Negative	Adverse	66	＞65	Poor	81	33	37	C1	-0.123807	High-Risk	61	Alive	Poor	Male
TCGA-AB-2936-03	Negative	Normal	61	≤65	Intermediate	50	49	79	C1	-0.345108	High-Risk	59	Dead	Intermediate	Female
TCGA-AB-2937-03	Negative	Favorable	36	≤65	Favorable	81	9	66	C2	-0.37465	High-Risk	215	Dead	Poor	Male
TCGA-AB-2938-03	Negative	Normal	76	＞65	Intermediate	33	28	21	C2	-0.0846641	High-Risk	304	Dead	Poor	Male
TCGA-AB-2939-03	Negative	Adverse	72	＞65	Poor	88	23	31	C2	-0.666761	Low-Risk	455	Alive	Poor	Male
TCGA-AB-2942-03	Negative	Favorable	67	＞65	Favorable	69	13	15	C1	-0.616443	Low-Risk	641	Dead	Intermediate	Female
TCGA-AB-2948-03	Negative	Normal	67	＞65	Intermediate	30	16	64	C1	0.0492699	High-Risk	580	Alive	Intermediate	Female
TCGA-AB-2949-03	Negative	Adverse	58	≤65	Poor	59	13	55	C1	-0.531067	Low-Risk	699	Dead	Intermediate	Male
TCGA-AB-2950-03	Negative	Favorable	34	≤65	Favorable	57	19	40	C2	-0.95097	Low-Risk	306	Dead	Intermediate	Male
TCGA-AB-2952-03	Negative	Adverse	60	≤65	Poor	62	9	90	C1	0.636197	High-Risk	31	Dead	Intermediate	Male
TCGA-AB-2955-03	Negative	Normal	56	≤65	Intermediate	60	4	45	C2	-0.745114	Low-Risk	489	Alive	Poor	Male
TCGA-AB-2956-03	Negative	Intermediate	61	≤65	Intermediate	89	31	36	C1	0.0390125	High-Risk	183	Dead	Intermediate	Female
TCGA-AB-2959-03	Negative	Normal	71	＞65	Intermediate	90	75	86	C1	-0.674903	Low-Risk	489	Alive	Intermediate	Male
TCGA-AB-2963-03	Positive	Normal	56	≤65	Intermediate	90	5	88	C2	-0.540308	Low-Risk	1642	Dead	Poor	Male
TCGA-AB-2965-03	Positive	Normal	60	≤65	Intermediate	89	16	174	C1	-0.381009	High-Risk	335	Dead	Intermediate	Female
TCGA-AB-2966-03	Negative	Normal	57	≤65	Intermediate	43	64	28	C2	-0.693576	Low-Risk	854	Dead	Poor	Male
TCGA-AB-2970-03	Positive	Normal	34	≤65	Intermediate	71	11	152	C1	-0.0220309	High-Risk	305	Alive	Intermediate	Male
TCGA-AB-2971-03	Negative	Normal	76	＞65	Intermediate	91	32	52	C2	-0.339895	High-Risk	792	Dead	Intermediate	Male
TCGA-AB-2973-03	Negative	Normal	68	＞65	Intermediate	75	29	79	C1	0.0671742	High-Risk	609	Dead	Intermediate	Female
TCGA-AB-2976-03	Positive	Normal	53	≤65	Intermediate	86	6	30	C1	-0.416681	High-Risk	915	Dead	Intermediate	Male
TCGA-AB-2977-03	Negative	Normal	71	＞65	Intermediate	70	14	44	C1	0.464315	High-Risk	31	Alive	Intermediate	Male
TCGA-AB-2979-03	Negative	Normal	30	≤65	Intermediate	86	6	59	C2	-0.177399	High-Risk	671	Dead	Intermediate	Female
TCGA-AB-2980-03	Positive	Adverse	50	≤65	Favorable	74	68	58	C2	-1.3373	Low-Risk	699	Dead	Intermediate	Male
TCGA-AB-2981-03	Positive	Normal	35	≤65	Intermediate	87	21	19	C1	-0.275472	High-Risk	487	Dead	Intermediate	Female
TCGA-AB-2982-03	Negative	Adverse	29	≤65	Favorable	0	55	29	C2	-1.34012	Low-Risk	150	Dead	Intermediate	Male
TCGA-AB-2983-03	Negative	Normal	45	≤65	Intermediate	0	53	156	C1	-0.250248	High-Risk	335	Dead	Poor	Female
TCGA-AB-2984-03	Negative	Normal	38	≤65	Intermediate	86	2	19	C1	-0.426735	Low-Risk	1157	Alive	Intermediate	Male
TCGA-AB-2986-03	Positive	Normal	31	≤65	Intermediate	63	33	36	C1	-0.380141	High-Risk	212	Dead	Favorable	Female
TCGA-AB-2987-03	Negative	Adverse	75	＞65	Intermediate	41	59	11	C1	0.15548	High-Risk	184	Dead	Intermediate	Female
TCGA-AB-2988-03	Positive	Normal	67	＞65	Intermediate	76	20	71	C1	-0.394577	High-Risk	30	Alive	Intermediate	Female
TCGA-AB-2990-03	Negative	Normal	51	≤65	Intermediate	85	9	45	C2	-0.604146	Low-Risk	457	Alive	Favorable	Female
TCGA-AB-2991-03	Negative	Adverse	40	≤65	Favorable	0	90	34	C2	-1.85127	Low-Risk	1826	Dead	Intermediate	Male
TCGA-AB-2992-03	Negative	Normal	32	≤65	Intermediate	94	30	39	C1	-0.297999	High-Risk	1706	Dead	Poor	Male
TCGA-AB-2994-03	Positive	Adverse	25	≤65	Favorable	91	15	18	C2	-0.509634	Low-Risk	1798	Alive	Poor	Male
TCGA-AB-2995-03	None	Normal	63	≤65	Intermediate	0	78	43	C1	-0.115616	High-Risk	1551	Alive	Intermediate	Female
TCGA-AB-2996-03	None	Normal	74	＞65	Intermediate	2	44	118	C1	-0.390302	High-Risk	1581	Dead	Intermediate	Male
TCGA-AB-2998-03	Positive	Adverse	68	＞65	Favorable	85	4	73	C2	-1.677	Low-Risk	31	Alive	Poor	Male
TCGA-AB-2999-03	Positive	Adverse	62	≤65	Favorable	82	65	15	C2	-0.867622	Low-Risk	1735	Dead	Favorable	Female
TCGA-AB-3000-03	Negative	Normal	25	≤65	Intermediate	56	8	60	C2	-0.579602	Low-Risk	1249	Alive	Favorable	Male
TCGA-AB-3001-03	Negative	Adverse	31	≤65	Favorable	40	32	208	C2	-1.69093	Low-Risk	1581	Alive	Intermediate	Female
TCGA-AB-3002-03	None	Normal	68	＞65	Intermediate	48	29	96	C1	-0.494584	Low-Risk	1431	Dead	Intermediate	Female
TCGA-AB-3007-03	Positive	Adverse	35	≤65	Favorable	90	50	12	C2	-1.61032	Low-Risk	1581	Dead	Favorable	Male
TCGA-AB-3008-03	Negative	Normal	22	≤65	Intermediate	71	9	32	C2	-0.512529	Low-Risk	822	Dead	Intermediate	Male
TCGA-AB-3009-03	Negative	Normal	23	≤65	Intermediate	51	18	23	C2	-1.08649	Low-Risk	577	Alive	Favorable	Female
TCGA-AB-3011-03	Negative	Normal	21	≤65	Intermediate	91	14	52	C2	-0.60206	Low-Risk	1885	Alive	Favorable	Female
TCGA-AB-3012-03	Negative	Adverse	53	≤65	Favorable	42	50	46	C2	-1.38332	Low-Risk	1887	Alive	Favorable	Male
