# Supplementary material for: Comprehensive characterization of immunogenic cell death in acute myeloid leukemia revealing the association with prognosis and tumor immune microenvironment
Source: BMC Med Genomics. 2024 Apr 26;17:107. doi: 10.1186/s12920-024-01876-w (PMC11046942; doi:10.1186/s12920-024-01876-w)
Supplement: Supplementary file 3 — Supplementary Material 3 [file 12920_2024_1876_MOESM3_ESM.xlsx]

## Sheet: Sheet1
Significantly differentially expressed genes
Tag	lfc	pvalue	FDR
UCK2	-0.621576	3.57192e-16	2.01963e-11
FARSA	-0.71262	4.35459e-16	2.46213e-11
BEND3	-0.785845	3.19093e-14	1.80415e-09
BDH1	-0.882841	4.37363e-14	2.4728e-09
MLEC	-0.547455	5.10325e-14	2.88527e-09
ALDH18A1	-0.547806	4.28355e-13	2.42179e-08
SCCPDH	-0.799955	6.683e-13	3.7783e-08
CALR	-1.51683	8.37984e-13	4.73754e-08
PRSS57	-1.42403	8.42422e-13	4.76255e-08
GCDH	-0.517884	1.01921e-12	5.76191e-08
DDOST	-0.459103	1.28152e-11	7.24471e-07
MPO	-2.96411	1.57037e-11	8.87747e-07
PDIA4	-0.697289	3.38378e-11	1.91285e-06
ITSN2	0.369416	1.1763e-10	6.64949e-06
DESI1	0.602529	1.52764e-10	8.63542e-06
PDIA3	-0.572924	1.61124e-10	9.10786e-06
HSPD1P11	-1.26972	1.84525e-10	1.04305e-05
CLIP4	1.12233	1.86679e-10	1.0552e-05
AC022007.1	-0.516769	1.87206e-10	1.05817e-05
PECAM1	0.908459	1.88574e-10	1.06588e-05
POLD2	-0.520751	2.00162e-10	1.13135e-05
EIF3B	-0.391114	2.18821e-10	1.2368e-05
LPO	-3.10216	2.60607e-10	1.47295e-05
RASA3	0.667541	3.08957e-10	1.74619e-05
ALK	1.34776	3.22043e-10	1.82012e-05
KDM5B	-0.823902	3.3549e-10	1.89609e-05
AC069234.5	-0.650883	3.41888e-10	1.93222e-05
TTC26	-0.684921	3.58324e-10	2.02507e-05
KIAA1958	-0.78212	3.58711e-10	2.02722e-05
RHOBTB3	-1.13323	3.64456e-10	2.05965e-05
ANKRD27	-0.800759	4.29562e-10	2.42754e-05
SH3TC1	1.34563	4.39687e-10	2.48471e-05
CASP6	-0.684848	4.80144e-10	2.7133e-05
NDFIP1	0.868033	4.87006e-10	2.75202e-05
KIF1B	0.865943	4.87824e-10	2.7566e-05
AVEN	-0.685546	6.99406e-10	3.95213e-05
CDCA7L	-0.653322	7.27782e-10	4.1124e-05
INTS14	-0.261436	9.03855e-10	5.10723e-05
AC104650.2	1.57867	9.37361e-10	5.29646e-05
ELK3	0.557022	9.61325e-10	5.43178e-05
MIR4298	1.39657	9.63797e-10	5.44565e-05
CD300A	0.88375	1.01409e-09	5.72972e-05
TNS3	0.899616	1.1163e-09	6.30712e-05
SPART-AS1	-0.944737	1.15061e-09	6.50082e-05
PA2G4	-0.343984	1.37774e-09	7.78398e-05
AL358115.1	-0.652678	1.43256e-09	8.09355e-05
LAPTM5	0.620925	1.45313e-09	8.20961e-05
GANAB	-0.388251	1.48243e-09	8.37499e-05
HLA-E	0.636682	1.60616e-09	9.07384e-05
IGF2R	1.52819	1.72431e-09	9.74113e-05
CARMIL1	1.42908	1.91917e-09	0.000108418
FAM13A-AS1	0.450824	1.98651e-09	0.00011222
IFT122	-0.482066	2.17065e-09	0.00012262
VAT1	-0.849633	2.20705e-09	0.000124674
GNAS	-0.294238	2.2296e-09	0.000125946
RXRA	1.08147	2.3991e-09	0.000135518
LINC02175	-1.15397	2.41749e-09	0.000136554
SAMD8	0.485843	2.61957e-09	0.000147966
EEF2K	-0.474151	2.94527e-09	0.00016636
NUCB2	-0.908261	3.02521e-09	0.000170873
PRKRA	-0.323858	3.39003e-09	0.000191476
TM7SF3	-0.82587	3.58636e-09	0.000202561
RUBCN	0.350468	3.72879e-09	0.000210602
CCT2	-0.455975	4.10258e-09	0.00023171
SLC43A2	1.46747	4.14962e-09	0.000234362
IDH2	-0.425799	4.53307e-09	0.000256014
HERC3	0.428349	4.53377e-09	0.000256049
MROH8	-0.633813	4.57205e-09	0.000258206
CDR2	-0.417201	4.84469e-09	0.000273599
ESR1	0.920684	5.01036e-09	0.00028295
GSAP	0.730053	5.06903e-09	0.000286258
PDIA6	-0.531422	5.19572e-09	0.000293408
CLEC11A	-1.49131	5.21533e-09	0.00029451
AC133552.4	-1.17581	5.40833e-09	0.000305403
HTATIP2	0.826922	5.83056e-09	0.00032924
ITPKA	-1.57004	5.9212e-09	0.000334353
AC009220.2	-0.730014	6.12277e-09	0.000345728
ZSCAN25	-0.397267	6.30909e-09	0.000356243
ARAP1	0.674922	6.40622e-09	0.000361721
LINC02012	-1.08107	6.67946e-09	0.000377142
GLT8D1	-0.485599	6.70004e-09	0.000378298
PRKCSH	-0.381786	6.72726e-09	0.000379828
MANF	-1.00839	6.90158e-09	0.000389663
IQSEC1	0.841352	7.36465e-09	0.000415801
TDP1	-0.311624	7.57877e-09	0.000427882
HSP90B1	-0.660204	7.61551e-09	0.000429949
ELAVL1	-0.277323	7.65327e-09	0.000432073
TXLNA	-0.276935	8.15479e-09	0.000460379
MCM7	-0.495768	8.39779e-09	0.000474089
AC003070.1	0.637669	8.68641e-09	0.000490374
EXT2	-0.392311	8.96113e-09	0.000505874
RPGRIP1L	-0.590709	9.59296e-09	0.000541532
KCNQ5	-0.757302	1.0135e-08	0.00057212
HSPA5	-0.801748	1.11801e-08	0.000631104
UBFD1	-0.352942	1.13805e-08	0.000642405
WT1	-1.16693	1.18559e-08	0.00066923
HECA	0.547434	1.188e-08	0.000670578
COMT	-0.521043	1.22547e-08	0.000691715
CHID1	-0.511187	1.28959e-08	0.000727899
RPN1	-0.366744	1.30257e-08	0.000735207
SYCE2	-0.569689	1.32926e-08	0.000750264
CPEB3	0.537805	1.39624e-08	0.000788053
FOXN3-AS2	0.948583	1.62597e-08	0.000917695
ITGB1BP2	-0.498884	1.66509e-08	0.000939761
CCNG1P1	2.22615	1.67987e-08	0.000948084
DHX33	-0.37739	1.69725e-08	0.000957875
TAP2	0.497625	1.81502e-08	0.00102433
B3GLCT	-0.498592	1.92335e-08	0.00108544
ZNF3	-0.331279	1.9325e-08	0.00109059
NOTCH2	0.70313	1.94919e-08	0.00109998
MIR7847	1.40518	2.00803e-08	0.00113317
ARHGAP30	0.458319	2.02572e-08	0.00114313
SCML2P2	-1.11219	2.11324e-08	0.0011925
VAV1	0.325916	2.19878e-08	0.00124075
AC069234.4	-0.628048	2.25662e-08	0.00127336
HLA-F-AS1	1.05519	2.31999e-08	0.0013091
HLA-F	0.910788	2.39927e-08	0.00135381
RBPMS2P1	-1.04032	2.51176e-08	0.00141726
LSP1	1.19214	2.52975e-08	0.00142739
XPOT	-0.433396	2.55255e-08	0.00144023
PLTP	-1.00743	2.61344e-08	0.00147456
SORD	-0.551524	2.75024e-08	0.00155171
GLG1	0.383792	2.78654e-08	0.00157217
SMAD3	0.66692	2.92812e-08	0.00165201
ILF3	-0.339922	3.26143e-08	0.00184003
SH3BP2	0.621656	3.305e-08	0.00186458
CYTH4	0.935026	3.34668e-08	0.00188806
Z95114.3	1.18611	3.46546e-08	0.00195504
PPM1M	0.82824	3.4954e-08	0.00197189
SEPHS1	-0.251872	3.65918e-08	0.00206426
ANAPC7	-0.25718	3.81529e-08	0.00215228
IFT22	-0.77105	3.85417e-08	0.00217417
ZNF318	0.579002	4.03441e-08	0.00227581
RCN1	-0.647301	4.14019e-08	0.00233544
B4GALT1	0.470107	4.15365e-08	0.00234299
NOP56	-0.367263	4.18413e-08	0.00236014
GFI1	-1.17946	4.37551e-08	0.00246805
DDX60L	0.755087	4.39012e-08	0.00247625
FNIP2	0.705946	4.45972e-08	0.00251546
KNOP1	-0.317012	4.86367e-08	0.00274326
INPP4A	0.396967	4.89574e-08	0.0027613
LCMT1	-0.320277	4.9502e-08	0.00279196
B4GALT2	-0.867876	5.08472e-08	0.00286778
NBR1	0.436871	5.21567e-08	0.00294159
FNTB	-0.356554	5.22068e-08	0.00294436
PLIN3	-0.419296	5.30772e-08	0.0029934
RBFA	-0.385994	5.41504e-08	0.00305387
MRPS22	-0.236405	5.42493e-08	0.00305939
ADGRA3	-0.779239	5.47214e-08	0.00308596
TTLL5	-0.25975	5.57404e-08	0.00314337
PPP2R5C	0.297656	5.62415e-08	0.00317157
FNDC3B	-1.07497	5.64978e-08	0.00318597
RNF13	0.457481	5.78126e-08	0.00326006
FGFR1OP	-0.391007	5.92587e-08	0.00334154
AL353625.1	1.6013	5.93601e-08	0.0033472
RIPOR2	0.911454	5.97127e-08	0.00336702
CPNE8	1.11075	6.23427e-08	0.00351525
SLC22A16	-0.625998	6.24974e-08	0.00352392
DNAJB11	-0.447439	6.33103e-08	0.00356969
GIMAP1	1.16677	6.41313e-08	0.00361591
ZNF532	2.01456	6.51361e-08	0.0036725
GIMAP7	1.54732	6.59188e-08	0.00371657
FOXN3-AS1	0.49488	6.67379e-08	0.00376268
ELP6	-0.312674	6.67851e-08	0.00376528
TLR6	0.858933	6.88414e-08	0.00388114
GPT2	-1.62124	6.91183e-08	0.00389668
TFEB	1.04491	7.31483e-08	0.00412381
ERLIN1	-0.531177	7.39239e-08	0.00416746
AKAP13	0.48574	7.41153e-08	0.00417817
SLC25A42	-0.754155	7.95534e-08	0.00448466
PPARD	0.830309	8.1494e-08	0.00459398
UXS1	-0.373322	8.31771e-08	0.00468878
AL591848.1	-0.939154	8.32148e-08	0.00469082
MEF2C	0.989071	8.34002e-08	0.00470118
ADCY7	0.752264	8.35348e-08	0.00470869
NUP188	-0.271228	8.37052e-08	0.00471821
H2AZ2	-0.382004	8.44063e-08	0.00475765
ESYT1	-0.518433	8.46034e-08	0.00476867
INO80C	-0.544646	8.51622e-08	0.00480008
PIK3R5	0.673409	8.56578e-08	0.00482793
ARHGAP27	0.582756	8.87178e-08	0.00500031
ARNTL	0.949719	9.1514e-08	0.00515782
LINC01547	1.12988	9.36949e-08	0.00528065
RN7SL105P	1.15071	9.78177e-08	0.00551291
IRF2	0.341955	1.02237e-07	0.00576186
PLD1	-0.680623	1.02864e-07	0.00579713
DPY19L2	-1.2286	1.1113e-07	0.00626283
RABEPK	-0.313294	1.11935e-07	0.0063081
NRBP1	-0.282043	1.14815e-07	0.00647026
ZBTB38	0.883296	1.1486e-07	0.0064727
SYNE1	0.683736	1.14893e-07	0.00647448
MAP3K3	0.532665	1.18173e-07	0.00665919
HYOU1	-0.578828	1.18513e-07	0.00667818
YBX1	-0.353584	1.20315e-07	0.00677962
C12orf73	-0.41688	1.2049e-07	0.00678937
STMN1	-0.589744	1.20684e-07	0.00680018
ALKBH4	-0.486653	1.22348e-07	0.00689382
ARHGEF3	0.629591	1.28107e-07	0.00721817
ORAI2	-0.627796	1.28879e-07	0.00726157
CENPU	-0.593179	1.33253e-07	0.00750787
NEDD9	0.760722	1.3473e-07	0.00759096
GNB1L	-1.02137	1.38072e-07	0.00777914
FGR	1.4472	1.38178e-07	0.00778496
AC024257.3	0.832256	1.40249e-07	0.00790146
STIM2	0.399761	1.42041e-07	0.00800229
EIF3A	-0.398912	1.44428e-07	0.00813664
APOL3	0.93599	1.48992e-07	0.00839364
DPY19L2P3	-0.562822	1.49565e-07	0.00842576
ARHGAP10	-0.997183	1.50844e-07	0.00849764
ANKRD13A	0.281062	1.51392e-07	0.00852835
KIAA0513	1.1387	1.52486e-07	0.00858983
SEC13	-0.282368	1.53761e-07	0.0086615
PLD2	1.22538	1.53916e-07	0.00867006
CDK4	-0.389108	1.54006e-07	0.00867498
AC098934.3	-0.892691	1.58805e-07	0.00894519
NADK2	-0.435228	1.59716e-07	0.00899634
AC067852.3	0.711955	1.621e-07	0.00913043
VNN1	1.47191	1.62328e-07	0.00914314
ZNF861P	-2.94069	1.66618e-07	0.00938458
CD37	0.488429	1.67135e-07	0.00941353
LMBRD1	0.384274	1.6811e-07	0.00946828
ANAPC5	-0.259491	1.75281e-07	0.00987201
UBL3	0.44512	1.77292e-07	0.00998507
EHMT2	-0.361315	1.79649e-07	0.0101176
C9orf106	1.6361	1.79868e-07	0.0101298
SBF2	0.72474	1.81335e-07	0.0102122
RPS2P52	-1.31418	1.87439e-07	0.0105558
RAB44	-0.927489	1.90752e-07	0.0107422
AC073127.1	-0.924399	1.91107e-07	0.010762
SPN	-0.490577	1.92319e-07	0.0108301
AL139377.1	-1.01181	1.92328e-07	0.0108304
RNF145	0.443704	1.93691e-07	0.0109069
ALG1L13P	-0.922441	2.03033e-07	0.0114328
STK10	0.404328	2.04033e-07	0.0114889
TP53BP1	-0.402344	2.07424e-07	0.0116796
GCSH	-0.545131	2.09549e-07	0.0117991
ARAP1-AS2	0.893608	2.15722e-07	0.0121464
PCCB	-0.423866	2.23438e-07	0.0125807
SRPRB	-0.384135	2.29949e-07	0.012947
SH2B3	0.484446	2.33051e-07	0.0131215
TNFAIP2	1.1232	2.38249e-07	0.0134139
AC091799.1	-1.26425	2.39793e-07	0.0135006
PPIA	-0.28697	2.47368e-07	0.0139268
RPN2	-0.332618	2.47819e-07	0.0139519
TMOD2	0.714399	2.49365e-07	0.0140387
LETM1	-0.265805	2.52965e-07	0.0142412
DEPDC7	-1.03184	2.53007e-07	0.0142433
RAB5B	-0.539827	2.5307e-07	0.0142466
CENPJ	-0.599202	2.53301e-07	0.0142593
TRPS1	1.58414	2.54626e-07	0.0143336
CLEC4O	-3.55822	2.59901e-07	0.0146303
ZNF629	-0.390955	2.69505e-07	0.0151707
TCTN2	-0.461352	2.7825e-07	0.0156627
ZNRF2P2	-0.554812	2.89845e-07	0.0163151
UTP4	-0.275779	2.91194e-07	0.0163907
KIAA1549	-0.881814	2.96744e-07	0.0167028
DNM1	-1.32155	3.01038e-07	0.0169442
POLE3	-0.298028	3.15716e-07	0.0177701
IRAK1BP1	-0.531007	3.15829e-07	0.0177761
CLN6	-0.39107	3.1874e-07	0.0179396
AC104650.1	1.73265	3.24248e-07	0.0182493
PGAM1P10	-0.98019	3.25884e-07	0.0183411
PEBP1	-0.382523	3.26743e-07	0.0183891
HCLS1	0.430978	3.30171e-07	0.0185817
PLCL2	0.692823	3.38396e-07	0.0190442
IL10RA	1.22065	3.4117e-07	0.0192
LINC00997	-0.758486	3.44485e-07	0.0193862
GNL3	-0.364042	3.44829e-07	0.0194053
AL035588.1	1.08105	3.49282e-07	0.0196555
THEMIS2	0.821308	3.51188e-07	0.0197624
UBAP2	-0.228549	3.5711e-07	0.0200953
SRC	1.02848	3.62778e-07	0.0204139
CASP1	0.982418	3.62918e-07	0.0204214
CYP2E1	-1.92182	3.62991e-07	0.0204252
NOMO1	-0.39348	3.63908e-07	0.0204764
CDC42SE1	0.470118	3.66163e-07	0.0206029
AL356481.3	-0.479511	3.68122e-07	0.0207128
EHBP1L1	0.534372	3.74339e-07	0.0210622
LINC01764	-2.41281	3.7711e-07	0.0212177
RPUSD3	-0.555095	3.79432e-07	0.021348
POMT2	-0.588651	3.91401e-07	0.022021
AC010247.2	1.28931	3.95751e-07	0.0222654
DUSP1	0.84661	3.97399e-07	0.0223576
WDR31	-0.58388	4.05065e-07	0.0227886
ZSCAN21	-0.360513	4.1089e-07	0.0231159
CAMK2D	1.17523	4.16836e-07	0.0234499
AC046143.1	-0.438547	4.18765e-07	0.023558
HYAL3	-0.992133	4.29485e-07	0.0241607
AC093323.1	-0.569487	4.32526e-07	0.0243313
NUTF2	-0.290463	4.3463e-07	0.0244492
LILRA1	1.55371	4.36402e-07	0.0245485
CLCN3	0.496162	4.4375e-07	0.0249614
PPIB	-0.677971	4.59261e-07	0.0258334
NDUFS5	-0.384323	4.61691e-07	0.0259697
AC010247.1	1.0371	4.8053e-07	0.0270288
AC012568.1	0.893474	4.96854e-07	0.0279465
TSR1	-0.315018	5.02623e-07	0.0282706
ZC3HC1	-0.266376	5.03749e-07	0.0283334
ILF2	-0.280297	5.05306e-07	0.0284204
RN7SL789P	-0.873317	5.19711e-07	0.0292301
MSL3	0.325333	5.22654e-07	0.0293951
AC135507.1	-0.780598	5.3609e-07	0.0301502
NRBP2	1.13195	5.47778e-07	0.030807
RP11-492E3.51	0.78205	5.56944e-07	0.031322
ARRDC2	0.520307	5.58458e-07	0.0314066
RGS9BP	-1.73601	5.65832e-07	0.0318207
CALU	-0.418972	5.74331e-07	0.0322981
EME1	-0.511971	5.75771e-07	0.0323785
PXK	-0.643472	5.88066e-07	0.0330693
NUAK2	1.06096	5.98997e-07	0.0336834
AC092718.5	-0.648494	6.0002e-07	0.0337403
ZFP36	0.776429	6.0178e-07	0.0338387
TNFRSF1B	1.32357	6.05097e-07	0.0340246
MALT1	0.481365	6.08835e-07	0.0342342
SUMF2	-0.34478	6.19752e-07	0.0348474
PKP4	-0.457472	6.20948e-07	0.0349141
APOL2	0.460893	6.30434e-07	0.0354468
LRWD1	-0.561809	6.31008e-07	0.0354784
PAK1	0.657019	6.44347e-07	0.0362277
BMS1	-0.21465	6.46071e-07	0.036324
ABHD6	0.912483	6.52526e-07	0.0366863
ARF4P2	-1.12702	6.58613e-07	0.0370279
LILRB3	1.39667	6.59559e-07	0.0370804
AC118344.4	0.522683	6.62018e-07	0.037218
NPTN-IT1	0.418551	6.62998e-07	0.0372724
REL	0.442862	6.74929e-07	0.0379425
MAP3K14	0.536924	6.76055e-07	0.0380051
DNAAF5	-0.380579	6.79354e-07	0.0381899
ALDH6A1	-0.365502	6.88956e-07	0.038729
ERVK13-1	0.3389	6.89771e-07	0.0387741
RASSF5	0.455985	7.01127e-07	0.0394117
CBX7	0.560902	7.07834e-07	0.039788
NUP107	-0.284062	7.14634e-07	0.0401696
RPS12P31	-0.725952	7.285e-07	0.0409483
RP11-706O15.1	-0.531249	7.36539e-07	0.0413994
LPP	0.412328	7.56454e-07	0.042518
ACBD6	-0.269205	7.61439e-07	0.0427975
EARS2	-0.293591	7.70147e-07	0.0432861
KAT2B	0.414041	7.80798e-07	0.043884
COPS3	-0.302906	7.80921e-07	0.0438901
ZCCHC2	0.447742	7.84054e-07	0.0440654
CHIC1	0.724709	7.85526e-07	0.0441473
EFTUD2	-0.181695	7.91173e-07	0.0444639
WDR34	-0.648165	7.91574e-07	0.0444857
GIMAP8	1.61427	7.92398e-07	0.0445312
TUT7	0.487241	7.92643e-07	0.0445442
FGD2	1.42302	7.94159e-07	0.0446285
AL512306.3	0.765542	7.97758e-07	0.04483
AC073517.1	-0.637448	8.19503e-07	0.0460512
PREX1	0.531395	8.29443e-07	0.0466089
SDHAP3	0.884449	8.33907e-07	0.0468589
TRIM28	-0.36465	8.34745e-07	0.0469052
FARSA-AS1	-0.666198	8.3541e-07	0.0469417
SP100	0.321797	8.39852e-07	0.0471904
SLC49A3	0.952152	8.47088e-07	0.0475962
FAM86B3P	-0.644956	8.47693e-07	0.0476293
SLC35B2	-0.333149	8.50088e-07	0.0477631
P3H1	-0.341291	8.58295e-07	0.0482233
CAST	0.774418	8.60159e-07	0.0483272
PSPN	-0.425801	8.67703e-07	0.0487501
CDK14	-0.777486	8.68637e-07	0.0488018
HDGF	-0.324272	8.78113e-07	0.0493333
PRKCH	0.92279	8.88096e-07	0.0498932
PIGV	-0.38856	8.88161e-07	0.049896
