# Supplementary material for: Comprehensive characterization of immunogenic cell death in acute myeloid leukemia revealing the association with prognosis and tumor immune microenvironment
Source: BMC Med Genomics. 2024 Apr 26;17:107. doi: 10.1186/s12920-024-01876-w (PMC11046942; doi:10.1186/s12920-024-01876-w)
Supplement: Supplementary file 4 — Supplementary Material 4 [file 12920_2024_1876_MOESM4_ESM.xlsx]

## Sheet: Sheet1
GSEA analysis identifies potential signaling pathways between subtypes
Term	ES	NES	P-value	FDR	FWER
INTESTINAL_IMMUNE_NETWORK_FOR_IGA_PRODUCTION	0.7461	1.876	0.0019	0.0664	0.232
GRAFT_VERSUS_HOST_DISEASE	0.7335	1.7032	0.0117	0.116	0.527
ALLOGRAFT_REJECTION	0.6891	1.672	0.0286	0.1022	0.571
LEISHMANIA_INFECTION	0.6609	1.9054	0.0038	0.0622	0.192
GLYCOSPHINGOLIPID_BIOSYNTHESIS_GANGLIO_SERIES	0.6169	1.6827	0.0146	0.1063	0.554
TYPE_I_DIABETES_MELLITUS	0.5974	1.585	0.0538	0.1165	0.746
AUTOIMMUNE_THYROID_DISEASE	0.5938	1.6913	0.0176	0.1045	0.54
CHEMOKINE_SIGNALING_PATHWAY	0.5897	2.1273	0.0782	0.034
ANTIGEN_PROCESSING_AND_PRESENTATION	0.5848	1.812	0.0156	0.0618	0.324
NOD_LIKE_RECEPTOR_SIGNALING_PATHWAY	0.5835	1.9787	0.0075	0.1358	0.115
PANTOTHENATE_AND_COA_BIOSYNTHESIS	0.5624	1.541	0.095	0.1298	0.798
ASTHMA	0.5564	1.3445	0.1915	0.2238	0.959
T_CELL_RECEPTOR_SIGNALING_PATHWAY	0.5487	1.9369	0.0038	0.0936	0.155
SYSTEMIC_LUPUS_ERYTHEMATOSUS	0.5481	1.636	0.0447	0.1093	0.645
PRION_DISEASES	0.5345	1.6286	0.0311	0.1085	0.663
CYTOKINE_CYTOKINE_RECEPTOR_INTERACTION	0.5326	1.8392	0.0559	0.284
DORSO_VENTRAL_AXIS_FORMATION	0.5272	1.6452	0.0175	0.1098	0.625
TOLL_LIKE_RECEPTOR_SIGNALING_PATHWAY	0.5267	1.8714	0.0038	0.0618	0.234
NATURAL_KILLER_CELL_MEDIATED_CYTOTOXICITY	0.526	1.9133	0.0096	0.0771	0.182
CELL_ADHESION_MOLECULES_CAMS	0.5259	1.7681	0.0038	0.08	0.402
ABC_TRANSPORTERS	0.5184	1.6177	0.0201	0.1059	0.676
VIRAL_MYOCARDITIS	0.5124	1.5898	0.0561	0.1162	0.734
B_CELL_RECEPTOR_SIGNALING_PATHWAY	0.5052	1.8652	0.0114	0.0548	0.243
HEMATOPOIETIC_CELL_LINEAGE	0.4974	1.5066	0.0602	0.1476	0.834
EPITHELIAL_CELL_SIGNALING_IN_HELICOBACTER_PYLORI_INFECTION	0.496	1.9097	0.0058	0.0685	0.186
FC_GAMMA_R_MEDIATED_PHAGOCYTOSIS	0.4928	1.9032	0.0075	0.0568	0.194
NOTCH_SIGNALING_PATHWAY	0.4844	1.6995	0.0231	0.113	0.529
FRUCTOSE_AND_MANNOSE_METABOLISM	0.4804	1.5919	0.0478	0.1175	0.725
LEUKOCYTE_TRANSENDOTHELIAL_MIGRATION	0.4744	1.9242	0.0835	0.17
PRIMARY_IMMUNODEFICIENCY	0.4732	1.2414	0.2653	0.2903	0.987
THYROID_CANCER	0.4711	1.6966	0.0265	0.1053	0.532
SNARE_INTERACTIONS_IN_VESICULAR_TRANSPORT	0.4543	1.8455	0.0141	0.057	0.271
ENDOCYTOSIS	0.4475	1.9383	0.0097	0.1229	0.154
BASAL_CELL_CARCINOMA	0.4452	1.434	0.0807	0.1707	0.902
ALDOSTERONE_REGULATED_SODIUM_REABSORPTION	0.4449	1.5034	0.0542	0.1469	0.836
MELANOGENESIS	0.4438	1.6975	0.0212	0.1094	0.531
AXON_GUIDANCE	0.4389	1.6239	0.0377	0.1051	0.669
FC_EPSILON_RI_SIGNALING_PATHWAY	0.4351	1.8145	0.0058	0.064	0.321
BETA_ALANINE_METABOLISM	0.4332	1.3402	0.1391	0.2248	0.961
HYPERTROPHIC_CARDIOMYOPATHY_HCM	0.4276	1.4846	0.0561	0.1505	0.858
VEGF_SIGNALING_PATHWAY	0.4268	1.6658	0.0283	0.099	0.581
ARRHYTHMOGENIC_RIGHT_VENTRICULAR_CARDIOMYOPATHY_ARVC	0.4266	1.4848	0.0551	0.1529	0.856
LYSOSOME	0.4241	1.4909	0.1464	0.1504	0.852
LONG_TERM_DEPRESSION	0.4228	1.6338	0.0233	0.1079	0.649
AMINO_SUGAR_AND_NUCLEOTIDE_SUGAR_METABOLISM	0.4227	1.4552	0.1161	0.1653	0.894
REGULATION_OF_AUTOPHAGY	0.422	1.4708	0.0569	0.158	0.872
JAK_STAT_SIGNALING_PATHWAY	0.4181	1.6817	0.0169	0.1029	0.556
BIOSYNTHESIS_OF_UNSATURATED_FATTY_ACIDS	0.4165	1.1248	0.3585	0.3661	0.999
ADIPOCYTOKINE_SIGNALING_PATHWAY	0.4165	1.5374	0.0576	0.1296	0.803
TIGHT_JUNCTION	0.4141	1.6286	0.0323	0.1056	0.663
TGF_BETA_SIGNALING_PATHWAY	0.414	1.5824	0.0357	0.1152	0.747
DILATED_CARDIOMYOPATHY	0.4133	1.4414	0.0778	0.1701	0.899
VASCULAR_SMOOTH_MUSCLE_CONTRACTION	0.4132	1.5793	0.0256	0.1147	0.751
MAPK_SIGNALING_PATHWAY	0.4126	1.8459	0.0039	0.061	0.27
ENDOMETRIAL_CANCER	0.4113	1.5729	0.0465	0.1145	0.76
VIBRIO_CHOLERAE_INFECTION	0.4032	1.6412	0.0252	0.1089	0.633
GLYCOSAMINOGLYCAN_BIOSYNTHESIS_CHONDROITIN_SULFATE	0.4003	1.2125	0.2227	0.2993	0.992
TASTE_TRANSDUCTION	0.4	1.2507	0.2183	0.2842	0.984
LONG_TERM_POTENTIATION	0.3982	1.7078	0.0058	0.1179	0.518
GALACTOSE_METABOLISM	0.398	1.224	0.2524	0.2974	0.99
PHOSPHATIDYLINOSITOL_SIGNALING_SYSTEM	0.3939	1.5675	0.0409	0.1157	0.767
GAP_JUNCTION	0.393	1.4073	0.1068	0.1898	0.93
COMPLEMENT_AND_COAGULATION_CASCADES	0.3925	1.3165	0.1458	0.2405	0.972
GNRH_SIGNALING_PATHWAY	0.3888	1.6079	0.0159	0.1097	0.698
NEUROTROPHIN_SIGNALING_PATHWAY	0.3886	1.8712	0.0117	0.0567	0.234
CYTOSOLIC_DNA_SENSING_PATHWAY	0.3879	1.5016	0.0718	0.1453	0.838
ALPHA_LINOLENIC_ACID_METABOLISM	0.3848	1.1123	0.3219	0.3764	0.999
ERBB_SIGNALING_PATHWAY	0.38	1.6659	0.0231	0.1023	0.581
REGULATION_OF_ACTIN_CYTOSKELETON	0.3796	1.6774	0.0219	0.1022	0.563
PATHOGENIC_ESCHERICHIA_COLI_INFECTION	0.3715	1.3864	0.1554	0.2054	0.94
WNT_SIGNALING_PATHWAY	0.3688	1.5765	0.0325	0.114	0.754
HEDGEHOG_SIGNALING_PATHWAY	0.3684	1.2345	0.1873	0.2938	0.987
GLYCOLYSIS_GLUCONEOGENESIS	0.3654	1.3472	0.1383	0.2279	0.958
CIRCADIAN_RHYTHM_MAMMAL	0.363	0.9728	0.5079	0.5065	0.999
PROPANOATE_METABOLISM	0.3628	1.1628	0.3099	0.3284	0.994
ECM_RECEPTOR_INTERACTION	0.3621	1.1109	0.3416	0.3741	0.999
SPHINGOLIPID_METABOLISM	0.3616	1.2774	0.1585	0.2649	0.979
GLYCEROLIPID_METABOLISM	0.356	1.2291	0.1925	0.2954	0.988
OTHER_GLYCAN_DEGRADATION	0.3558	0.9284	0.504	0.5483	0.999
APOPTOSIS	0.3534	1.4414	0.0926	0.1728	0.899
FOCAL_ADHESION	0.3503	1.3545	0.1687	0.2283	0.954
ARACHIDONIC_ACID_METABOLISM	0.35	1.2168	0.1905	0.2983	0.991
RENAL_CELL_CARCINOMA	0.3474	1.4645	0.1039	0.1601	0.879
O_GLYCAN_BIOSYNTHESIS	0.3435	1.0923	0.3561	0.3817	0.999
GLYCEROPHOSPHOLIPID_METABOLISM	0.339	1.2963	0.1411	0.2567	0.976
INOSITOL_PHOSPHATE_METABOLISM	0.3388	1.3456	0.1573	0.2261	0.959
NON_SMALL_CELL_LUNG_CANCER	0.337	1.437	0.1048	0.1709	0.9
MTOR_SIGNALING_PATHWAY	0.3321	1.371	0.1459	0.2165	0.946
PRIMARY_BILE_ACID_BIOSYNTHESIS	0.3278	0.9102	0.5802	0.5696
INSULIN_SIGNALING_PATHWAY	0.3278	1.517	0.0598	0.1424	0.823
ADHERENS_JUNCTION	0.3262	1.208	0.2594	0.3005	0.992
ETHER_LIPID_METABOLISM	0.3254	1.1049	0.3041	0.3739	0.999
CALCIUM_SIGNALING_PATHWAY	0.3246	1.3267	0.0854	0.234	0.967
PHENYLALANINE_METABOLISM	0.319	0.8754	0.612	0.6033
OLFACTORY_TRANSDUCTION	0.3164	1.2929	0.0941	0.2569	0.976
RIG_I_LIKE_RECEPTOR_SIGNALING_PATHWAY	0.3152	1.2746	0.1871	0.2643	0.979
NON_HOMOLOGOUS_END_JOINING	0.3136	0.8667	0.6062	0.6099
NITROGEN_METABOLISM	0.3083	0.9537	0.501	0.5229	0.999
LINOLEIC_ACID_METABOLISM	0.3044	0.8769	0.6302	0.6062
PEROXISOME	0.3031	1.1991	0.2565	0.3064	0.993
PPAR_SIGNALING_PATHWAY	0.3012	1.1033	0.3364	0.3723	0.999
SMALL_CELL_LUNG_CANCER	0.2992	1.1867	0.2569	0.312	0.994
NEUROACTIVE_LIGAND_RECEPTOR_INTERACTION	0.2988	1.1713	0.1922	0.3258	0.994
PENTOSE_PHOSPHATE_PATHWAY	0.2956	0.9764	0.4697	0.5061	0.999
AMYOTROPHIC_LATERAL_SCLEROSIS_ALS	0.295	1.2186	0.1752	0.3	0.991
PATHWAYS_IN_CANCER	0.2936	1.3538	0.1228	0.2255	0.954
BLADDER_CANCER	0.2921	1.0333	0.4168	0.4448	0.999
MATURITY_ONSET_DIABETES_OF_THE_YOUNG	0.2892	0.8186	0.7209	0.6696
RIBOFLAVIN_METABOLISM	0.2883	0.8985	0.6008	0.5805
COLORECTAL_CANCER	0.286	1.2885	0.1742	0.2579	0.977
TRYPTOPHAN_METABOLISM	0.2854	0.9595	0.4844	0.5201	0.999
GLYCOSPHINGOLIPID_BIOSYNTHESIS_GLOBO_SERIES	0.2835	0.7663	0.7718	0.734
ACUTE_MYELOID_LEUKEMIA	0.2834	1.1633	0.294	0.3313	0.994
GLUTATHIONE_METABOLISM	0.2815	1.0299	0.3891	0.4449	0.999
FOLATE_BIOSYNTHESIS	0.2808	0.6788	0.8507	0.8333
CARDIAC_MUSCLE_CONTRACTION	0.2796	1.1108	0.3153	0.3704	0.999
TYPE_II_DIABETES_MELLITUS	0.2699	0.9374	0.5164	0.5407	0.999
CHRONIC_MYELOID_LEUKEMIA	0.2677	1.191	0.2438	0.3116	0.994
GLIOMA	0.2594	1.0613	0.3677	0.4144	0.999
PROSTATE_CANCER	0.2344	1.0178	0.4395	0.4567	0.999
CITRATE_CYCLE_TCA_CYCLE	0.2326	0.7656	0.6772	0.7292
PROTEASOME	0.2303	0.8146	0.6004	0.6705
VASOPRESSIN_REGULATED_WATER_REABSORPTION	0.1903	0.8215	0.6647	0.6707
TERPENOID_BACKBONE_BIOSYNTHESIS	0.1805	0.4893	0.963	0.9756
ALZHEIMERS_DISEASE	0.1516	0.7652	0.6914	0.7238
UBIQUITIN_MEDIATED_PROTEOLYSIS	-0.1601	-0.9021	0.5312	0.552
HUNTINGTONS_DISEASE	-0.166	-0.8244	0.6004	0.642
OXIDATIVE_PHOSPHORYLATION	-0.2257	-0.9009	0.512	0.5445
OOCYTE_MEIOSIS	-0.231	-0.99	0.4375	0.4533	0.999
RETINOL_METABOLISM	-0.242	-0.801	0.7332	0.6639
MELANOMA	-0.2617	-1.0355	0.3753	0.4388	0.996
PANCREATIC_CANCER	-0.2682	-1.1878	0.2742	0.3402	0.987
PYRUVATE_METABOLISM	-0.2799	-1.0274	0.4086	0.4322	0.996
PARKINSONS_DISEASE	-0.2801	-1.1745	0.3393	0.3317	0.988
VALINE_LEUCINE_AND_ISOLEUCINE_DEGRADATION	-0.2966	-1.0221	0.43	0.4305	0.997
PROGESTERONE_MEDIATED_OOCYTE_MATURATION	-0.3118	-1.301	0.1743	0.2859	0.971
DRUG_METABOLISM_CYTOCHROME_P450	-0.3206	-1.098	0.3314	0.4047	0.994
NICOTINATE_AND_NICOTINAMIDE_METABOLISM	-0.3236	-1.0504	0.3813	0.4285	0.996
FATTY_ACID_METABOLISM	-0.3294	-1.1755	0.2589	0.3383	0.987
BASAL_TRANSCRIPTION_FACTORS	-0.3339	-1.2293	0.2516	0.3258	0.982
GLYCOSAMINOGLYCAN_BIOSYNTHESIS_HEPARAN_SULFATE	-0.3419	-1.0325	0.3907	0.434	0.996
P53_SIGNALING_PATHWAY	-0.3468	-1.302	0.1807	0.294	0.971
PURINE_METABOLISM	-0.3493	-1.5665	0.0485	0.148	0.752
SPLICEOSOME	-0.3498	-1.5232	0.1315	0.152	0.799
GLYCOSAMINOGLYCAN_BIOSYNTHESIS_KERATAN_SULFATE	-0.3516	-0.9918	0.4504	0.4594	0.999
METABOLISM_OF_XENOBIOTICS_BY_CYTOCHROME_P450	-0.3521	-1.2162	0.209	0.332	0.983
GLYCOSPHINGOLIPID_BIOSYNTHESIS_LACTO_AND_NEOLACTO_SERIES	-0.3542	-1.0917	0.3462	0.4035	0.994
CYSTEINE_AND_METHIONINE_METABOLISM	-0.3573	-1.3619	0.1205	0.2476	0.943
DRUG_METABOLISM_OTHER_ENZYMES	-0.3577	-1.1981	0.2419	0.3363	0.986
PROXIMAL_TUBULE_BICARBONATE_RECLAMATION	-0.3638	-1.0807	0.3509	0.4087	0.994
RNA_DEGRADATION	-0.3644	-1.565	0.0916	0.1415	0.754
ARGININE_AND_PROLINE_METABOLISM	-0.3732	-1.3445	0.1029	0.2576	0.952
STEROID_HORMONE_BIOSYNTHESIS	-0.3752	-1.2296	0.1959	0.3342	0.982
TYROSINE_METABOLISM	-0.3812	-1.298	0.1423	0.2806	0.971
TAURINE_AND_HYPOTAURINE_METABOLISM	-0.3844	-0.9666	0.4831	0.4744	0.999
GLYCOSAMINOGLYCAN_DEGRADATION	-0.4045	-1.0543	0.4141	0.4324	0.994
N_GLYCAN_BIOSYNTHESIS	-0.4076	-1.5854	0.0731	0.1435	0.726
SULFUR_METABOLISM	-0.4098	-1.1384	0.2994	0.3653	0.991
PROTEIN_EXPORT	-0.4224	-1.285	0.241	0.2862	0.974
GLYCINE_SERINE_AND_THREONINE_METABOLISM	-0.4313	-1.2741	0.1862	0.291	0.976
ALANINE_ASPARTATE_AND_GLUTAMATE_METABOLISM	-0.4437	-1.5021	0.0616	0.1559	0.825
BUTANOATE_METABOLISM	-0.4466	-1.4139	0.0976	0.2125	0.912
STARCH_AND_SUCROSE_METABOLISM	-0.4478	-1.5532	0.0352	0.1428	0.763
PYRIMIDINE_METABOLISM	-0.4624	-1.8761	0.0142	0.0651	0.232
LYSINE_DEGRADATION	-0.4642	-1.7788	0.0204	0.0696	0.377
BASE_EXCISION_REPAIR	-0.4697	-1.5434	0.119	0.1427	0.777
STEROID_BIOSYNTHESIS	-0.4701	-1.1825	0.2984	0.3382	0.987
LIMONENE_AND_PINENE_DEGRADATION	-0.4877	-1.2052	0.2557	0.3357	0.986
CELL_CYCLE	-0.4884	-1.7875	0.0464	0.0938	0.363
PORPHYRIN_AND_CHLOROPHYLL_METABOLISM	-0.5045	-1.5022	0.0902	0.1625	0.825
HISTIDINE_METABOLISM	-0.5094	-1.6371	0.0116	0.1277	0.637
RENIN_ANGIOTENSIN_SYSTEM	-0.5095	-1.4654	0.0669	0.1731	0.862
NUCLEOTIDE_EXCISION_REPAIR	-0.5097	-1.7867	0.0392	0.0828	0.365
GLYCOSYLPHOSPHATIDYLINOSITOL_GPI_ANCHOR_BIOSYNTHESIS	-0.5226	-1.6595	0.0444	0.1201	0.604
PENTOSE_AND_GLUCURONATE_INTERCONVERSIONS	-0.5372	-1.4983	0.0854	0.1524	0.827
RIBOSOME	-0.5598	-1.3827	0.1575	0.2343	0.93
HOMOLOGOUS_RECOMBINATION	-0.5888	-1.6108	0.0586	0.131	0.683
SELENOAMINO_ACID_METABOLISM	-0.591	-1.9825	0.0415	0.107
ASCORBATE_AND_ALDARATE_METABOLISM	-0.5998	-1.6199	0.0369	0.1321	0.668
ONE_CARBON_POOL_BY_FOLATE	-0.6056	-1.7105	0.039	0.0912	0.493
AMINOACYL_TRNA_BIOSYNTHESIS	-0.6117	-1.932	0.0161	0.05	0.162
RNA_POLYMERASE	-0.6299	-2.0766	0.0567	0.057
MISMATCH_REPAIR	-0.645	-1.714	0.0364	0.0971	0.487
GLYOXYLATE_AND_DICARBOXYLATE_METABOLISM	-0.7045	-2.0047	0.0538	0.097
VALINE_LEUCINE_AND_ISOLEUCINE_BIOSYNTHESIS	-0.719	-1.7859	0.006	0.074	0.368
DNA_REPLICATION	-0.7271	-1.8474	0.0184	0.0702	0.276
