# Supplementary material for: Comprehensive characterization of immunogenic cell death in acute myeloid leukemia revealing the association with prognosis and tumor immune microenvironment
Source: BMC Med Genomics. 2024 Apr 26;17:107. doi: 10.1186/s12920-024-01876-w (PMC11046942; doi:10.1186/s12920-024-01876-w)
Supplement: Supplementary file 5 — Supplementary Material 5 [file 12920_2024_1876_MOESM5_ESM.xlsx]

## Sheet: Sheet1
TCGA-Cibersort Data
ID	B_cells_naive_CIBERSORT	B_cells_memory_CIBERSORT	Plasma_cells_CIBERSORT	T_cells_CD8_CIBERSORT	T_cells_CD4_naive_CIBERSORT	T_cells_CD4_memory_resting_CIBERSORT	T_cells_CD4_memory_activated_CIBERSORT	T_cells_follicular_helper_CIBERSORT	T_cells_regulatory_.Tregs._CIBERSORT	T_cells_gamma_delta_CIBERSORT	NK_cells_resting_CIBERSORT	NK_cells_activated_CIBERSORT	Monocytes_CIBERSORT	Macrophages_M0_CIBERSORT	Macrophages_M1_CIBERSORT	Macrophages_M2_CIBERSORT	Dendritic_cells_resting_CIBERSORT	Dendritic_cells_activated_CIBERSORT	Mast_cells_resting_CIBERSORT	Mast_cells_activated_CIBERSORT	Eosinophils_CIBERSORT	Neutrophils_CIBERSORT
TCGA-AB-2935-03	0.0607574	0	0.204339	0.339253	0	0.502493	0	0	0	0	0.225621	0.0160225	0.912148	0	0.00905298	0.06734	0	0	0.307289	0	0.268399	0
TCGA-AB-2812-03	0.0111361	0.0205337	0	0.000466522	0	0.0817477	0.00910191	0	0.00383776	0	0.0321268	0	0.0411312	0	0.00187402	0.0197064	0	0	0.217227	0	0.248571	0
TCGA-AB-2871-03	0.309537	0	0.106705	0.45328	0	0.477534	0.00279494	0	0.00660011	0	0.374157	0	0.0520068	0	0	0.0181617	0	0	0.0137275	0.0041705	0.129948	0
TCGA-AB-2820-03	0.379169	0	0.0104446	0.0801556	0.0118067	0	0.042539	0	0.0116863	0	0.217052	0.0335587	0.0581809	0	0	0.0123227	0	0	0.120214	0	0.0427587	0
TCGA-AB-2959-03	0.250418	0	0.0716381	0.0522542	0	0.358763	0.0185194	0	0	0	0.0622616	0	0.105691	0	0	0.0293394	0	0.000839893	0.0270621	0	0.0471558	0
TCGA-AB-2925-03	0.0707797	0	0.00144599	0	0	0.0584276	0	0	0	0	0.0226331	0	0.955837	0	0	0.0864458	0	0	0.0817724	0	0.0318109	0
TCGA-AB-2823-03	0.0233035	0.0107955	0	0.103391	0	0.0758502	0	0	0	0	0.0586016	0	0.123704	0	0	0.0444801	0	0	0.476509	0	0.0482735	0
TCGA-AB-2817-03	0.362294	0.0704299	0.0479204	0.0821825	0	0.0554523	0	0	0.0310634	0	0.00612043	0.0298797	0.413466	0	0.00262742	0.0774533	0	0	0.142912	0	0.155211	0
TCGA-AB-2843-03	0.397228	0.0186316	0.18324	0.152789	0	0.227085	0.00867608	0	0.0122042	0	0.164774	0.00280381	0.726386	0	0	0.266793	0	0	0.195444	0	0.110917	0
TCGA-AB-2858-03	0.131926	0	0.0395644	0.069378	0	0.172175	0.00042056	0	0.0081583	0	0.032058	0	0.0462426	0	0	0.0243385	0	0	0.632409	0	0.0927069	0
TCGA-AB-2940-03	0.121954	0	0.275265	0.0294033	0	0.156202	0.0074457	0	0	0.0436744	0.0801122	0	0.607458	0	0	0.00613772	0	0.00485078	0.39258	0	0.0252715	0.037032
TCGA-AB-2915-03	0.206795	0	0.064414	0.372786	0	0.0275942	0.052151	0	0.0309428	0	0.0983891	0	1.60822	0.0850478	0	0	0	0	0.142955	0	0.109562	0.186034
TCGA-AB-2929-03	0.233876	0	0.2222	0.0984666	0.0517662	0.224769	0.044623	0	0.0548205	0	0.16499	0.0522109	0.330785	0.00248992	0	0.00473488	0	0	0.252721	0	0.0623532	0.0354099
TCGA-AB-2873-03	0.118748	0	0.0555822	0.0640025	0	0.107905	0.0158115	0	0	0	0.0550002	0	1.4312	0	0	0.0255063	0	0.00258375	0.0665853	0	0.0237217	0.00932358
TCGA-AB-2984-03	0.0868648	0	0.0454092	0.0374801	0	0.107311	0	0.00729314	0	0	0	0.0633487	0.0135355	0	0	0.0199411	0.000813583	0	0.16716	0	0.0226476	0
TCGA-AB-2941-03	0.200633	0	0.00112647	0	0.0140617	0.27529	0	0	0	0	0.11621	0	0.201787	0.00339493	0	0	0	0.0014831	0.455413	0.0064783	0.0931205	0.0214342
TCGA-AB-2882-03	0	0.0168695	0.0369295	0.191629	0	0.649421	0.0963188	0	0.0601613	0	0.894667	0	0.520157	0.00712567	0.0022134	0	0	0.00207015	0.251512	0	0.417877	0
TCGA-AB-2996-03	0.188134	0	0.151111	0.0266882	0	0.18884	0.00545464	0	0.00676777	0	0.0454609	0	0.673693	0	0	0.0338223	0	0.0066055	0.377908	0	0	0
TCGA-AB-2995-03	0.299298	0	0.209569	0.289668	0	0.599758	0.00518842	0	0.0201073	0	0.23887	0	0.0332309	0	0	0.0348677	0	0.0118571	0	0.0227068	0.0240547	0
TCGA-AB-2943-03	0.488441	0	0.226258	0.151467	0	1.0666	0.0155495	0	0	0	0.367945	0	0.218934	0	0	0.00390387	0	0.00182254	0.0946662	0	0.120977	0
TCGA-AB-2826-03	0.00587537	0.0177653	0	0.0152275	0.03016	0.00914937	0.0277372	0	0.0080188	0	0.0717488	0	0.827699	0	0.00190924	0.0280865	0	0	0.0682116	0	0.187783	0.035146
TCGA-AB-2965-03	0.0352872	0	0.00753785	0.0112511	0	0.0755415	0	0	0	0	0.0296444	0	0.608015	0	0.00190061	0.0620266	0	0	0.0820254	0	0.145333	0
TCGA-AB-2862-03	0.220453	0.0154589	0.127412	0.106564	0	0.266953	0	0	0.00449627	0	0.131593	0	0.0432917	0	0	0.0148966	0	0	0.132532	0	0.179681	0
TCGA-AB-2980-03	0.07709	0.00762266	0.00146106	0.109521	0.00516244	0.286762	0.017198	0.0336957	0.00551847	0.0104754	0.0535054	0	0.0125768	0	0	0.0276805	0	0	0.183404	0.0243615	0.0592411	0
TCGA-AB-2840-03	0.127286	0	0.104703	0.0233215	0	0.153502	0.0121572	0.0113986	0	0	0.0152912	0	0.0674959	0	0	0.0322408	0	0	0.251989	0	0.0933341	0
TCGA-AB-2910-03	0.143522	0	0.00678115	0.0376984	0	0.0617845	0	0	0	0	0.0481085	0	0.696343	0	0	0.201121	0	0	0.0415207	0	0	0
TCGA-AB-2942-03	0.029188	0.0786064	0.0127428	0.0261253	0	0.172511	0.00585201	0	0	0	0.079577	0	0.772305	0	0	0.0462289	0	0	0.238751	0	0.0420056	0
TCGA-AB-2836-03	0.0994784	0	0	0.0480601	0	0.154676	0	0	0.016972	0	0.0531331	0	1.17327	0	0.00338576	0.066155	0	0	0.123789	0	0.120411	0.0372427
TCGA-AB-2911-03	0.109286	0	0	0.0478454	0	0.151189	0	0	0.00983066	0	0.0456709	0	1.44785	0	0	0.0031323	0	0	0.117847	0	0.0367436	0
TCGA-AB-3007-03	0.0989518	0.0112221	0.0189332	0.184967	0	0.118976	0.00397835	0	0	0	0.01521	0.0174293	0.193427	0	0	0	0	0.0206509	0.270538	0	0.037934	0
TCGA-AB-2846-03	0.0645272	0	0.0526469	0.0151847	0	0.128006	0.0154004	0	0.0142387	0	0.0785203	0	1.04907	0	0.00140507	0.0359227	0	0	0.144052	0	0.0456785	0
TCGA-AB-2888-03	0	0.066903	0	0.0974463	0	0.36443	0.0239968	0	0	0	0.059558	0	2.18673	0	0	0.0352704	0	0	0.105931	0	0.163598	0
TCGA-AB-2991-03	0.335591	0	0.0848417	0.147571	0	0.0697341	0.0088276	0	0	0.00154263	0	0.0182047	0.329313	0	0.000677861	0	0	0	0.346199	0	0.00279478	0
TCGA-AB-2921-03	0.166901	0.126097	0	0.0747034	0	0.150276	0	0	0	0	0.0887128	0	0.98333	0	0	0.184337	0	0	0.120775	0	0.11181	0
TCGA-AB-2830-03	0.384988	0.0281067	0.0502861	0.200956	0	0.571156	0.0163177	0	0	0	0.10631	0.0168679	0.278215	0	0	0.145399	0	0	0.0749791	0	0.0208887	0
TCGA-AB-2981-03	0.0087441	0	0.0022563	0.00365443	0	0.0556117	0.00362676	0	0	0.00591062	0.00951028	0	1.52016	0	0.0162224	0.0244723	0	0	0.0608648	0	0.158822	0.00990999
TCGA-AB-2927-03	0.311276	0.0501555	0.189653	0.18493	0	0.356788	0.0460533	0	0.0129589	0	0.194621	0	0.622059	0	0	0.128366	0	0	0.142879	0	0.228512	0
TCGA-AB-2818-03	0.106008	0	0	0.00850559	0.0484944	0.0423466	0	0	0.003382	0	0.111537	0	0.788387	0	0.000603832	0	0	0	0.0263908	0	0.248373	0.292972
TCGA-AB-2970-03	0.218244	0	0.168861	0.0387324	0	0.157452	0.0206871	0	0	0	0.0713305	0	0.638111	0	0	0.207635	0	0	0.0653228	0	0.077819	0
TCGA-AB-2819-03	0.180599	0.101063	0	0.0689377	0	0.337623	0	0.000903824	0	0	0.0084	0	0.206736	0	0	0.080884	0	0.00256842	0.315652	0	0	0
TCGA-AB-2955-03	0	0.0933439	0	0	0.042035	0.0410933	0	0	0	0.203653	0	0	0	0	0	0.0116632	0	0.00101581	0.0291729	0	0.146747	0
TCGA-AB-2877-03	0.109589	0	0.0527182	0.050069	0	0.217922	0.0115771	0	0	0	0.0854825	0	0.00427052	0	0	0.0125449	0	0.00278686	0.260814	0	0.0639021	0
TCGA-AB-2918-03	0.128261	0.0309367	0.0371694	0.0142656	0	0.10117	0	0	0	0	0.0400978	0	0.270995	0	0.0106701	0.0777961	0	0	0.0651233	0	0.302961	0
TCGA-AB-2869-03	0.142906	0	0.236977	0.0479794	0	0.245972	0	0	0.0257164	0	0.145028	0.0235143	0.0307873	0	0	0.0266573	0	0	0.184276	0	0.241573	0
TCGA-AB-2839-03	0	0.0417061	0.0170939	0.0136285	0	0.0554445	0.000310237	0	0	0	0.0457341	0	0.0303741	0	0	0.0124313	0	0	0.262291	0	0.233176	0
TCGA-AB-2822-03	0.164707	0	0.0764257	0.0313135	0	0.174256	0.0111936	0	0	0.0208192	0.0319834	0	0.0110646	0	0	0.0266	0	0.00208466	0.0691638	0	0.0762164	0
TCGA-AB-2886-03	0.241624	0.0616296	0.0167878	0.0984015	0	0.0920065	0	0	0.00148072	0	0.0550715	0	0.0194071	0	0	0.0223025	0	0	0.256587	0	0.219445	0
TCGA-AB-2876-03	0.000467349	0.0720655	0.00935447	0.0205555	0	0.0984365	0.00224296	0	0	0.00717995	0.0453643	0	0.160328	0	0	0.0102584	0	0	0.386979	0	0.199913	0
TCGA-AB-2950-03	0.199131	0	0.103216	0.0640012	0	0.165442	0	0	0	0	0.0646359	0	0.0561643	0	0	0.0566084	0	0	0.248178	0	0.0713966	0
TCGA-AB-2939-03	0.10635	0.0614249	0.0117349	0.0242597	0	0.0751764	0	0	0	0	0.120117	0	0.217685	0	0	0.019247	0	0	0.182934	0.00277217	0.367325	0
TCGA-AB-2844-03	0.00483739	0.0461589	0.0246646	0.01377	0	0.0715777	0	0	0	0	0.0404238	0	0.828785	0	0.00141961	0.0778835	0	0	0.0942732	0	0.0890081	0
TCGA-AB-2987-03	0.164565	0	0.0125599	0.217198	0	0.694444	0.0821419	0	0	0.0280607	0.0782809	0	1.47909	0	0.0252597	0.146235	0	0	0.0417633	0	0.0329864	0.0184935
TCGA-AB-2834-03	0.00375608	0.0179884	0.0104334	0.0107396	0.0334368	0.0272915	0	0	0.00446369	0	0.054835	0	0.80143	0.000911792	0.000935232	0.0216536	0	0	0.102374	0	0.055063	0.0717584
TCGA-AB-2979-03	0.196181	0.239314	0.0785669	0.135861	0	0.357107	0	0	0	0	0.213799	0	0.366397	0	0.00305577	0.13595	0	0	0.141454	0.0922565	0.0346132	0
TCGA-AB-2880-03	0.0280537	0.0604024	0	0	0	0.0600204	0.00469364	0.00106278	0	0.0152817	0.0571154	0	0.632307	0	0	0.120814	0	0	0.0912104	0	0.036696	0
TCGA-AB-2878-03	0.291744	0	0.345608	0.0334217	0	0.328529	0.0145608	0	0	0.0121381	0.119312	0	0.0999223	0	0	0	0	0.00675583	0.457898	0.0329391	0.156439	0.0493543
TCGA-AB-2893-03	0.0137239	0.0438468	0	0.0280918	0	0.104238	0	0.0154879	0	0	0.0288303	0	1.23729	0	0	0.183512	0	0	0.0568603	0	0.0316679	0
TCGA-AB-2928-03	0.183143	0	0.0436524	0.0597485	0	0.17893	0	0	0	0	0.0252539	0.048855	0.0176211	0	0	0.00925166	0	0	0.0496717	0	0.0695505	0
TCGA-AB-2845-03	0.253638	0	0.227282	0.0500511	0	0.112545	0.0504038	0	0	0.0352209	0.020027	0	0.429853	0	0	0.224475	0	0	0.154834	0	0.164004	0
TCGA-AB-2851-03	0.147501	0	0.0341114	0.0489707	0	0.0236845	0	0	0.00142209	0	0.0679352	0	1.39431	0	0	0.0527025	0	5.2e-05	0.0401639	0	0.0729444	0
TCGA-AB-2998-03	0.0479374	0	0	0.01307	0	0.0979879	0	0.00363467	0	0	0.075823	0	0.23212	0	0	0.0851697	0	0	0.161073	0	0.191428	0
TCGA-AB-2813-03	0.142224	0	0.155161	0.029928	0	0.0587711	0.00665969	0	0.00820444	0.00950684	0.0248681	0	1.43654	0	0	0.0040027	0	0	0.0122834	0	0.0349044	0.0230759
TCGA-AB-2861-03	0.151923	0	0.0509664	0.0263722	0	0.0850028	0.00784359	0	0	0	0.0853468	0	0.514676	0	0	0.198257	0	0.00366932	0.0111102	0	0.00621702	0
TCGA-AB-2916-03	0.0264181	0	0.00689443	0.0125356	0	0.256633	0.0427238	0	0	0	0.0973843	0	1.59734	0.000476777	0	0.00964362	0	0.00153462	0.0845442	0	0.0123346	0.115856
TCGA-AB-2890-03	0.289628	0	0.0200709	0.407397	0	0.375589	0.0403666	0	0.018026	0	0.292836	0	0.705755	0	0.00137323	0	0	0	0.115975	0	0.0273577	0
TCGA-AB-2899-03	0.459406	0	0.194026	0.101155	0	0.147534	0.051986	0	0	0	0.137452	0	0.839041	0	0.00307449	0.048348	0	0	0.141221	0	0	0
TCGA-AB-2931-03	0.0604411	0.014141	0	0.0528354	0	0.0643154	0	0	0.033894	0	0.0305629	0.0236967	0.0911795	0	0	0.0509052	0	0	0.269201	0	0.349359	0
TCGA-AB-2900-03	0.017896	0.0156895	0.00388759	0.0184334	0	0.0324791	0.00421188	0	0	0	0.0579789	0	0.394878	0	0	0.122953	0	0	0.218114	0	0.338973	0
TCGA-AB-2896-03	0.111263	0	0	0.0961099	0	0.202635	0	0	0.00623385	0	0.0669329	0	0.246705	0	0	0.091405	0	0	0.259735	0	0.314244	0
TCGA-AB-2883-03	0.1033	0	0.116909	0.0130435	0	0.0369918	0.00702661	0	0	0	0.00972254	0.00656968	0.213859	0	0	0.133823	0	0.000291102	0.0194565	0	0.00206211	0
TCGA-AB-2966-03	0.203895	0.017718	0.0628835	0.0956376	0	0.391152	0.00154791	0	0	0	0.0592041	0	0.00328086	0	0	0.00737405	0	0.00513688	0.0116083	0.00909604	0.0111558	0
TCGA-AB-2872-03	0.121623	0	0.101234	0.0675019	0	0.0588893	0	0	0.00976595	0	0.0601632	0	0.0916042	0	0	0	0	0	0.182853	0	0.0604305	0
TCGA-AB-2856-03	0.309442	0	0.102727	0.0408382	0.0568874	0.0408123	0.0224319	0	0.0368121	0	0.0514965	0.00196931	1.01183	0	0	0.101851	0	0	0.113765	0	0.0433824	0
TCGA-AB-2938-03	0.170941	0	0.145458	0.353965	0	0.595242	0	0.022713	0.105516	0	0.0424204	0.0297518	0.413172	0	0.0236225	0.122571	0	0	0.302932	0	0.00511318	0
TCGA-AB-2982-03	0.357267	0	0.185802	0.200158	0	0.245535	0.0687456	0	0	0	0.0802784	0	0.103476	0	0	0	0	0.0250331	0.18075	0.0226104	0.104516	0
TCGA-AB-2815-03	0.056976	0	0.00724731	0	0.00102265	0.0294575	0.00970135	0	0	0	0.0446491	0	0.865102	0	0	0.110705	0	0	0.0931715	0	0.0324039	0
TCGA-AB-2874-03	0.0870139	0	0.0192771	0.0155503	0	0.0799018	0	0	0.0068531	0	0.0668522	0	0.268483	0.00187758	0	0.0265724	0	0	0.188299	0	0.154002	0
TCGA-AB-2963-03	0.040589	0	0.00629758	0	0.00193326	0.0843082	0	0	0.0033252	0	0.0477217	0	0.464765	0	0.00191548	0.0360741	0	0	0.178913	0	0.113684	0.0710209
TCGA-AB-2875-03	0.301605	0	0.0195895	0.166709	0	0.279318	0.00746661	0	0	0	0.160121	0	0.101827	0	0	0.0245347	0	0	0.527261	0.00207153	0.116701	0
TCGA-AB-2894-03	0.050264	0.0899698	0	0.109908	0	0.0636219	0	0.0123244	0	0	0.0962198	0	0.200132	0	0.00135604	0.276769	0	0	0.0370762	0	0.0844917	0
TCGA-AB-2847-03	0.154435	0	0.340533	0.261078	0	0.204634	0	0.0104262	0.00972564	0	0.140995	0.050047	0.162046	0	0	0.0449659	0	0	0.437262	0	0.0829975	0
TCGA-AB-2924-03	0.0427048	0	0	0.0177931	0.0118986	0.0744298	0.0249799	0	0.0096242	0	0.0534643	0	0.88708	0	0.0016878	0.0747282	0	0	0.0814512	0	0.0809077	0.00780897
TCGA-AB-2992-03	0.210515	0	0.130551	0.0107734	0	0.126547	0.000963479	0	0.0230989	0	0.136497	0	1.50088	0.0550479	0	0	0	0	0.0738898	0	0.0839149	0.00555636
TCGA-AB-2920-03	0.334523	0	0.265286	0.111047	0	0.153317	0	0	0.0416402	0	0.0109359	0.00394664	0.0799645	0	0	0.00254348	0	0	0.0743426	0	0.168555	0
TCGA-AB-2933-03	0.278605	0	0.108331	0.0239095	0	0.0680357	0.0777607	0	0.00177343	0	0.0648613	0	0.969953	0.00907618	0	0.00274696	0	0	0.0797261	0	0.0807778	0.0252237
TCGA-AB-2988-03	0.216181	0	0.0373415	0.0275638	0	0.129112	0	0	0.00139922	0	0.0705995	0	0.245377	0	0	0.0286645	0	0	0.0747214	0	0.31855	0
TCGA-AB-3009-03	0.269599	0	0.0627837	0.0504759	0.0437741	0.12157	0	0	0	0	0.0632826	0	0.129907	0	0	0.0587498	0	0.00343907	0.0740266	0	0.0349983	0
TCGA-AB-2999-03	0.0997305	0	0.0316168	0.0959314	0	0.394355	0	0	0	0	0.0919476	0	0.0392987	0	0	0	0	0	0.720375	0.0192487	0.155333	0
TCGA-AB-2842-03	0.0625726	0	0	0.00545626	0	0.0358181	0.000459037	0	0	0	0.045954	0	0.562319	0	0	0	0	0	0.0128667	0	0.00859873	0
TCGA-AB-2810-03	0.0868296	0	0.0073781	0.103056	0	0.0628466	0.0119181	0	0.017112	0	0.052925	0	0.199336	0.0385819	0.00664104	0.0149831	0	0	0.339437	0	0.137287	0.0481148
TCGA-AB-2977-03	0.119137	0.00261059	0.0698456	0.247527	0	0.215575	0.0190358	0	0.0896291	0	0.0567423	0	1.67853	0	0	0.0628691	0	0	0.0486273	0	0.0768088	0
TCGA-AB-2919-03	0.075829	0	0.152663	0.0607794	0	0.163534	0	0	0.00863861	0	0.0263446	0	0.0104253	0	0	0.0133603	0	0.0072497	0.231801	0.0104498	0.00624749	0
TCGA-AB-2948-03	0.0187368	0.0174663	0.0162345	0.0402868	0	0.104535	0.00948011	0	0.00278777	0	0.0466548	0	1.73766	0	0	0	0	0	0.0577016	0	0	0
TCGA-AB-2825-03	0.013684	0.0202137	0	0.0307186	0	0.0393458	0.00900732	0	0.011701	0	0.0538614	0	1.01835	0.0114108	0	0.0561601	0	0	0.0790642	0	0.0869396	0
TCGA-AB-2889-03	0.0163987	0.0363478	0.00806246	0.0525561	0	0.207182	0	0	0	0	0.0537582	0	0.935959	0	0.00484279	0.0857161	0.0306178	0	0.138694	0	0.094922	0
TCGA-AB-3012-03	0.0421376	0	0.0741731	0.0146794	0	0.145083	0	0	0	0	0.0441096	0	0.039839	0	0	0	0	0	0.56029	0.00937205	0.0261039	0
TCGA-AB-2949-03	0.218135	0.0604469	0.0377579	0.00922212	0	0.16374	0	0	0	0	0.116867	0	0.491637	0	0	0.0124011	0	0	0.0475139	0	0.136798	0
TCGA-AB-2937-03	0.296824	0	0.00319586	0.110132	0	0.156225	0	0	0	0	0.0812332	0	0.0988308	0	0	0.0427504	0	0	0.0726655	0.00910251	0.0487279	0
TCGA-AB-2986-03	0.150991	0	0.0780944	0.217897	0	0.110866	0	0	0.0208026	0	0	0.0668763	0.16808	0	0.00165165	0	0	0	0.180995	0	0.448245	0.049282
TCGA-AB-2976-03	0.138035	0	0.0499127	0.00780149	0	0.0931555	0.00817631	0	0	0	0.0384478	0	0.0627878	0	0	0.0303713	0	0	0.0986332	0	0.355063	0.00290965
TCGA-AB-2932-03	0.012891	0.00284155	0.00183502	0.0086779	0	0.0396521	0	0	0.00185934	0	0.0173894	0.0126157	1.06452	0	0	0.0572285	0	0	0.0697285	0	0.0399858	0
TCGA-AB-2884-03	0.195618	0	0.0391564	0.0756672	0	0.0978744	0.0197863	0	0	0	0.0742877	0	0.707358	0	0	0.0528081	0	0	0.121657	0	0.304364	0
TCGA-AB-2866-03	0.0014894	0.0273095	0	0.104174	0	0.210956	0	0	0.00689688	0	0.0460978	0.00971817	0.97158	0	0	0.190281	0	0	0.0749819	0	0.0113872	0
TCGA-AB-2994-03	0.0593377	0	0.00123288	0.120543	0	0.103656	0.0238882	0	0.0117529	0	0.0754552	0	0.254688	0	0.0073143	0	0	0	0.665169	0	0.198853	0
TCGA-AB-2885-03	0.225585	0	0.0652942	0.151397	0	0.326531	0	0	0.0292721	0	0	0.0870723	0.0480708	0	0.00200181	0.0152558	0	0	0.295187	0	0.0334083	0
TCGA-AB-2891-03	0.303155	0	0.224552	0	0	0.176544	0.0186003	0	0	0	0.0882659	0	0.60458	0	0	0.0802929	0	0	0.0171078	0	0.116523	0
TCGA-AB-2971-03	0.090647	0	0.00887055	0.0419359	0	0.263508	0.024368	0	0	0	0.0535364	0	0.877183	0	0	0.054675	0	0	0.069265	0	0.0462934	0
TCGA-AB-3002-03	0.448448	0	0.192421	0.0983342	0	0.0753836	0.0239796	0	0	0	0.097395	0	0.278708	0	0	0.00349787	0	0	0.036785	0	0.163203	0
TCGA-AB-2870-03	0.0843922	0.0173838	0.0449424	0.0387407	0	0.175251	0	0	0	0	0.0886481	0	0.859614	0	0	0.125327	0.0285993	0	0.511079	0	0.0803718	0
TCGA-AB-2912-03	0.0700092	0	0.0517457	0.00270041	0	0.0803384	0.0171378	0	0	0.001704	0.0327009	0	0.645445	0	0	0.0190382	0	0	0.0402121	0	0.0229722	0
TCGA-AB-3008-03	0.316222	0.141687	0.0688463	0.00625646	0	0.171043	0	0	0	0.174997	0.0213441	0	0.0431945	0	0	0.0773138	0	0.00952595	0.0257044	0.000219518	0.0725564	0
TCGA-AB-2975-03	0.0554019	0.00371873	0.158986	0.171948	0	0.080265	0	0	0	0	0.0549545	0.0244589	0.136631	0	0	0.00985409	0	0	0.040472	0	0.0573972	0
TCGA-AB-2859-03	0.175721	0	0.0574917	0.362813	0	0.584727	0	0	0.0469404	0	0.266207	0	0.198865	0	0	0.0168673	0	0.00342302	0.0189731	0	0.160157	0
TCGA-AB-2895-03	0.166599	0	0	0.000784045	0	0.240666	0	0	0.00186185	0	0.011349	0.00358735	0.0572643	0	0	0.00359443	0	0.00049146	0.0522292	0	0.147814	0
TCGA-AB-2908-03	0.35691	0	0.399409	0.267097	0	0.431845	0.023786	0	0	0	0.0933923	0	0.363876	0	0	0	0	0	0.146238	0.00475211	0.0835861	0.00482725
TCGA-AB-2835-03	0.0844732	0	0.024765	0.0182715	0	0.0228314	0.000788664	0	0.00655829	0	0.0345985	0	0.953419	0	0	0.0948206	0	0	0.0575335	0	0.0494161	0
TCGA-AB-2936-03	0.493034	0	0.160689	0.168157	0	0.500795	0.0264912	0	0.00501012	0	0.151804	0	0.163381	0.00092201	0	0.0191032	0	0.00120422	0.043571	0	0.015774	0
TCGA-AB-2973-03	0.12696	0	0.0165272	0.0477452	0	0.109933	0.0287826	0	0.00713957	0	0.0597002	0	1.3809	0.0044884	0	0.0184088	0	0	0.0736766	0	0.0172918	0
TCGA-AB-2821-03	0.384386	0	0.129377	0.0163899	0	0.352414	0	0	0.00207967	0	0.19726	0	0.68676	0.0148866	0	0.0102036	0	0.00277288	0.00198995	0	0.0112252	0
TCGA-AB-2849-03	0.117219	0	0.269527	0.0254947	0.0685997	0.0566779	0.00204399	0.00867998	0.0254424	0.104795	0.0656585	0	0.069603	0.00216622	0	0.00844675	0	0.000899789	0.00807127	0.0244939	0.0322205	0
TCGA-AB-2808-03	0.114287	0	0.0567069	0.0211935	0.0437169	0.0350601	0	0	0.00289008	0	0.0542567	0	0.543613	0.0383922	0.00485341	0.0368838	0	0	0.189274	0	0.231164	0.103976
TCGA-AB-2952-03	0.452438	0	0.199484	0.360652	0	0.547782	0	0	0.191985	0	0.214582	0	1.41896	0	0	0.0567077	0	0	0.137019	0	0.221291	0
TCGA-AB-2811-03	0.137955	0.138926	0.0315045	0.113437	0	0.197161	0.0259447	0	0.00918085	0	0.299178	0	0.978883	0	0	0.157544	0	0	0.167834	0.0113219	0.290687	0
TCGA-AB-2913-03	0.101211	0	0.0457212	0.054917	0	0.203488	0	0.00465025	0	0	0.0747751	0	0.0755267	0	0	0.00945218	0	0	0	0.0237202	0.118988	0
TCGA-AB-2806-03	0.21138	0	0.015793	0	0	0.185294	0.00101081	0	0	0	0.0346743	0	0.0491803	0	0	0.0303366	0	0	0.167997	0	0.139631	0
TCGA-AB-2857-03	0.796667	0	0.157814	0.286671	0	0.678911	0.0464856	0.0200394	0	0	0.165431	0	0.154451	0	0.00452861	0.0082348	0	0	0.595235	0	0.263079	0.0312626
TCGA-AB-3011-03	0.170949	0	0.0907018	0.0245787	0	0.126506	0	0	0.000352693	0	0.027562	0	0.0795152	0	0	0.0450445	0	0	0.108548	0	0.0658785	0
TCGA-AB-2946-03	0	0.156215	0.0354295	0.0114405	0	0.155445	0	0	0	0	0.128577	0	0.817758	0	0	0.0235097	0	0.00355286	0.083348	0	0.0865898	0
TCGA-AB-2897-03	0.0746932	0	0.0163594	0.086452	0.000520478	0.0679706	0	0	0	0	0.0257389	0.0260077	0.116358	0	0.000818129	0	0	0	0.386472	0	0.0360433	0
TCGA-AB-2901-03	0.0511597	0	0.0053916	0.0436324	0	0.10102	0	0	0	0	0.0236088	2e-05	0.0370103	0	0	0	0	0	0.723484	0	0.08219	0
TCGA-AB-2867-03	0.317765	0	0.0119111	0.235751	0	0.483783	0.064322	0	0	0	0.188178	0	0.354061	0.00827061	0	0	0	0.00285863	0.184884	0	0.0895327	0.10084
TCGA-AB-2814-03	0.121925	0.017366	0.0159616	0.114303	0	0.205718	0	0	0	0	0.00940414	0.0498885	0.0959702	0.059375	0.00173147	0.0195856	0	0	0.0329075	0	0.110468	0.0343909
TCGA-AB-2990-03	0.178652	0	0.262555	0.197505	0	0.155676	0.0178247	0	0	0	0.0905201	0	0.198794	0	0	0.0075948	0	0	0.185903	0.00221241	0.161631	0
TCGA-AB-2865-03	0.0837858	0	0	0.0881303	0	0.205886	0	0	0	0	0.11661	0	1.3086	0	0	0.0199457	0	0	0.142448	0	0.0310836	0
TCGA-AB-2892-03	0.0323207	0.0137127	0	0.00420846	0	0.108973	0	0	0.0191531	0	0.0387849	0	0.7605	0	0	0.0693914	0.00754906	0	0.187676	0	0.0508915	0
TCGA-AB-2881-03	0.251555	0	0.0170386	0.139606	0	0.355646	0.00260977	0	0	0	0.139433	0	0.730076	0	0	0.00412212	0	0	0.200672	0	0.0813164	0
TCGA-AB-3001-03	0.343985	0	0.0989503	0.353221	0	0.181647	0	0.0117274	0.014859	0	0.116328	0	0.371686	0	0	0.0140607	0	0.0148934	0.23599	0	0.0168823	0
TCGA-AB-3000-03	0.0146657	0.274507	0	0.0317629	0	0.0861488	0	0	0	0	0.156679	0	0.361976	0	0	0.104404	0	0	0.142621	0.021627	0.0345608	0
TCGA-AB-2934-03	0.139035	0.0636346	0	0.0153411	0	0.176958	0.0552488	0	0.0130903	0	0.0901653	0	1.72546	0	0	0.0435566	0	0	0.0597786	0	0	0
TCGA-AB-2863-03	0.144902	0	0.0667103	0.0325915	0	0.140232	0.00367129	0	0	0	0.0162158	0	0.257248	0.0187376	0	0	0	0	0.086521	0	0.0734846	0
TCGA-AB-2956-03	0.0672063	0	0	0.118002	0	0.0748088	0	0.00621453	0	0	0.0225309	0.0331953	1.05786	0	0	0.0601755	0	0	0.0878592	0	0.0486481	0
TCGA-AB-2930-03	0.166285	0.130033	0	0.0894302	0	0.163397	0	6.47e-05	0	0	0.131928	0	0.498902	0	0.00447923	0.0887359	0	0	0.0471745	0.0101814	0.349008	0
TCGA-AB-2805-03	0.0162298	0.00562205	0.00877906	0	0	0.0226058	0.00532296	0	0	0.0040831	0.0121448	0	1.06496	0	0	0.00288275	0	0.00121061	0.0404045	0	0.00711562	0
TCGA-AB-2914-03	0.0784678	0.0132707	0.00693405	0.018819	0	0.104859	0.0100525	0	0	0.0074943	0.0405388	0	0.515459	0	0	0.0204824	0	0	0.205972	0	0.0178537	0
TCGA-AB-2828-03	0.0395426	0	0.0275782	0	0.00427457	0.0182984	0.00523866	0	0	0.00471182	0.00939183	0	0.943474	0	0	0.0473697	0	0	0.0635685	0	0.0131935	0
TCGA-AB-2898-03	0.227225	0	0.107675	0.078756	0	0.176915	0	0	0.00661875	0	0.106771	0	0.527263	0	0	0	0	0	0.0201021	0	0.0623068	0.174763
TCGA-AB-2983-03	0.156218	0.11618	0.0489336	0.081245	0.0160684	0.10292	0.00531116	0	0	0	0.074137	0	0.487473	0	0.00463727	0.0989205	0	0	0.0524593	0	0.110712	0
TCGA-AB-2944-03	0.143009	0.0439107	0.0610098	0.0427464	0	0.232894	0	0	0	0	0.0184157	0.00299444	0.158152	0	0	0.00807305	0	0	0.0601425	0	0.267689	0.00987942
TCGA-AB-2853-03	0.0923043	0	0.0427076	0.0270257	0	0.0859599	0.00583303	0	0	0.000180816	0.0509764	0	0.189435	0	0	0.0254012	0	0.000375551	0.0280405	0	0.149509	0
TCGA-AB-2841-03	0.100328	0	0.0161005	0.0712455	0	0.131555	0	0.00131358	0.0160515	0	0.232975	0	0.268896	0	0	0	0	0	0.610954	0	0	0
TCGA-AB-2917-03	0.0753718	0	0.0242915	0.0312162	0	0.142023	0.00973749	0	0	0	0.0456865	0	0.349713	0	0	0	0	0	0.248544	0	0.17687	0.0270937
TCGA-Xell Data
ID	aDC_xCell	Adipocytes_xCell	Astrocytes_xCell	B.cells_xCell	Basophils_xCell	CD4._memory_T.cells_xCell	CD4._naive_T.cells_xCell	CD4._T.cells_xCell	CD4._Tcm_xCell	CD4._Tem_xCell	CD8._naive_T.cells_xCell	CD8._T.cells_xCell	CD8._Tcm_xCell	CD8._Tem_xCell	cDC_xCell	Chondrocytes_xCell	Class.switched_memory_B.cells_xCell	CLP_xCell	CMP_xCell	DC_xCell	Endothelial_cells_xCell	Eosinophils_xCell	Epithelial_cells_xCell	Erythrocytes_xCell	Fibroblasts_xCell	GMP_xCell	Hepatocytes_xCell	HSC_xCell	iDC_xCell	Keratinocytes_xCell	ly_Endothelial_cells_xCell	Macrophages_xCell	Macrophages_M1_xCell	Macrophages_M2_xCell	Mast_cells_xCell	Megakaryocytes_xCell	Melanocytes_xCell	Memory_B.cells_xCell	MEP_xCell	Mesangial_cells_xCell	Monocytes_xCell	MPP_xCell	MSC_xCell	mv_Endothelial_cells_xCell	Myocytes_xCell	naive_B.cells_xCell	Neurons_xCell	Neutrophils_xCell	NK_cells_xCell
TCGA-AB-2935-03	0	0	0	0	0.11744	0	0	0	0	0.02222	0	0.04584	0.06849	0.04484	0.09114	0	0	0.09828	0.18362	0	0.01606	0	0	0.01917	0	0.23294	0	0.41609	0.11619	0	0.00232	0.00688	0	0.00888	0.03828	0.00334	0.00542	0	0.14182	0	0.28255	0.02401	0.25527	0.00643	0	0	0	0	0
TCGA-AB-2812-03	0	0	0	0	0.07669	0	0	0	0	0	0	0	0	0	0.03485	0	0	0.06295	0.17788	0	0.01189	0.02054	0.00038	0	0	0.2699	0	0.12418	0.06229	0	0.00168	0	0	0.0047	0.02698	0.00495	0	0	0.10289	0	0.00618	0.04219	0	0	0.00246	0	0.00084	0.00462	0
TCGA-AB-2871-03	0	0	0	0.1087	0.04191	0.0446	0.09229	0.06615	0.08209	0.05799	0	0.17488	0.14474	0.10833	0.03431	0	0.05388	0	0.14362	0	0.02619	0.00314	0	0.03162	0	0.08051	0	0.20975	0.0964	0	0.00696	0	0	0	0.03665	0.07754	0.00056	0.04792	0.13575	0.01102	0	0.01023	0.09665	0.01557	0.00087	0.03722	0	0	0.00171
TCGA-AB-2820-03	0	0	0	0	0.00172	0	0.01192	0	0.02679	0	0	0	0.02128	0.03365	0.01531	0	0.07382	0.0414	0.0546	0	0.00077	0.0029	0.00389	6e-05	0	0.11175	0	0.35168	0.08851	0	0	0	0.00125	0	0.02173	0.01098	0.00077	0	0.05275	0	0	0	0.2536	0.01138	0	0.00681	0.00268	0	0.0189
TCGA-AB-2959-03	0	0	0	0.03182	0.0544	0.03011	0	0.00914	0.02507	0.00862	0	0.0424	0.11141	0.01672	0.0021	0.00011	0.02187	0.07342	0	0.00114	0.00415	0	0	0.00639	0	0.18217	0	0.38145	0.1404	0	0.00469	0	0	0	0.01075	0.01524	0.00399	0	0.05973	0	0	0	0.03902	0.00302	0	0.01335	0.00191	0	0
TCGA-AB-2925-03	0	0	0	0	0.1397	0	0	0	0	0	0	0	0	0	0.059	0	0	0.0128	0.18686	0	0	0	0.01378	0.00718	0	0	0	0.00698	0.3229	0	0	0.00332	0.00926	0.02573	0.00109	0	0.00174	0	0.06746	0.01146	0.22073	0.02386	0.26891	0	0	0	0	0.00702	0
TCGA-AB-2823-03	0	0	0	0	0.02054	0	0	0	0	0.01248	0	0	0.00432	0	0.05204	0	0	0.01436	0.23036	0	0.00333	0.01152	0.01115	0	0	0.06336	0	0.09329	0.18342	0	0	0	0	0	0.03063	0.00068	0.00212	0	0.03923	0	0.04429	0.02247	0.09266	0.00448	0	0	0.00013	0.00048	0
TCGA-AB-2817-03	0	0	0	0.11322	0.04898	0	0	0	0	0	0	0	0	0.00129	0.05541	0	0.00206	0.1377	0.0934	0	0.03762	0.00847	0	0.00213	0	0.2154	0	0.30791	0.19301	0	0.01064	0	0	0.00851	0.02869	0.00389	0.00268	0.02229	0.09789	0	0.22024	0.03589	0.21319	0.02563	0	0.03191	0.00029	0	0
TCGA-AB-2843-03	0	0	0	0.07036	0.15815	0	0	0	0.00244	0.01712	0	0	0.04706	0.00916	0.22877	0	0.03179	0.0164	0.08024	0.02884	0.00573	0	0	0.11634	0	0.05875	0.0002	0.35083	0.48554	0	0	0.00078	0.00193	0.00984	0.01283	0	0.0035	0.04703	0.17056	0	0.07223	0	0.03454	0.01633	0	0.01232	0	0	0
TCGA-AB-2858-03	0	0	0	0.01969	0	0.01583	0.00749	0.02146	0.09093	0.07261	0	0.01814	0.0324	0	0.05313	0.00456	0.02922	0.10753	0.21322	0.00057	0.01912	0.05654	0.00546	0	0.02886	0.25577	0	0.23926	0.15085	0	0.00073	0	0	0.00351	0.06963	0.00621	0.00102	0	0.19925	0	0.00192	0.07314	0.02044	0.02469	0	0	0.00072	0	0
TCGA-AB-2940-03	0	0	0	0	0.13134	0	0.00112	0	0	0	0	0.00528	0.02758	0	0.11445	0	0	0.04509	0.21087	0	0.01216	0	0	0.1004	0	0.00095	0	0.15811	0.0511	0	0	0	0	0	0.08889	0	0.00238	0	0.23349	0	0.16409	0.05522	0.01916	0.01244	0.00091	0	0	0.00903	0
TCGA-AB-2915-03	0	0	0	0	0.11051	0	0	0	0	0.00082	0	0.03773	0.05933	0.02209	0.0565	0	0	0	0.08704	0	0.03913	0	0	0.05219	0	0	0	0.27934	0.12188	0	0.00286	0	0	0.0091	0.02014	0.01418	0.00733	0	0.12204	0	0.34755	0.00122	0.07824	0.02635	0	0	0	0.07986	0
TCGA-AB-2929-03	0.00548	0	0	0	0.02245	0	0.00932	0	0.01309	0	0	0.02693	0.10438	0.02168	0.10544	0	0	0.00606	0.03313	0	0.10611	0	0.00539	0.00659	0	0	0	0.5356	0.05435	0	0.03119	0.00095	0.00195	0.00676	0.03296	0.01861	0.00352	0	0.14859	0	0.07615	0	0.05418	0.05604	0	0	0.00023	0	0.00206
TCGA-AB-2873-03	0.01637	0	0	0.01177	0.12212	0	0.00225	0	0	0	0	0	0	0	0.03297	0	0.02005	0	0.0933	0	0.00133	0	0.0038	0.06685	0	0	0.0003	0.02111	0.23449	0	0	0.06746	0.04562	0.06553	0.0014	0.00614	0.01024	0.00392	0	0.01244	0.52424	0	0.1547	0	0	0.00552	0	0.01262	0
TCGA-AB-2984-03	0	0	0	0	0.06091	0	0	0	0	0	0.00466	0	0	0	0.00771	0	0	0.2302	0.17554	0	0	0	0.00493	0.01544	0.03922	0	0	0.09489	0.19757	0	0	0	0	0	0.01092	0	0.00071	0	0.13854	0.00252	0	0.04393	0.09552	0	0	0	0.0021	0.00096	0
TCGA-AB-2941-03	0.01495	0	0	0	0.01381	0.0002	0	0	0.04146	0	0	0	0	0	0.02223	0	0	0	0.02916	0	0.04617	0.0081	0.0025	0.0213	0	0	0.00102	0.12333	0	0	0.01594	0.00238	0.00608	0.00066	0.11412	0.00798	0.0105	0	0.32826	0	0.06428	0	0.06887	0.00963	0.02027	0	0.00108	0	0
TCGA-AB-2882-03	0.13174	0.001	0.01541	0	0.17705	0.00755	0.06128	0.02391	0.05283	0.01432	0	0.09008	0.09765	0.07317	0.14001	0.00262	0	0.00249	0.20675	0.00722	0.02246	0.04031	0	0.02033	0	0	0	0.0849	0.04795	0	0.00525	0.00296	0	0	0.07161	0.06853	0.00497	0	0.12943	0.02539	0.12438	0.04383	0.00347	0.01314	0	0	0	0	0.00755
TCGA-AB-2996-03	0	0	0	0	0.08555	0	0	0	0	0	0	0	0.0025	0	0.08945	0	0	0	0.18743	0.00064	0.00663	0	0	0.07897	0.00692	0.03405	0.00123	0.31201	0.14823	0	0.00089	0.00914	0.00419	0.01359	0.0384	0.01997	0.00622	0	0.17038	0	0.1754	0.02881	0.0577	0.00411	0.00086	0	0	0.00014	0
TCGA-AB-2995-03	0	0	0	0	0	0	0.01883	0	0.02018	0	0	0.11191	0.14509	0.07238	0.01793	0.00311	0	0.00243	0.04367	0	0.08843	0	0.00057	0.13528	0.04703	0.02206	0	0.94003	0.05924	0	0.04921	0	0	0	0	0.08271	0.00139	0	0.20495	0.00795	0	0	0.0254	0.03488	0.00749	0	0.00073	0	0
TCGA-AB-2943-03	0	0	0	0.02023	0.12712	0.04426	0.10502	0.05593	0.06908	0.00612	0	0.14406	0.22789	0.04203	0.07808	0	0.01806	0.03987	0.12837	0	0.0183	0	0	0.09984	0	0.04759	0	0.48175	0.04934	0	0.00455	0	0	0	0.03324	0.01529	0.00093	0.01343	0.11557	0	0.02043	0	0.12103	0.01398	0.00045	0.02813	0	0	0.01766
TCGA-AB-2826-03	0	0	0	0	0.16933	0	0	0	0	0	0	0	0	0	0	0	0	0.00552	0.20328	0	0	0.03838	0.00397	0	0	0.14838	0	0	0.27626	0	0	0.00501	0	0.00997	0.007	0	0.00274	0	0.01572	0.01505	0.44314	0.0043	0.03707	0	0.00094	0.00125	0.00098	0.05435	0
TCGA-AB-2965-03	0	0	0	0	0.10109	0	0	0	0	0	0	0	0	0	0.12188	0	0	0.047	0.1774	0	0.01521	0	0.00108	0.00336	0	0.15223	0	0.06403	0.29538	0	0.00101	0.00593	0	0.02808	0.01588	0.01258	0.003	0	0.05859	0.00161	0.23524	0.04102	0.00183	0	0.00322	0	2e-05	0.01226	0
TCGA-AB-2862-03	0	0	0	0.03565	0	0	0	0	0.01431	0.06744	0	0.00891	0.00659	0	0.05987	0	0	0.01665	0.27095	0	0.00798	0.03785	0.01931	0.0119	0	0.12751	0	0.12692	0.13008	0	0	0	0	0	0.02773	0.00664	0.00096	0.03615	0.13595	0	0	0.06869	0.14342	0.01305	0	0.01368	0.00022	0	0
TCGA-AB-2980-03	0	0	0	0	0	0.01689	0	0.01355	0	0	0.0008	0.00879	0.02946	0	0.00414	0.01198	0	0.10777	0.18286	0	0.00847	0	0.00152	0.14402	0	0.04902	0	0.19402	0.10596	0	0.00056	0	0	0	0.01874	0.00584	0	0	0.11375	0	0	0.03284	0	0.00329	0.00369	0	0.00026	0	0
TCGA-AB-2840-03	0	0	0	0.04066	0	0	0	0	0	0.00577	0	0	0.00444	0	0.02294	0	0.03601	0.04383	0.24034	0	0	0.00695	0.01147	0	0	0.06753	0	0.03788	0.18265	0	0	0	0	0	0.01333	0	0.00075	0.01659	0.02243	0.00251	0.0249	0.06683	0.00964	0	0	0.00105	0.00011	0	0
TCGA-AB-2910-03	0	0	0	0	0.15445	0	0	0	0	0	0	0	0	0	0	0	0	0.00624	0.1627	0	0.00074	0	0	0	0	0	0.00025	0	0.0031	0	0	0.01737	0.02144	0.01499	0	0	0.00163	0.00169	0.04756	0.01102	0.10376	0	0.22581	0.00036	0	0.00581	0.00059	0.00124	0
TCGA-AB-2942-03	0	0	0	0.00392	0.08352	0	0	0	0	0.03047	0	0	0.00867	0	0.31071	0	0.01864	0.12175	0.11643	0.01366	0.02164	0.00396	0	0	0	0.10568	0	0.14469	0.22611	0	0.00509	0.00208	0	0.01	0.01721	0	0.00143	0.0117	0.12071	0	0.25815	0.06231	0.13892	0.01545	0	0.00309	8e-05	0.00151	0
TCGA-AB-2836-03	0.10869	0	0	0	0.08081	0	0	0	0	0	0	0	0.00017	0	0.09076	0	0.00583	0.02519	0.14168	0	0.00161	0	0	0.03165	0	0.0539	0	0.06123	0.18309	0	0	0.03258	0.03525	0.02281	0.0158	0.00108	0.00693	0.00727	0.04144	0.01633	0.47024	0.04513	0.15237	9e-05	0	0.00201	0	0.01613	0
TCGA-AB-2911-03	0.02523	0	0	0	0.13097	0	0.00865	0	0	0	0.00206	0	0.02012	0	0.70688	0	0.00545	0.00985	0.21058	0.07843	0.01592	0.0142	0.00571	0.00602	0	0.01508	0	0.13378	0.24334	0	0	0.029	0.0169	0.00351	0.03416	0.00264	0.00244	0.01395	0.09163	0.00826	0.41755	0.01324	0.08245	0.01036	0	0.0041	0	0.01716	0
TCGA-AB-3007-03	0	0	0	0	0.03234	0	0	0	0.01391	0.01099	0	0.00652	0.02287	0	0.00111	0	0.00258	0.02324	0.28411	0	0	0.00386	0.00641	0.03825	0	0.06857	0	0.13222	0.05911	0	0	0	0	0	0.0248	0.00048	0.00156	0	0.07609	0	0	0.04333	0.13005	0	0	0.00147	0.00062	0	0
TCGA-AB-2846-03	0	0	0	0	0.11008	0	0	0	0	0.00431	0	0	0	0	0.33948	0	0.00715	0.08526	0.14587	0.01558	0.01295	0.01263	0	0	0	0.16629	0	0.12332	0.17289	0	0.00117	0.0147	0	0.03257	0.01125	0.00282	0.00308	0	0.07939	0	0.35178	0.06024	0.22117	0.00839	0	0.00265	0	0.01642	0
TCGA-AB-2888-03	0	0	0	0.03058	0.14654	0.02443	0.04516	0.02306	0.05167	0.10425	0	0.04503	0.08467	0	0.39137	0	0.03069	0.03398	0.07079	0.02893	0	0.00363	0	0	0	0.0123	0	0	0.22492	0	0	0.02411	0	0.04238	0	0	0.01406	0.02427	0.00519	0	0.61364	0.02199	0.09182	0	0	0.01006	0	0.03766	0
TCGA-AB-2991-03	0.00554	0	0	0	0.11156	0	0	0	0.00646	0	0	0	0	0	0.00408	0	0.00316	0.04441	0.2792	0	0.00716	0	0.00585	0.01475	0	0.07448	0.00057	0.20145	0.08682	0	0.00028	0	0	0	0.02024	0.00602	0.00199	0	0.08646	0	0.03115	0.04836	0.08758	0.00721	0	0.00514	0.00036	0	0
TCGA-AB-2921-03	0	0	0	0.02027	0.07626	0	0	0	0	0	0	0	0	0	0.06767	0	0	0.14587	0.17007	0	0.01716	0	0.00269	0.00241	0	0.12502	0	0.25184	0.14465	0	0	0	0	0.01187	0.01223	0	0.00273	0.01714	0.06639	0	0.21726	0.02948	0.11241	0.01208	0	0.0007	0	0.0026	0
TCGA-AB-2830-03	0	0	0	0.15283	0.04019	0.00471	0.01418	0.00805	0.04031	0	0	0.05272	0.07099	0.013	0.08021	0	0.03747	0.06794	0.12586	0.00039	0	0	0.00058	0.06509	0	0.07667	0	0.17633	0.10523	0	0	0.00185	0.00262	0.01139	0.00342	0.00261	0.00069	0.07381	0.06218	0	0.00881	0.00318	0.31163	0.00102	0.00101	0.05825	0	0	0
TCGA-AB-2981-03	0.10839	0	0	0	0.05725	0	0	0	0	0	0	0	0	0	0.21845	0	0.02021	0.03155	0.07943	0.00569	0.00231	0	0.00135	0	0	0.0575	6e-05	0	0.33391	0	0	0.1069	0.05837	0.05488	0.0058	0	0.01175	0.00592	0.00311	0.00894	0.56808	0.02118	0.1039	0	0	0.001	0	0.02318	0
TCGA-AB-2927-03	0.11945	0	0	0.06239	0.1157	0	0.02691	0	0.05635	0.01087	0	0.03136	0.0405	0.00145	0.13925	0	0.06573	0.08152	0.03353	0.00978	0.0013	0	0	0.04511	0	0.17199	0	0.43478	0.20758	0	0	0	0	0.00968	0	0	0.00169	0.03819	0.10766	0	0.15483	0	0.22859	0.01171	0	0.02335	0	0	0
TCGA-AB-2818-03	0	0	0	0.00768	0.12255	0	0	0	0	0	0	0	0.00154	0	0.0362	0	0.01478	0	0.2174	0	0.01534	0.04454	0.00555	0.00195	0	0.07217	0	0.06804	0.03392	0	0.00023	0.01224	0	0.00954	0.03005	0.02278	0.0063	0.00326	0.02459	0.01565	0.34936	0.01064	0.01751	0.00335	0.00272	0.00915	0.00045	0.15635	0
TCGA-AB-2970-03	0	0	0	0.03065	0.09593	0	0	0	0	0	0	0.00183	0.00967	0	0.30681	0	0.04495	0.11385	0.08739	0.00955	0.0174	0	0	0.05143	0	0.12519	0	0.19769	0.27694	0	0.00201	0	0	0.01597	0.01445	0.03021	0.0018	0.01774	0.04031	0	0.16305	0.01028	0.02767	0.00695	0.00047	0.00515	0.00013	0	0
TCGA-AB-2819-03	0.02425	0	0	0.02563	0.0068	0.01089	0	0	0	0	0	0	0.04032	0	0.00317	0	0.0063	0.18384	0.15107	0	0.01723	0	0.00117	0.00339	0.01873	0.11721	0	0.22899	0.08696	0	0.00475	0.00826	0.00311	0.00651	0.01856	0.001	0.00207	0	0.18971	0	0.0252	0.03154	0.07185	0.01532	0.006	0.00057	0.00062	0.00211	0
TCGA-AB-2955-03	0	0	0	0	0	0.03957	0.00844	0.02421	0	0.00285	0.00233	0.04616	0.0689	0	0.07986	0	0.00285	0.14116	0.0835	0	0.02096	0	0	0.00265	0	0	0	0.26175	0.03406	0	0	0	0	0	0.03477	0.00389	0.00336	0.0008	0.12565	0	0	0.03083	0	0	0.01063	0.00437	0.00227	0	0
TCGA-AB-2877-03	0	0	0	0	0.07796	0	0	0	0.01072	0	0.00339	0.0075	0	0	0	0	0	0.03776	0.2383	0	0	0.00534	0.00524	0	0	0.0217	0	0.00459	0.10074	0	0	0	0	0	0.02272	0	0	0	0.09607	0.01121	0	0.05659	0.14881	0	0	0	0.00347	0	0
TCGA-AB-2918-03	0	0	0	0	0.04409	0	0	0	0	0	0	0	0	0	0.06457	0	0	0.16696	0.13801	0	0.00653	0.01468	0.00054	0	0	0.23536	0	0.24525	0.14514	0	0	0.00128	0	0.01058	0.01397	0.00596	0.00152	0.00316	0.13648	0	0.07351	0.05971	0.18404	0.00783	0	0.00193	0	0.00389	0
TCGA-AB-2869-03	0	0	0	0	0.04876	0	0.0053	0	0.0074	0	0	0.02229	0.05259	0.00244	0.03352	0	0.00418	0.07079	0.24	0	0.0148	0.00817	0.00054	0.02468	0	0.17365	0	0.18193	0.1111	0	0	0	0	0.00084	0.04282	0.00712	0.00181	0	0.14167	0.01001	0	0.07349	0.03603	0.00857	0	0	0.00035	0	0
TCGA-AB-2839-03	0	0	0	0	0.02796	0	0	0	0	0	0	0	0.02219	0	0.0874	0	0	0.04292	0.17905	0	0.02145	0.01419	7e-05	0.01776	0	0.2447	0	0.26533	0.10684	0	0.0016	0	0	0.00223	0.06337	0.05061	0	0	0.18146	0	0	0.02993	0	0.0097	0	0	0	0.00268	0
TCGA-AB-2822-03	0.01743	0	0	0	0	0.00173	0	0	0.01802	0	0	0.02416	0.0253	0	0.01151	0	0.03213	0.03384	0.05955	0	0.00673	0	0.00096	0.00616	0	0.01891	0	0.29219	0.06327	0	0.00232	0	0	0.00045	0.0187	0.00741	0.00188	0	0.15453	0	0	0.03239	0.16212	0.00845	0.00352	0	0.00136	0	0
TCGA-AB-2886-03	0	0	0	0.08544	0	0	0	0	0.07538	0.02615	0	0.00528	0.00078	0.00637	0.01238	0	0.0281	0.07979	0.1845	0	0.031	0.04075	0.00473	0.00054	0.04004	0.1816	0	0.23134	0.07444	0	0.02041	0	0	0.00232	0.04419	0.0026	0.00103	0.00692	0.15013	0	0	0.06257	0.0439	0.03563	0.00312	0.02209	0.00126	0	0
TCGA-AB-2876-03	0	0	0	0.00229	0.01784	0.01811	0	0	0	0.00738	0	0.02363	0.05245	0	0.10697	0	0.00073	0.07533	0.26669	0.0023	0.00279	0.05482	0	0.00971	0	0.25414	0	0.23708	0.09829	0	0	0.00119	0	0.00142	0.06557	0.00216	0	0	0.17027	0	0.04985	0.04576	0	0	0.00126	0.00388	0.00063	0.00014	0
TCGA-AB-2950-03	0	0	0	0	0	0	0	0	0.01457	0	0	0.00053	0.0054	0	0.00013	0.00691	0.02796	0.07717	0.13773	0	0.02253	0.00633	0.0026	0.02082	0.02682	0.07771	0	0.2269	0.04983	0	0.0073	0	0	0.00416	0.02705	0.0007	0.00062	0	0.15766	0.01057	0	0.02847	0.04625	0.02505	0.00858	0	0.00079	0	0
TCGA-AB-2939-03	0	0	0	0	0.09566	0	0	0	0	0	0	0	0	0	0.05512	0	0	0.04677	0.21978	0	0.01873	0.0425	0.00724	0.04308	0	0.25474	0.00324	0.34434	0.09265	0	0.00505	0	0	0	0.0562	0.00115	0.00343	0	0.12738	0	0.02922	0.00882	0.02037	0.00651	0	0	2e-05	0.00775	0
TCGA-AB-2844-03	0	0	0	0	0.12532	0	0	0	0	0	0	0	0	0	0.18849	0	0	0.04927	0.22021	0	0.01106	0.00721	0	0.05139	0	0.13392	0	0.16981	0.0517	0	0.00029	0	0	0	0.01468	0	0.00163	0	0.12118	0	0.26191	0.04376	0.12994	0.00497	0.00295	0	0	0.00772	0
TCGA-AB-2987-03	0.17094	0	0	0.13974	0.13868	0.01798	0.02593	0.0019	0.00225	0.05529	0	0.08741	0.19354	0.02639	0.05853	0	0.05769	0	0	0.01373	0.01047	0	0	0	0	0	0.0014	0	0.32945	0	0	0.1124	0.08609	0.07146	0	0.00057	0.01207	0.06112	0	0.0291	0.45468	0	0.06135	0.01435	0	0.0274	0	0	0
TCGA-AB-2834-03	0	0	0	0	0.20012	0	0	0	0	0	0	0	0	0	0.02867	0	0	0.04675	0.2328	0	0.01517	0.04182	0	0.05289	0	0.1989	0.0016	0.09568	0.08415	0	0.00034	0	0	0.00692	0.01046	0.00022	0.00227	0	0.01625	0.01749	0.34859	0.03213	0.04542	0.00595	0.00339	0	0	0.06554	0
TCGA-AB-2979-03	0	0	0	0.01554	0.04266	0	0	0	0.00234	0.03558	0	0.0118	0.01747	0	0.16585	0	0.0002	0.06173	0.16358	0.00368	0.00911	0.00196	0.00301	0.13976	0	0	0	0.18041	0.0793	0	0	0	0	0	0.02865	0.00108	0.00177	0.03063	0.18529	0	0.0509	0.07156	0.15931	0.02421	9e-05	0.00443	0	0	0
TCGA-AB-2880-03	0	0	0	0.00846	0.0628	0	0	0	0	0.01272	0	0	0	0	0.25429	0	0.00296	0.07547	0.14319	0.0064	0.00496	0	0	0	0	0	0	0.15175	0.22351	0	0	0	0	0	0.02544	0	0.0025	0.01638	0.14845	0	0.2098	0.06051	0.04981	0.00955	0	0	0.0001	0	0
TCGA-AB-2878-03	0.01289	0.00749	0	0	0.04045	0.02004	0	0	0	0	0	0	0.01638	0	0.01861	0.00609	0	0.04098	0.19708	0	0.02506	4e-05	0	0.17762	0.01296	0.17054	0	0.38261	0.09414	0	0.00868	0.0091	0.00231	0.00343	0.05228	0.10614	0.00165	0	0.18359	0	0.011	0.01081	0.00847	0.00276	0.00757	0	0	0.00604	0
TCGA-AB-2893-03	0	0	0	0	0.18291	0	0	0	0	0	0	0	0	0	0.12427	0	0	0.02403	0.13271	0	0.0116	0	0.00659	0	0	0	0	0.07418	0.33064	0	0	0.03036	0.01229	0.02916	0	0	0.00273	0.00188	0.02961	0.00085	0.29551	0	0.2211	0.00354	0	0	0	0.00125	0
TCGA-AB-2928-03	0	0	0	0	0	0	0	0	0	0	0	0	0	0	0	0	0	0.03844	0.05172	0	0.04587	0	0.00138	0	0	0	0	0.27908	0.04259	0	0.02585	0	0	0.00354	0	0.00085	0.0014	0	0.11402	0	0	0.03477	0.07352	0.02093	0.00056	0	0.00209	0	0
TCGA-AB-2845-03	0	0	0	0.03047	0.06912	0	0	0	0	0.02931	0	0.0206	0.02839	0	0.41838	0	0.00487	0.08533	0.22203	0.01674	0.00575	0.00777	0	0.02525	0	0.08605	0	0.18846	0.1624	0	0	0.00102	0	0	0.03763	0.00157	0.00299	0.04192	0.18874	0	0.09682	0.07861	0.07903	0.00781	0	0.00477	0	0	0
TCGA-AB-2851-03	0	0	0	0.03209	0.09576	0	0	0	0	0	0	0	0	0	0.1153	0	0.01838	0.00737	0.08821	0	0.00936	0	0	0	0	0	0	0.04631	0.16792	0	0	0	0	0.02248	0.00342	0.01013	0.00616	0.0293	0.00846	0	0.54604	0.03493	0.26676	0.00661	0	0.01418	0	0.01129	0
TCGA-AB-2998-03	0	0	0	0	0.09845	0	0	0	0	0	0	0	0	0	0.04859	0	0	0.01748	0.26874	0	0	0.00827	0.0108	0	0	0.07907	0	0.07831	0.26085	0	0	0	0	0	0.01577	0	0.00094	0	0.02636	0.00037	0.05165	0.04559	0.02733	0	0	0	0	0.00742	0
TCGA-AB-2813-03	0	0	0	0	0.11323	0	0	0	0	0	0	0	0.00126	0	0.02281	0	0.00095	0.0033	0.1377	0	0.01087	0	0.00065	0.00241	0	0	0	0.10149	0.13886	0	0	0	0.00155	0.02398	0	0.00476	0.01122	0	0	0	0.6071	0	0.20676	0.00686	0	0.00034	0	0.03141	0
TCGA-AB-2861-03	0	0	0	0	0.15746	0	0	0	0	0	0	0	0	0	0.02925	0	0	0.01294	0.16696	0	0.00279	0	0.00707	0	0	0	0	0	0.12992	0	0	0.01004	0.01739	0.0156	0	0	0.0027	0	0.05049	0	0.1057	0	0.36755	0	0	0	0.00017	0	0
TCGA-AB-2916-03	0	0	0	0.01304	0.17254	0.02884	0.04167	0.01634	0.04784	0.09892	0	0.02463	0.06362	0	0.25635	0	0.01931	0.03279	0.03176	0.00527	0.00611	0	0	0.00523	0	0.03367	0	0.05549	0.11703	0	0.00103	0.0024	0	0.04181	0.00266	0.02689	0.00817	0.00065	0.00133	0.00025	0.53238	0	0	0.00128	0	0.00461	0.00017	0.08252	0
TCGA-AB-2890-03	0	0	0	0	0.16744	0	0.03009	0	0.06998	0.03227	0.0042	0.13974	0.08335	0.0996	0.0159	0	0.00472	0.01688	0.00542	0.00032	0.02403	0.00584	0	0.01622	0	0.07795	0	0.51521	0.17417	0	0.01097	0	0	0.00463	0.01277	0.01113	0.00366	0	0.15084	0.006	0.1714	0	0.01595	0.04603	0	0	0.00028	0	0
TCGA-AB-2899-03	0	0	0	0.16145	0.13382	0	0	0	0	0	0	0	0.02108	0	0.00713	0	0.01286	0.19123	0.09498	0	0	0	0	0.02999	0	0.12641	0	0.33195	0.25071	0	0	0	0	0	0.00692	0	0.00115	0.07373	0.02416	0.00048	0.25351	0.0203	0.24816	0.0066	0	0.05925	0.00058	0	0
TCGA-AB-2931-03	0	0	0	0	0	0	0	0	0	0	0	0	0.01325	0	0.0613	0	0	0.08807	0.18784	0	0.02912	0.0194	0.00363	0.0001	0	0.1787	0	0.30804	0.10558	0	0	0.00161	0.00352	0.00234	0.04519	0.00071	0.0009	0	0.14562	0.02105	0	0.01019	0.03334	0.01872	0	0	0.00015	0	0
TCGA-AB-2900-03	0.06289	0	0	0	0.07257	0	0	0	0	0	0	0	0	0	0.07994	0	0.00076	0.00332	0.2049	0	0.005	0.01397	0.00153	0.01418	0	0.13215	0	0.03008	0.05409	0	0	0.08114	0.07831	0.00351	0.02622	0.00131	0.00041	0.00184	0.11992	0.00447	0.25742	0.04731	0.08644	0.01207	0	0	0	0.0005	0
TCGA-AB-2896-03	0	0	0	0	0.02649	0	0	0	0	0	0	0	0.00306	0	0.13956	0	0	0.09466	0.20189	0	0.01456	0.01751	0.00124	0	0	0.13438	0	0.26196	0.18144	0	0.00065	0	0	0.00075	0.03171	0.00434	0.00031	0	0.15368	0.00021	0.04685	0.0375	0.09066	0.00672	0	0	0	0.00155	0
TCGA-AB-2883-03	0	0	0	0.00772	0.22231	0	0	0	0	0	0	0	0	0	0.01123	0	0	0.0079	0.16599	0	0.0095	0	0	0.01209	0	0	0	0.10263	0.325	0	0.00079	0	0	0.01084	0	0.01101	0.0025	0	0.04566	0.01429	0	0	0.15876	0	0	0	0.00128	0	0
TCGA-AB-2966-03	0	0	0	0	0	0.02189	0.01796	0.02248	0.02265	0.03197	0	0.03774	0.07605	0.00046	0.0027	0	0.01359	0.16385	0.02792	0	0.02402	0	0.00011	0.00863	0	0	0	0.33136	0.02872	0	0.00489	0	0	0.00793	0.0193	0.00849	0.00763	0	0.10912	0	0	0.03884	0.01125	0.01347	0.00053	0	0.00329	0	0
TCGA-AB-2872-03	0	0	0	0.00572	0.11483	0	0	0	0	0	0	0	0	0	0	0	0.01898	0	0.32232	0	0.00205	0.02251	0.0085	0.03083	0	0.07179	0	0.07124	0.05732	0	0.00026	0	0	0.00496	0.02448	0.00891	0.00265	0	0.01645	0	0	0.03794	0.1571	0.00242	0	0.00642	9e-05	0.00037	0
TCGA-AB-2856-03	0	0	0	0	0.08661	0	0	0	0	0	0	0	0	0	0.02484	0	0	0.14464	0.11924	0	0.01448	0	0.00214	0.01588	0	0.02301	0	0.13942	0.21491	0	0	0.00381	0	0.02122	0	0.00192	0.00227	0	0.09688	0	0.28847	0.04544	0.25666	0.01787	0	0	0	0.00196	0
TCGA-AB-2938-03	0.19321	0.00896	0.00839	0	0.06847	0.03006	0	0	0.01963	0.03032	0	0.04059	0.09783	0	0.0851	0.05735	0	0	0	0.00502	0.07133	0	0.00064	0.18018	0	0	0	0.24908	0.14259	0	0.0311	0.00539	0.01901	0	0.05904	0.1788	0	0	0.24336	0	0.01873	0	0	0.05147	0.01235	0	0.00113	0	0
TCGA-AB-2982-03	0	0	0	0.11022	0.02635	0.00012	0.01687	0.01053	0.02931	0.02673	0.00676	0.07182	0.07221	0.00117	0.01789	0.00227	0.02308	0.02521	0.28026	0	0.01586	0.0189	0.00486	0.05429	0	0.09135	0	0.13238	0.12877	0	0.00459	0	0	0	0.02155	0	0.00122	0.04536	0.07531	0.00313	0.01357	0.06815	0.07415	0.01234	0	0.03157	0.00022	0	0
TCGA-AB-2815-03	0	0	0	0.00735	0.09077	0	0	0	0	0	0	0	0	0	0.481	0	0.0082	0.04495	0.16157	0.0418	0.0138	0.01249	0	0	0	0.17704	0	0.045	0.43573	0	0.0005	0.01639	0.00262	0.0309	0.01941	0	0.00368	0.00731	0.02542	0	0.42582	0.04714	0.06642	0.01079	0.00267	0	0	0.01568	0
TCGA-AB-2874-03	0	0	0	0	0.08408	0	0	0	0	0	0	0	0	0	0	0	0	0.02489	0.2687	0	0.01034	0	0.00082	0	0	0	0.00155	0.11931	0.03082	0	0.00303	0.00626	0	0.00526	0.03779	0.02323	0.00424	0	0.06518	0	0.09135	0.08075	0.06377	0.00263	0.00482	0	0.00081	0.00235	0
TCGA-AB-2963-03	0	0	0	0	0.11957	0	0	0	0	0	0	0	0	0	0.01249	0	0	0.04662	0.24944	0	0.01693	0.01451	5e-05	0.03422	0	0.19056	0	0.07997	0.0855	0	0.00156	0.01929	0.00711	0.00586	0.02232	0.00141	0.00146	0	0.08832	0	0.21026	0.04112	0.00209	0.00279	0.00398	0	0.00024	0.02583	0
TCGA-AB-2875-03	0	0	0	0.10435	0.01638	0.00882	0.0015	0.00297	0.06505	0.00279	0	0.02446	0.04242	0.0368	0.01493	0	0.04625	0.10114	0.1707	0	0.01502	0.03872	0.00154	0.00093	0	0.17364	0	0.13447	0.07835	0	0.00898	0	0	0.00436	0.04012	0.00645	0.00164	0.01379	0.14751	0	0.04239	0.09326	0.16066	0.01783	0	0.0278	0.00075	0	0
TCGA-AB-2894-03	0	0	0	0.04427	0.21433	0	0	0	0	0	0.00907	0.00404	0	0.00855	0.00821	0	0.01103	0.04413	0.08159	0	0	0	0	0.01333	0	0	0	0.00654	0.22284	0	0	0	0	0.01212	0.00332	0.02708	0.00215	0.01237	0.04597	0.02789	0	0	0.05413	0	0.00922	0.0094	0.00177	0	0
TCGA-AB-2847-03	0	0	0	0	0.07317	0	0	0	0.01115	0	0	0.04382	0.10276	0.04029	0.05037	0	0.01617	0.07565	0.14475	0.00047	0.00062	0.00621	0.00183	0.05603	0	0.23356	0	0.20122	0.10644	0	0.0002	0	0	0.00329	0.04694	0.01191	0.0019	0	0.21445	0	0.02583	0.04508	0.17443	0.00813	0	0	0.00052	0	0
TCGA-AB-2924-03	0	0	0	0	0.15086	0	0	0	0	0	0	0	0	0	0.06376	0	0.00303	0.006	0.16767	0	0.00231	0.0023	0	0.04022	0	0.00567	0	0.05002	0.25608	0	0	0.01167	0	0.01631	0.01502	0.00147	0.00195	0	0.03609	0	0.30157	0.02408	0.12509	0	0.00059	0.00303	2e-05	0.01921	0
TCGA-AB-2992-03	0	0	0	0	0.22917	0	0	0	0	0	0	0	0	0	0.00625	0	0.00532	0.00436	0.21408	0	0.00928	0.03213	0	0.05025	0	0.01885	0.0001	0.05682	0.06332	0	0.00088	0.00305	0	0	0.01214	0.02602	0.00646	0	0	0.01306	0.42497	0.0345	0.16682	0.00234	0	0.00446	9e-05	0.07726	0
TCGA-AB-2920-03	0	0	0	0	0.06278	0	0	0	0.00587	0	0	0	0.03418	0	0.01575	0	0.00562	0.00818	0.13896	0	0.00953	0.02441	0	0.00631	0	0.02793	0	0.33501	0.01507	0	0.0091	0	0.00059	0.00451	0.00946	0.0026	0.00061	0.00383	0.20653	0.00234	0	0.02361	0.23877	0.02678	0	0.00329	5e-05	0	0
TCGA-AB-2933-03	0	0	0	0	0.1163	0	0	0	0	0	0	0	0.03521	0	0.32011	0	0	0.23012	0.09823	0.00314	0.00484	0.00468	0	0.01045	0	0.21663	0	0.38657	0.09166	0	0	0	0	0.00341	0	0	0.00859	0.00055	0.04664	7e-05	0.34924	0	0.04267	0	0	0.01184	0.00047	0.04049	0
TCGA-AB-2988-03	0	0	0	0	0.08359	0	0	0	0	0	0	0	0	0	0.01128	0	0.00358	0.07618	0.14401	0	0.00903	0	0	0.00249	0	0.06884	0	0.2243	0.08315	0	0	0	0	0.00541	0.01809	0.00129	0.00131	0	0.0943	0	0.01828	0.04862	0.08443	0.00405	0.00446	0.00938	0	0.00466	0
TCGA-AB-3009-03	0	0	0	0	0.00277	0	0.00048	0	0.01546	0	0	0.00983	0.01236	0	0.00734	0	0.01836	0.06732	0.15887	0.00077	0.02973	0.00369	0.00083	0	0	0.08993	0	0.15017	0.13072	0	0.00762	0	0	0.008	0.01461	0.0059	0.00381	0	0.01212	0	0	0.06856	0.14901	0.02089	0	0.00214	0.0012	0	0
TCGA-AB-2999-03	0	0	0	0.00351	0.03071	0.02035	0.00146	0.02916	0.03864	0.10094	0.00242	0.05519	0.06872	0	0.0587	0	0	0.0302	0.36766	0	0.00482	0.05384	0.00683	0.05226	0	0.10907	0	0.13253	0.12462	0	0	0	0	0	0.05701	0	0.00135	0.00418	0.07678	0	0.00036	0.04706	0.02293	0.00307	0	0.00554	5e-05	0	0
TCGA-AB-2842-03	0	0	0	0	0.08007	0	0	0	0	0	0	0	0.00036	0	0	0	0	0.01989	0.16107	0	0.01351	0	0.00353	0	0	0	0	0.16827	0.03467	0	0.00019	0.01673	0.01106	0.02446	0	0	0.00299	0	0	0.00587	0.20018	0	0	0.00173	0.002	0	0.00016	0.00113	0
TCGA-AB-2810-03	0	0	0	0	0.24515	0	0	0	0	0	0	0	0	0	0	0	0	0.09317	0.21698	0	0	0.05833	0.01116	0.00354	0	0.14251	0	0.00355	0.15919	0	0	0	0	0.00423	0	3e-05	0.00055	0	0.125	0	0.02705	0.06491	0.24262	0	0	0	0.00098	0.01776	0
TCGA-AB-2977-03	0	0	0	0	0.09486	0	0	0	0.02635	0.04614	0	0	0.00798	0	0.11792	0	0	0.04161	0.16815	0.00383	0.03297	0	0.00901	0.00334	0	0	0	0.23534	0.23272	0	0.00704	0.00291	0.0095	0.01196	0	0.0045	0	0.02064	0.06187	0.02265	0.30903	0.0301	0.36547	0.02838	0	0	0	0	0
TCGA-AB-2919-03	0	0	0	0	0.00186	0	0	0	0.03077	0	0.00196	0.00664	0	0	0.00083	0	0	0.02596	0.24761	0	0.00334	0.00486	0.0016	0.02324	0	0.00325	0	0.09326	0.10729	0	0.00013	0	0	0	0.01987	0.00237	0.00021	0	0.1117	0	0	0.07337	0.12482	0.00457	0.00024	0	0.00145	0	0
TCGA-AB-2948-03	0	0	0	0	0.0959	0	0	0	0	0	0	0	0	0	0.20109	0	0.01589	0	0.15107	0	0	0	0.00182	0.09594	0	0	0	0.0741	0.06994	0	0	0	0	0.01493	0.00166	0.00395	0.00598	0	0.01478	0	0.53647	0.02011	0.26745	0	0.00082	0.00022	0	0.03472	0
TCGA-AB-2825-03	0	0	0	0	0.08668	0	0	0	0	0	0	0	0	0	0.14036	0	0.04	0	0.12012	0	0.00185	0	0.00397	0	0	0.02436	0	0	0.34357	0	0	0.03344	0.04367	0.03292	0.00406	0	0.00487	0	0.00303	0	0.4307	0.01612	0.20745	0	0	0	0	0.01592	0
TCGA-AB-2889-03	0	0	0	0	0.06545	0	0	0	0	0	0	0	0.01537	0	0.39988	0	0	0.04603	0.19347	0.02002	0.02743	0.02506	0	0	0	0.13707	0	0.18462	0.26261	0	0.00843	0.01879	0	0.02208	0.02353	0.00047	0.00274	0	0.10366	0	0.26547	0.05786	0.30846	0.02592	0	0	0	0.00693	0
TCGA-AB-3012-03	0	0	0	0	0.01276	0	0	0	0	0.04272	0	0	0.00439	0	0.05092	0.00069	0	0.00837	0.32327	0	0.02363	0.05627	0.0189	0.01084	0.00638	0.12314	0	0.13533	0.11344	0	0.0039	0	0	0	0.04449	0.00551	0.00154	0	0.08523	0.0003	0.01632	0.04676	0.11654	0.01249	0	0	7e-05	0	0
TCGA-AB-2949-03	0	0	0	0	0.05471	0	0	0	0	0	0	0	0.01496	0	0.10185	0	0	0.29716	0.10589	0	0.02096	0	0.00177	0.00407	0	0.04784	0.0003	0.46206	0.03964	0	0.00456	0	0	0.00239	0.00023	0.00113	0.00386	0	0.06822	0	0.05972	0	0.11304	0.01421	0	0	0.00062	0.0055	0
TCGA-AB-2937-03	0	0	0	0	0	0	0	0	0	0	0	0	0.00406	0	0.01158	0	0.03781	0.10295	0.13334	0	0.06506	0.00535	0.01039	0.0004	0.05767	0	0	0.48285	0.18788	0	0.04869	0	0.00107	0	0.00379	0.00452	0.00252	0	0.18415	0	0	0.01218	0.11171	0.05135	0	0	0.00184	0.00035	0
TCGA-AB-2986-03	0	0	0	0	0.10248	0	0	0	0	0	0	0.00564	0.06847	0	0.03286	0	0	0.09222	0.16833	0	0.01365	0.00392	0.00069	0.01922	0	0.15198	0	0.19947	0.06791	0	0.00067	0	0	0.00132	0.02028	0.0165	0.00047	0	0.17221	0.01234	0.046	0.05168	0.11209	0.01014	0	0	0.00019	0.01173	0
TCGA-AB-2976-03	0	0	0	0	0.00687	0.00497	0	0	0	0	0	0	0.01961	0	0.05239	0	0	0.05885	0.16963	0	0.01411	0.01941	0.00343	0.00126	0	0.13402	0	0.18874	0.06081	0	0.00196	0	0	0.00253	0.03842	0.00521	0	0	0.11606	0.00902	0.00061	0.05153	0	0.00299	0	0	0.00064	0.00536	0
TCGA-AB-2932-03	0	0	0	0	0.08738	0	0	0	0	0	0	0	0	0	0.00522	0	0	0.01326	0.16641	0	0.00583	0	0.00956	0.00273	0	0	0	0	0.2794	0	0	0.04903	0.04228	0.01848	0.00136	0.00091	0.00149	0.00113	0.02335	0	0.41163	0.03812	0.17036	0.00695	0	0	0	0.01558	0
TCGA-AB-2884-03	0.04193	0	0	0.02858	0.05297	0	0.0052	0	0.003	0	0	0.02501	0.00096	0	0.10547	0	0.01349	0.01695	0.20207	0	0.00891	0	0.00264	0	0	0.06094	0	0.00042	0.10771	0	0	0.0466	0.03044	0.03405	0.01846	0.01732	0.0015	0.0175	0.01	0	0.35835	0.06533	0.16148	0.00491	0	0.00867	0	0	0
TCGA-AB-2866-03	0	0	0	0	0.19728	0	0	0	0.0092	0	0.00214	0	0.00116	0	0.05382	0	0.00322	0	0.1106	0	0	0	0.00263	0	0	0	0	0.04464	0.30399	0	0	0.00155	0	0.03413	0	0	0.00091	0	0.01435	0.00349	0.27415	0	0.28033	0.00185	0	0	0.00085	0	0
TCGA-AB-2994-03	0	0	0	0	0.12464	0	0	0	0.00851	0.05428	0	0.02991	0.02374	0	0.1393	0	0.02049	0	0.2733	0	0	0.08452	0.01815	0.00799	0	0.14519	0	0.02272	0.41474	0	0	0	0	0.00402	0.04256	0.00604	0.00233	0	0.04318	0	0.12161	0.01832	0.17792	0.00021	0	0	7e-05	0	0
TCGA-AB-2885-03	0	0	0	0	0	0	0	0	0	0	0	0	0.04094	0.01861	0.04982	0	0	0.02731	0.11584	0	0.09137	0	0.00428	0.00986	0	0.07076	0	0.79274	0.04811	0	0.03466	0	0.0011	0.00179	0.04252	0.02713	0.00031	0	0.22574	0	0	0	0.11653	0.04584	0	0	0.00093	0	0
TCGA-AB-2891-03	0.01376	0	0	0.00272	0.0431	0.00473	0	0	0.00454	0.07569	0	0.01488	0.0098	0	0.15223	0	0.00158	0.12913	0.12186	0.00611	0.00484	0	0	0.00223	0	0.0409	0	0.10646	0.0285	0	0	0.01523	0.01866	0.01197	0.00643	0	0.00157	0	0.05203	0	0.15798	0.04391	0.14738	0.00992	0	0	0.00015	0	0
TCGA-AB-2971-03	0	0	0	0	0.1453	0.00611	0.00704	0.01189	0.02994	0.04727	0.00373	0.03738	0.02915	0	0.09226	0	0.00316	0.00598	0.17696	0.00075	0	0	0.00238	0	0	0.06759	0	0	0.22089	0	0	0	0	0.0152	0.00689	0	0.00303	0	0	0.01227	0.31379	0.03557	0.15542	0	0	0.00242	0.00134	0	0
TCGA-AB-3002-03	0.05181	0	0	0.03871	0.10022	0	0	0	0	0	0.01102	0	0.00766	0	0.0529	0	0.06438	0.1934	0.05411	0.00066	0.01094	0.0006	0	0.00552	0	0.18772	0	0.18472	0.10946	0	0.00492	0	0	0.01168	0	0.00461	0.00383	0	0.09618	0	0.07092	0.0398	0.27881	0.01069	0	0.00899	0.00061	0.00036	0
TCGA-AB-2870-03	0	0	0	0	0.06335	0	0	0	0	0.03812	0	0	0.00887	0	0.54144	0	0.00507	0.09485	0.13904	0.03399	0.02069	0.02895	0	0	0	0.13954	0	0.10001	0.29682	0	0.00243	0.00882	0.00115	0.01797	0.02793	0	0.00102	0.01212	0.10901	0	0.36368	0.0842	0.24798	0.02292	0	0.00161	0	0.00022	0
TCGA-AB-2912-03	0	0	0	0	0.08988	0.00273	0	0	0	0	0.00023	0	0.0105	0	0.27287	0	0	0.16276	0.10733	0.01102	0.00865	0	0	0.00362	0	0.10521	0.00094	0.11227	0.18552	0	0	0.02706	0.00442	0.03377	0.00079	0.00088	0.00404	0	0.02588	0	0.17737	0.01911	0.01651	0.00122	0.0007	0	9e-05	0	0
TCGA-AB-3008-03	0.06716	0	0	0.06286	0	0	0	0	0	0	0	0	0.05887	0.00106	0.01301	0	0	0.23189	0.06978	0	0.02185	0	0.00012	0.12615	0	0	0.00055	0.2047	0.00767	0	0.00107	0	0.00224	0	0.02068	0.00012	0.00466	0.03773	0.17648	0	0	0.0755	0.05067	0.02812	0.00118	0	0.0001	0	0
TCGA-AB-2975-03	0	0	0	0	0.0837	0	0	0	0	0	0.00492	0	0	0	0.01593	0	0.00649	0.05373	0.20067	0	0	0	0.00103	0	0	0.02094	0	0.15733	0.12725	0	0	0	0	0.01024	0.00991	0	0.00264	0	0.11248	0	0.00546	0.07389	0.13506	0	0	0	0.0005	0.00145	0
TCGA-AB-2859-03	0	0	0	0	0.02349	0.0062	0.06939	0.02067	0.04969	0	0.00063	0.13328	0.14594	0.01274	0	0	0.00321	0.00995	0.13625	0	0.0701	0.0008	0	0	0	0.09185	0	0.2633	0.10139	0	0.0274	0	0	0.00663	0.02871	0.14061	0.00102	0	0.05735	0.01361	0.0241	0.04369	0	0.02731	0	0	0	0	0
TCGA-AB-2895-03	0	0	0	0	0	0	0	0	0	0	0	0	0	0	0.01385	0	0	0.00398	0.14235	0	0.05364	0	0.00255	0	0	0.06601	0	0.32099	0.07064	0	0.01255	0	0	0.00352	0.01821	0.0394	0.00218	0	0.0743	0.00804	0	0.03265	0.03672	0.0325	0	0	0.00037	0	0
TCGA-AB-2908-03	0	0	0	0	0.09199	0	0	0	0	0	0	0.04289	0.15512	0	0.05843	0	0	0.13973	0.16154	0	0.05177	0	0.0021	0.11126	0	0	0.00058	0.50039	0.02318	0	0.02237	0	0	0	0.02219	0.01902	0.00222	0	0.16089	0	0.05851	0	0.18522	0.03252	0.0026	0	0	0	0
TCGA-AB-2835-03	0	0	0	0	0.10241	0	0	0	0	0	0	0	0	0	0.04511	0	0.02075	0.01082	0.1113	0	0.00477	0	0.00089	0	0	0	0	0	0.20117	0	0	0.03234	0.02161	0.02186	0	0	0.00082	0.0093	0.02408	0	0.37183	0.016	0.24754	0.006	0	0	0	0.00764	0
TCGA-AB-2936-03	0	0	0	0.08937	0.13767	0.00769	0.05435	0.01653	0.08513	0	0	0.09427	0.09449	0.02648	0.00354	0	0.02938	0.02947	0.02282	0.0011	0.00227	0	0	0.10489	0	0.0604	0	0.25933	0.12794	0	0.00223	0	0	0.00224	0.01751	0.00713	0.00162	0.02026	0.05605	0	0.00421	0.00332	0.14639	0.00608	0	0.04575	0.00065	0	0
TCGA-AB-2973-03	0	0	0	0.10856	0.17777	0	0.01791	0	0.00573	0	0.0031	0.02228	0.04547	0	0.01286	0	0.05232	0.00743	0.05047	0	0	0	0	0	0	0	0	0	0.30917	0	0	0.03042	0.02013	0.03496	0.00202	0.00413	0.00677	0.03454	0	0.00664	0.51138	0	0.13033	0	0	0.03147	7e-05	0.00169	0
TCGA-AB-2821-03	0.01591	0.00775	0	0.01074	0.14525	0	0	0	0.00174	0	0	0	0	0	0	0	0.02052	0	0.12578	0	0.01524	0	0	0.0301	0.03231	0	0.00267	0.16903	0.00324	0	0.00253	0	0	0.00508	0.00202	0.00866	0.00247	0	0.04881	0.0024	0.11657	0.03222	0.10754	0.00823	0	0.01313	0.00024	0	0
TCGA-AB-2849-03	0.01632	0	0.00414	0	0	0.00461	0.00699	0.01571	0.01804	0	0	0.01789	0.05478	0	0	0.00039	0	0.21265	0.01658	0	0.01197	0	0	0.07972	0	0	0	0.29826	0.08331	0	0.00899	0	0	0	0.00537	0.00477	0.00529	0	0.05988	0.02182	0	0	0	0.0014	0.00124	0	0.00332	0	0
TCGA-AB-2808-03	0	0	0	0	0.11667	0	0	0	0	0	0	0	0	0	0.09495	0	0	0.07981	0.20792	0	0.01771	0.04375	0	0.07358	0	0.20029	0	0.19058	0.07096	0	0.00156	0	0	0	0.05279	0.00707	0	0	0.15437	0	0.21953	0.04143	0	0.00693	0.00579	0	0	0.07507	0
TCGA-AB-2952-03	0.02188	0	0	0.01282	0.09752	0	0.01938	0	0.05421	0.04793	0	0.00981	0.06455	0.0059	0.31889	0	0.01265	0.00021	0.13236	0.01166	0.02748	0.0145	0.00209	0.13181	0	0.00698	0	0.15423	0.09732	0	0.01356	0	0.00832	0.00218	0.02212	0.00439	0	0.03756	0.16459	0.00842	0.38479	0.05685	0.28894	0.03204	0	0.00735	0	0	0
TCGA-AB-2811-03	0.05114	0	0	0.00215	0.15143	0	0	0	0.03517	0	0	0	0	0	0.05207	0	0.01735	0.02045	0.16415	0	0.00573	0.02749	0.01488	0	0	0.02332	0	0.02984	0.16051	0	0	0.00172	0.01325	0.0106	0.00383	0	0.00023	0.02215	0.11371	0.0095	0.2666	0.05227	0.30455	0.00912	0	0	0	0.00113	0
TCGA-AB-2913-03	0	0	0	0	0.01967	0.00099	0	0	0	0	0	0.02187	0.05706	0	0.03929	0	0	0.0643	0.18534	0	0.0094	0	0	0.00284	0	0.09631	0	0.16823	0.04552	0	0.00094	0	0	0.00223	0.02774	0.0138	0	0	0.05661	0	0	0.05587	0	0.00232	0.00465	0	0.00123	0.00084	0
TCGA-AB-2806-03	0	0	0	0	0	0.00113	0	0	0.00448	0	0	0	0	0	0.02106	0.04202	0.0012	0.14897	0.13919	0	0.01632	0.02153	0.00132	0.00035	0	0.15275	0	0.34124	0.08187	0	0.00836	0	0	0.00099	0.03831	0.0012	0	0	0.1452	0.00257	0	0.01206	0	0.01201	0.00437	0.00123	0.00192	0	0
TCGA-AB-2857-03	0.1098	0.0067	0	0.13378	0.15981	0.02833	0.01209	0.00827	0.01552	0	0	0.04619	0.10846	0	0.04911	0.00026	0.03152	0.00961	0.23259	0.00478	0.02826	0.00588	0.00063	0.20891	0	0.02594	0	0.24804	0.15438	0	0.00928	0.00079	0.00127	0	0.09334	0.01269	0.00171	0.0476	0.27101	0.00199	0.04836	0.0204	0.05789	0.0152	0.00915	0.0663	4e-05	0.00923	0
TCGA-AB-3011-03	0	0	0	0.00583	0.02567	0	0	0	0.01307	0	0.00351	0.016	0	0	0	0	0.02117	0.06173	0.22097	0	0	0.00406	0.00229	0.00771	0	0.07068	0	0.04745	0.12417	0	0.00025	0	0	0.00033	0.01771	0	0	0	0.09522	3e-05	0	0.06877	0.09874	0.0002	0	3e-05	0.00068	0	0
TCGA-AB-2946-03	0	0	0	0	0.09942	0	0	0	0	0.0193	0	0	0.01498	0	0.1531	0	0	0.05566	0.21496	0.00217	0.01123	0	0	0.03393	0	0	0	0.17383	0.10519	0	0	0.00492	0	0.00278	0.03498	0.00342	0.00185	0.00106	0.1568	0	0.22499	0.06634	0.01868	0.00919	0	0.0012	0	0.00147	0
TCGA-AB-2897-03	0	0	0	0	0.07987	0	0	0	0	0.02647	0	0	0	0	0.00709	0	0	0.0345	0.31519	0	0.0082	0.07073	0.03171	0.00191	0	0.04098	0	0.0678	0.05372	0	0	0	0	0	0.01997	0.0057	0.0008	0.00213	0.07087	0	0.02074	0.07245	0.20188	0.00688	0	0.00123	0.00031	0	0
TCGA-AB-2901-03	0	0	0	0	0	0	0	0	0	0	0	0	0	0	0.00767	0	0	0	0.15832	0	0.03291	0.00403	0.00388	0.00075	0.01476	0.01234	0	0.26102	0.08467	0	0.00541	0	0.00419	0.00299	0.10189	0.00603	0.00213	0	0.26306	0	0.00673	0.00217	0.04808	0.02788	0	0	0.00117	0	0
TCGA-AB-2867-03	0	0	0	0.03756	0.21202	0.03251	0.04036	0.04006	0.03214	0	0.01786	0.06649	0.05955	0	0.1296	0	0.02197	0.05334	0.155	0.00192	0.00277	0.01955	0.00205	0.01006	0	0.012	0	0.10081	0.1041	0	0	0.00075	0	0.00301	0.01105	0.0156	0.00586	0	0.08022	0	0.13463	0.05335	0.01583	0	0.00201	0.01536	0.00076	0.01958	0
TCGA-AB-2814-03	0	0	0	0	0.04489	0	0	0	0	0	0	0.01987	0.07695	0	0	0	0	0.12636	0.01109	0	0.00555	0	0.01196	0.0008	0	0	0	0.17554	0.03287	0	0.01333	0.00103	0	0.00765	0.01011	0.00092	0.00302	0	0.02058	6e-05	0	0	0.06205	0.01497	0.00831	0.00443	0.00073	0.00601	0.00488
TCGA-AB-2990-03	0	0	0	0.03286	0.10319	0	0	0	0	0	0.00655	0.01207	0.01843	0	0.0467	0	0.01987	0.04368	0.23622	0	0	0.02923	0.00736	0.00392	0	0.07531	0	0	0.22102	0	0	0	0	0.00457	0.01174	0	0.00041	0.00787	0.12307	0	0.00649	0.06697	0.1261	0	0	0	0.00064	0	0
TCGA-AB-2865-03	0.19302	0	0	0	0.03074	0	0	0	0	0	0	0	0.00963	0.01193	0.19695	0	0	0.00645	0.01698	0.01867	0.03406	0.00611	0.00079	0	0	0.22707	0.0004	0.43728	0.08028	0	0.02055	0.02281	0.0314	0.00895	0.01637	0.06126	0.00645	0	0.12348	0	0.30294	0	0.17513	0.0469	0	0	0	0.00511	0
TCGA-AB-2892-03	0	0	0	0	0.12672	0	0	0	0	0.0209	0	0	0.00775	0	0.57816	0	0.00428	0.04832	0.20384	0.03727	0.01714	0.027	0	0	0	0.11676	0	0.05531	0.37764	0	0.00092	0.0138	0	0.03101	0.04071	0	0.00348	0.00012	0.13639	0	0.35011	0.0576	0.17101	0.01135	0.00063	0.0036	0	0.0118	0
TCGA-AB-2881-03	0	0	0	0.04876	0.11123	0	0	0	0.00833	0.021	0	0.02484	0.09132	0	0.12453	0	0.02588	0.05773	0.14325	0.0091	0.01809	0.00219	0	0.00149	0	0.07098	0	0.15996	0.21253	0	0.0018	0.00383	0	0.01339	0.02055	0.00231	0.0015	0.03169	0.07898	0	0.22323	0.04748	0.21348	0.01636	0	0.0248	0	9e-05	0
TCGA-AB-3001-03	0	0	0	0	0.08359	0	0	0	0.0045	0.02258	0	0.02932	0.04891	0.01605	0.00609	0	0.00193	0.04062	0.2245	0	0.01051	0.00739	0.00862	0.06305	0	0.09701	0	0.17494	0.06168	0	0.00199	0	0	0.00023	0.02552	0.00182	0.00271	0.00235	0.06973	0	0.0402	0.01629	0.0833	0.01001	0	0.00249	0	0	0
TCGA-AB-3000-03	0	0	0	0.02313	0.10744	0	0	0	0	0	0	0	0	0	0.20395	0	0	0.10497	0.2048	0.00129	0.00443	0	0	0.01737	0	0.00609	0.00046	0.17062	0.06087	0	0	0.00206	0	0	0.04463	0.0023	0.00399	0.0223	0.14605	0	0.08577	0.08263	0.06641	0.01291	0	0	8e-05	0.00379	0
TCGA-AB-2934-03	0	0	0	0.01024	0.06586	0	0	0	0.03233	0.02912	0	0	0.00725	0	0.36502	0	0.0128	0.07164	0.05949	0.01275	0.009	0	0	0.00948	0	0.00019	0	0.20209	0.31852	0	0	0	0	0.02207	0.00171	0.02472	0.00475	0.0333	0.03227	0	0.46374	0.04008	0.18058	0.01054	0	0.01141	0	0.00184	0
TCGA-AB-2863-03	0.00909	0	0	0	0.01081	0	0	0	0	0	0	0	0	0	0.00256	0	0	0.08945	0.11273	0	0.00623	0	0.00067	0.019	0	0.03383	0	0.16704	0.07415	0	0.00109	0.02108	0.01116	0.01337	0.0088	0.00184	0.00247	0	0.10489	0	0.01173	0.06286	0	8e-05	0.00497	0	0.00175	0.00284	0
TCGA-AB-2956-03	0	0	0	0.05646	0.07704	0	0	0	0	0.00922	0	0	0	0	0.07864	0	0.0452	0	0.07963	0	0	0	0.01003	0	0	0	0	0.00572	0.13389	0	0	0.0331	0.02544	0.02699	0	0.00087	0	0.02599	0.02647	0.01812	0.24134	0	0.30841	0	0.00033	0.00991	0	0.00092	0
TCGA-AB-2930-03	0	0	0	0.02169	0.17459	0	0	0	0	0	0	0	0	0	0.0849	0	0	0.22448	0.19694	0	0.00585	0.04649	0	0.01309	0	0.17364	0	0.16715	0.0954	0	0	0	0	0	0.01471	0	0.00147	0.01209	0.08198	0	0.1031	0.04924	0.13847	0.00486	0	0	0	0.00213	0
TCGA-AB-2805-03	0	0	0	0.02033	0.0768	0	0	0	0	0.01529	0	0	0.00393	0	0.474	0	0.01644	0.0684	0.0031	0.03267	0.00062	0	0	0.00019	0	0.07221	0	0.11007	0.31592	0	0	0.00392	0	0.03796	0.00691	0.00181	0.00601	0.00885	0.01709	0	0.36076	0	0.0505	0.00021	0	0.0045	0.00084	0	0
TCGA-AB-2914-03	0	0	0	0.02816	0.11523	0.0083	0	0	0	0.0214	0	0	0.01538	0	0.11195	0	0.02224	0.18925	0.14128	0.00754	0.02729	0	0	0	0	0.12074	0	0.19489	0.17611	0	0.01505	0	0	0.00202	0.03424	0.00547	0.0033	0	0.1032	0	0.19574	0.05777	0.06256	0.01318	0.00201	0.00594	0.00043	0	0
TCGA-AB-2828-03	0	0	0	0.00209	0.08734	0	0	0	0	0	0	0	0	0	0.20535	0	0.02308	0.03005	0.11131	0.01575	0.00969	0	0	0	0	0.04259	0	0.01536	0.31886	0	0.00048	0.01122	0.0022	0.02903	0.0049	0.00116	0.00715	0.00233	0.01595	0	0.46808	0.02934	0.06793	0.00377	0	0	0	0.00601	0
TCGA-AB-2898-03	0	0	0	0	0.07321	0	0	0	0	0	0	0	0	0	0	0	0	0	0.19583	0	0.01456	0.03012	0.00559	0.05543	0	0	0.00228	0.40312	0	0	0.00321	0	0	0	0.00295	0.01295	0.00664	0	0.00762	0.01664	0.11593	0	0.15346	0.01224	0	0	0.00077	0.0384	0
TCGA-AB-2983-03	0	0	0	0.04014	0	0	0	0	0	0	0	0.02751	0.04113	0	0.19502	0	0.0398	0.11206	0.12778	0.00465	0.02073	0	0.00124	0.00956	0	0.14717	0	0.32553	0.1925	0	0.00102	0.00182	0	0.01321	0.01666	0.01572	0.00295	0.00965	0.04831	0	0.07496	0.01036	0.02042	0.0088	0.00032	0.01183	0	0.00037	0
TCGA-AB-2944-03	0.00562	0	0	0	0	0	0	0	0	0	0	0	0.00888	0	0.05884	0	0	0.07509	0.07123	0	0.08459	0	0.00555	0	0	0.12883	0	0.6175	0.03428	0	0.02977	0.00664	0.00354	0.00491	0.01086	0.03521	0.00316	0	0.10659	0	0	0	0.04241	0.03937	0	0	0.00139	0	0
TCGA-AB-2853-03	0	0	0	0	0.019	0.00296	0	0	0	0	0	0.00611	0.02954	0	0.01884	0	0.0027	0.06301	0.18229	0	0.01497	0	0.0036	0	0	0.05367	0	0.14162	0.11985	0	0.0025	0	0	0.00573	0.0244	0.00413	0.00083	0	0.07173	0.0088	0.03934	0.04508	0.00502	0.00149	0.00483	0	0.00057	0.00262	0
TCGA-AB-2841-03	0	0	0	0	0.17787	0	0	0	0.00962	0.02035	0	0	0	0	0.00496	0	0	0.00693	0.3034	0	0.00549	0.03475	0.03193	0.04239	0	0	0	0.07416	0.23337	0	0	0	0	0.00192	0.03248	0.01391	0.00257	0	0.07408	0	0.02366	0.0323	0.17994	0.00715	0	0	0	0	0
TCGA-AB-2917-03	0	0	0	0	0.08267	0	0	0	0	0	0	0	0.02238	0	0.05342	0	0	0.02014	0.16531	0	0.01475	0	0	0.03391	0	0.18624	0	0.44975	0.00359	0	0.0028	0	0	0	0.02744	0.00647	0	0	0.13973	0	0.11452	0	0	0.00077	0	0	0.00433	0.01049	0
TCGA-MCP counter Data
ID	T_cells_MCPcounter	CD8_T_cells_MCPcounter	Cytotoxic_lymphocytes_MCPcounter	B_lineage_MCPcounter	NK_cells_MCPcounter	Monocytic_lineage_MCPcounter	Myeloid_dendritic_cells_MCPcounter	Neutrophils_MCPcounter	Endothelial_cells_MCPcounter	Fibroblasts_MCPcounter
TCGA-AB-2935-03	4.75487	3.96489	16.789	464.579	1.62699	9.02668	1.79869	6.78401	2.65346	4.20304
TCGA-AB-2812-03	0.528079	0.0809384	0.259179	2.96418	0.307706	4.32862	2.04511	3.02953	0.872627	0.311954
TCGA-AB-2871-03	10.729	4.60645	16.686	35.4334	1.05959	9.13781	1.5993	4.02511	2.79194	0.75456
TCGA-AB-2820-03	2.63648	0.220978	7.27882	7.53843	3.05283	4.55434	0.333198	4.61723	2.65064	2.06316
TCGA-AB-2959-03	4.38915	0.942166	3.74348	43.7702	0.949279	8.60703	0.568066	1.94163	2.08828	0.942339
TCGA-AB-2925-03	0.554312	0.626167	0.607803	15.2406	0.341684	11.1605	0.251739	6.11674	0.59633	0.819902
TCGA-AB-2823-03	3.61355	3.45689	2.48436	1.45039	0.571249	8.15348	2.04432	2.95549	1.51377	4.1273
TCGA-AB-2817-03	1.03803	0.631589	1.73626	31.9384	0.59445	16.0517	1.10569	3.1044	8.9244	1.97713
TCGA-AB-2843-03	3.91058	1.41224	5.15466	131.701	1.38669	24.7087	4.13464	5.02621	1.61053	2.15013
TCGA-AB-2858-03	4.33546	1.9241	0.858562	51.2218	0.440937	4.20716	0.112933	5.57239	2.33814	1.20943
TCGA-AB-2940-03	3.45766	1.33495	2.16086	104.306	0.723468	7.31586	0.495471	7.19735	1.38898	0.817799
TCGA-AB-2915-03	3.86952	5.24175	6.09047	51.9511	0.787901	15.5643	5.4074	13.8392	3.27811	0.696887
TCGA-AB-2929-03	5.63063	0.553384	10.0792	10.6211	3.15167	4.59059	1.09323	3.97444	9.5088	1.74813
TCGA-AB-2873-03	2.56294	2.32547	2.47369	51.1123	0.732208	19.1693	0.631814	10.3066	0.809753	2.22785
TCGA-AB-2984-03	1.34197	0.442794	1.21128	21.1465	0.272039	4.88187	0.0720546	2.83142	0.358091	0.334065
TCGA-AB-2941-03	14.7235	0.45988	0.905918	8.93794	0.861305	2.64247	5.58072	7.34024	11.6584	1.57444
TCGA-AB-2882-03	7.49871	3.66631	18.105	108.241	2.06703	11.8768	2.85668	4.22417	4.71986	11.7974
TCGA-AB-2996-03	1.57275	0.852304	1.27077	85.8065	0.96885	18.6023	2.06914	7.66209	1.7687	1.44275
TCGA-AB-2995-03	6.21524	4.02079	9.01819	227.718	2.10235	2.95266	1.94285	7.07063	8.37572	1.41508
TCGA-AB-2943-03	9.94574	4.79801	13.2036	102.935	3.33549	5.15554	1.44801	5.68536	3.94599	2.46194
TCGA-AB-2826-03	1.05289	0.374798	1.00236	8.67382	0.366131	9.71842	0.221134	9.7294	0.308813	0.718647
TCGA-AB-2965-03	0.766987	0.231493	0.778763	27.627	0.347256	8.30685	1.81326	5.36541	0.916403	0.530092
TCGA-AB-2862-03	6.23456	1.50137	2.7002	16.3898	0.434281	8.78805	0.219296	3.08244	1.41566	1.7216
TCGA-AB-2980-03	6.33437	1.96541	0.931127	9.04369	0.361517	3.23977	0.815038	4.96029	1.10674	2.23566
TCGA-AB-2840-03	3.42266	1.04465	0.415222	7.80108	0.379591	3.53613	0.659846	4.17638	0.53266	0.926542
TCGA-AB-2910-03	1.41688	1.5361	1.67927	7.08405	0.548663	8.46361	0.220955	8.27563	0.696021	1.83742
TCGA-AB-2942-03	2.11421	0.816196	2.41284	9.09347	0.347024	13.9308	5.84492	2.72375	2.39041	0.696794
TCGA-AB-2836-03	1.63726	1.71248	2.28903	14.0078	0.684874	33.9784	1.36289	7.96892	0.58266	4.12421
TCGA-AB-2911-03	1.96458	2.027	1.8756	29.9776	0.53124	24.8429	8.44408	5.14551	0.917756	0.415376
TCGA-AB-3007-03	7.65394	1.43823	1.99783	7.57668	0.496247	5.40444	0.240529	5.58856	1.33679	0.644845
TCGA-AB-2846-03	1.21585	0.637504	1.01556	29.2116	0.376885	19.7977	2.97529	5.30904	1.26087	1.34451
TCGA-AB-2888-03	7.42882	3.20238	4.46732	21.2012	1.18785	33.1332	6.00677	8.84946	0.37903	1.97673
TCGA-AB-2991-03	5.70305	1.80456	2.97657	27.2629	0.506257	5.72741	0.241288	4.06039	1.40836	1.84567
TCGA-AB-2921-03	1.87121	1.43689	1.49992	10.0634	0.620816	9.6397	0.868139	4.13928	1.25391	1.00856
TCGA-AB-2830-03	4.97939	1.98301	5.36142	21.6488	1.01011	16.7426	1.46485	4.09103	0.814924	1.1788
TCGA-AB-2981-03	1.15727	0.344559	1.4951	2.80704	0.757752	34.4161	3.27506	9.31091	0.576201	2.49382
TCGA-AB-2927-03	5.4631	1.65948	6.29443	141.042	0.968747	13.4673	1.18685	4.65863	2.93855	3.85782
TCGA-AB-2818-03	1.34832	0.640252	1.32954	16.1508	0.537804	10.9444	0.330782	17.4991	0.834033	0.619883
TCGA-AB-2970-03	1.35582	0.975013	1.70504	59.4592	0.556552	14.0518	6.20607	4.99885	1.7311	1.56021
TCGA-AB-2819-03	1.86283	3.03777	1.45644	40.0752	0.446312	10.7572	0.159142	2.63621	1.25408	0.853687
TCGA-AB-2955-03	3.72968	0.469246	0.53042	5.23773	0.723018	1.33147	0.27354	1.47997	2.75228	0.210063
TCGA-AB-2877-03	1.54395	0.592589	3.69982	6.80475	0.462281	4.61137	0.196535	4.53748	0.821154	1.27853
TCGA-AB-2918-03	0.698822	0.263697	0.335129	10.0008	0.306879	9.74157	0.682411	3.36347	1.02351	0.633989
TCGA-AB-2869-03	2.41649	0.548496	5.33034	20.9779	1.05055	3.94558	1.91512	3.00199	1.02959	0.53165
TCGA-AB-2839-03	1.55999	0.0782769	0.40645	5.8292	0.398888	11.1109	0.497429	2.80389	2.07955	0.249303
TCGA-AB-2822-03	2.17257	0.370139	0.714164	11.5503	0.50652	20.9814	2.36813	1.74576	3.30874	0.367992
TCGA-AB-2886-03	2.55114	1.43811	1.57159	16.5119	0.59211	5.0095	0.170063	4.69776	2.16955	0.622439
TCGA-AB-2876-03	1.85645	0.588839	0.707255	11.2322	0.39232	7.69236	0.19071	2.62303	0.723361	0.602139
TCGA-AB-2950-03	1.25252	1.44271	1.52784	44.3516	0.482315	6.14668	0.298968	3.75447	1.97517	1.15915
TCGA-AB-2939-03	1.02678	0.530479	0.569901	26.9752	0.372006	12.71	0.552441	4.54278	2.68848	1.41373
TCGA-AB-2844-03	0.895147	0.116187	0.817399	15.9955	0.488348	11.4503	0.961565	6.8337	1.20431	0.772317
TCGA-AB-2987-03	7.57269	4.44033	8.70683	33.7894	2.56851	43.2745	1.23384	5.66423	0.808294	9.15375
TCGA-AB-2834-03	0.66191	0.564321	0.595935	28.6942	0.440711	13.4218	2.07997	10.5564	0.700701	0.938351
TCGA-AB-2979-03	3.10131	2.59352	2.25681	14.389	0.657883	6.20231	0.955537	7.98172	1.67126	1.68725
TCGA-AB-2880-03	1.6041	0.439424	0.711898	6.21781	0.447998	11.365	1.76703	3.45386	0.758766	0.728867
TCGA-AB-2878-03	3.34639	0.575639	2.65428	166.628	0.778399	2.48071	1.9142	11.0798	4.11227	1.41376
TCGA-AB-2893-03	1.0331	3.3702	1.1861	14.3788	0.394804	13.9039	0.330936	6.36958	4.06538	1.28452
TCGA-AB-2928-03	1.02284	0.447743	1.45591	2.50861	0.360791	2.76042	0.479238	1.84217	6.59946	0.591372
TCGA-AB-2845-03	2.5526	2.16428	1.22725	47.4189	0.471176	10.7475	2.3318	3.89404	0.814326	0.883332
TCGA-AB-2851-03	1.56932	0.719338	1.76279	8.38173	0.76342	18.7608	2.15923	7.33796	0.881957	1.59072
TCGA-AB-2998-03	2.91094	0.586664	1.50279	1.67827	0.372718	4.94587	1.35476	4.4313	0.726435	0.444741
TCGA-AB-2813-03	1.81484	1.47441	1.99676	148.568	0.505559	18.5285	0.834877	12.9239	0.872014	1.45198
TCGA-AB-2861-03	1.34638	0.557721	1.55216	28.7425	0.572415	6.76029	0.0979674	6.17672	0.731177	1.37673
TCGA-AB-2916-03	5.87438	2.39618	2.68744	9.37973	0.973203	23.7632	2.98531	14.7597	0.703757	1.20446
TCGA-AB-2890-03	8.52226	5.75164	19.4585	23.7716	1.48261	9.08698	1.24135	5.63929	3.62152	2.26247
TCGA-AB-2899-03	2.42125	1.95224	4.61353	140.175	0.925499	16.6437	0.42487	5.5506	1.99537	3.0781
TCGA-AB-2931-03	0.980937	0.661974	1.68656	2.40044	0.654222	3.86968	1.51647	3.10922	1.60088	1.31168
TCGA-AB-2900-03	0.869399	0.535609	1.04941	6.11577	0.445885	15.3037	0.648125	6.45958	0.676986	0.859931
TCGA-AB-2896-03	1.97152	1.22337	1.62191	3.41094	0.341525	10.3415	2.694	2.98295	1.32833	0.673043
TCGA-AB-2883-03	0.687331	0.536965	1.00871	79.0041	0.271672	10.6517	0.807757	6.97837	1.97303	2.14734
TCGA-AB-2966-03	3.29513	0.833332	2.48877	44.1954	0.701993	5.57639	0.335883	1.56488	2.64862	0.394962
TCGA-AB-2872-03	0.900909	0.384424	1.14576	34.7577	0.69466	3.91385	0.172801	12.8406	0.535866	2.27833
TCGA-AB-2856-03	2.26132	1.61898	2.36391	20.9014	0.485693	12.3642	0.766781	4.41138	1.1448	1.16121
TCGA-AB-2938-03	10.2617	3.82686	4.78375	229.37	1.28466	6.09561	4.29115	5.66641	7.79917	10.3691
TCGA-AB-2982-03	10.1932	4.43958	4.29735	78.5107	0.457123	4.90298	0.253306	4.77829	1.55854	4.42335
TCGA-AB-2815-03	0.670481	0.168757	0.543866	16.8451	0.280059	29.9135	8.17811	5.56481	1.11995	1.34951
TCGA-AB-2874-03	1.14354	0.310075	0.513281	25.5865	0.349468	17.8699	0.0605193	3.73617	1.66464	0.492893
TCGA-AB-2963-03	0.750859	0.282115	0.213587	15.6215	0.250636	8.35913	0.220559	7.50739	0.932644	0.328665
TCGA-AB-2875-03	3.66217	2.48415	3.70859	21.2445	0.966647	6.44223	0.256141	3.83542	1.71646	0.611791
TCGA-AB-2894-03	1.50331	1.09948	3.90147	9.61857	0.694466	8.04114	0.181869	3.76497	3.05779	1.71916
TCGA-AB-2847-03	4.5585	3.37926	8.23033	49.2605	1.31862	8.56241	0.833263	5.06876	2.61427	7.62638
TCGA-AB-2924-03	1.41171	0.867584	0.850816	10.3813	0.391553	13.7304	0.457951	8.89552	0.512542	0.803516
TCGA-AB-2992-03	1.92859	1.18436	4.03194	94.2465	1.86055	16.1254	1.29137	14.2433	1.1433	2.62985
TCGA-AB-2920-03	2.62111	0.815808	1.194	80.9487	0.478873	11.2769	0.114671	6.21509	6.56864	1.73148
TCGA-AB-2933-03	1.89776	1.79011	1.10244	10.659	0.310837	9.14125	2.37062	7.20303	1.03657	0.609696
TCGA-AB-2988-03	1.70531	0.312194	0.912637	5.25559	0.453008	9.3503	2.35441	2.83459	1.26237	0.557046
TCGA-AB-3009-03	2.23486	0.705365	1.05277	50.4865	0.535767	14.8207	0.258015	2.66815	2.55104	0.955245
TCGA-AB-2999-03	7.25786	3.08834	9.48703	27.3101	0.825376	4.86064	0.245317	6.81548	1.23	1.18489
TCGA-AB-2842-03	0.448917	0.544689	0.665531	13.2317	0.300831	14.4465	0.137828	4.97519	7.0251	0.675593
TCGA-AB-2810-03	1.02947	1.53244	3.59031	15.6	0.971985	4.65672	0.155656	4.47008	0.416706	0.535223
TCGA-AB-2977-03	5.53786	3.02453	1.83002	16.2211	0.457086	12.7726	1.61852	3.15147	1.94762	1.20706
TCGA-AB-2919-03	1.84528	0.637172	0.738692	31.4828	1.14744	5.52468	0.633766	4.01754	1.02691	0.629315
TCGA-AB-2948-03	2.57731	1.19294	1.37369	32.8004	0.432854	18.6777	2.88482	15.7013	0.829684	1.2283
TCGA-AB-2825-03	0.76481	0.67883	0.874706	7.96231	0.597881	12.8554	0.82429	8.11733	0.461114	1.38035
TCGA-AB-2889-03	1.43966	0.717845	1.92262	9.65348	0.49642	22.8849	7.62496	3.67727	2.32208	0.570914
TCGA-AB-3012-03	3.53158	0.60025	1.38013	39.4579	0.353468	4.97844	0.140474	5.48422	2.16381	4.26054
TCGA-AB-2949-03	2.10678	0.613185	1.53627	8.44991	0.366037	8.9823	0.525034	3.83283	3.81927	2.24965
TCGA-AB-2937-03	2.29173	0.938102	1.78227	17.0064	0.522512	4.35216	0.255427	3.16464	4.50407	1.95325
TCGA-AB-2986-03	2.67878	2.56931	3.15788	15.7597	0.541123	5.34106	0.982501	3.5662	1.11857	0.395337
TCGA-AB-2976-03	0.93423	0.331961	0.2756	11.4662	0.232495	3.6618	1.63146	3.28655	1.00621	0.541209
TCGA-AB-2932-03	0.762677	0.549795	1.4554	25.6924	0.467179	18.4489	0.56507	9.5621	0.67492	1.75462
TCGA-AB-2884-03	2.50682	1.83841	1.37492	19.0124	0.595486	10.1972	0.386085	5.78626	0.967849	0.930695
TCGA-AB-2866-03	2.77198	3.18199	4.19354	3.82576	0.718179	15.9899	0.699216	5.98995	0.397186	0.693278
TCGA-AB-2994-03	4.73418	3.49998	6.51192	8.75198	0.752807	11.4244	2.69826	3.85809	0.567951	9.9334
TCGA-AB-2885-03	2.66796	1.31609	3.59543	6.50102	0.995028	7.80508	0.341294	3.80791	8.6729	5.99282
TCGA-AB-2891-03	2.92205	0.748508	2.6236	83.1771	0.545592	23.8099	0.999555	4.27093	0.953019	0.844022
TCGA-AB-2971-03	3.9674	1.0103	2.31561	24.2532	0.352811	15.7578	0.835468	8.28917	0.212512	0.936112
TCGA-AB-3002-03	2.04323	1.65948	1.60927	99.8018	0.350273	6.56081	0.388119	2.75051	3.01406	1.152
TCGA-AB-2870-03	3.05334	0.780489	2.84004	22.8422	0.686183	21.0811	5.68517	3.64889	2.02904	1.11411
TCGA-AB-2912-03	1.20025	0.594678	0.767419	84.064	0.31121	16.3743	0.912985	6.52027	0.794823	1.20578
TCGA-AB-3008-03	2.19365	0.760629	1.03338	31.4621	0.664668	3.57441	0.30723	5.9897	1.83698	1.59631
TCGA-AB-2975-03	1.24566	0.85867	2.69201	48.8924	0.374319	6.72929	0.972105	3.35236	0.551563	0.327497
TCGA-AB-2859-03	7.01307	7.92894	6.83237	59.983	0.815824	8.37296	1.02099	2.8015	6.89159	1.05347
TCGA-AB-2895-03	0.764333	0.225934	0.408095	2.71564	0.423422	6.86859	2.55013	2.31283	2.55704	1.40866
TCGA-AB-2908-03	4.5957	3.8861	4.5247	165.645	1.05482	4.69656	0.85265	5.5905	4.87568	1.78812
TCGA-AB-2835-03	0.777329	0.337314	0.544993	54.2237	0.324296	11.046	0.762808	7.02321	0.650768	1.53222
TCGA-AB-2936-03	6.24098	3.96419	4.69251	33.3029	1.18868	5.7764	2.65034	7.32884	2.66715	0.481586
TCGA-AB-2973-03	2.90513	2.02883	3.10429	62.5819	0.965166	26.7343	0.376159	8.04733	0.277342	1.56983
TCGA-AB-2821-03	2.30339	0.582495	2.93413	55.6376	0.781894	13.1716	1.3398	6.37351	2.5407	2.06015
TCGA-AB-2849-03	5.14735	0.616321	0.848188	61.7655	0.497052	2.76924	0.796497	8.69231	2.94952	1.81801
TCGA-AB-2808-03	1.34221	0.261477	0.601994	32.0201	0.459823	8.03098	0.633235	10.7601	1.04396	0.561534
TCGA-AB-2952-03	7.91599	4.70465	4.49359	82.5698	1.05787	12.4073	10.0974	7.02021	3.8481	2.19427
TCGA-AB-2811-03	4.41714	1.61449	2.89831	14.6314	0.442876	5.67304	1.45185	4.73738	1.12686	1.69401
TCGA-AB-2913-03	1.35136	0.348283	0.815266	5.58224	0.329989	4.74065	0.967828	4.47742	1.28211	0.339265
TCGA-AB-2806-03	1.52403	0.615372	0.398458	25.9722	0.480221	4.68493	0.230096	4.10551	2.39019	0.424509
TCGA-AB-2857-03	7.02238	2.75656	6.16097	130.717	1.46245	4.27659	3.17985	10.4806	2.77705	4.66759
TCGA-AB-3011-03	1.33866	1.20986	0.446511	43.7791	0.314062	7.61008	0.158022	4.58041	0.391785	0.740096
TCGA-AB-2946-03	2.91266	0.979415	1.75821	52.3141	0.448945	11.8509	0.732428	4.58273	1.27301	0.856831
TCGA-AB-2897-03	2.9539	0.557814	3.50578	13.6796	0.436006	4.22005	0.0714481	10.4106	1.04737	1.05137
TCGA-AB-2901-03	1.45271	0.852654	1.49635	7.34349	0.447324	5.23671	2.16362	2.84553	3.44504	0.525126
TCGA-AB-2867-03	7.12624	5.11659	5.43569	13.0307	0.830674	11.8099	1.34183	5.16688	0.611555	0.451959
TCGA-AB-2814-03	1.22958	0.562452	0.719104	8.18797	2.97501	6.04964	0.169648	4.13362	3.02188	0.78303
TCGA-AB-2990-03	1.81057	1.3498	3.89885	191.44	0.482986	4.40779	0.909968	5.47528	0.289613	0.480217
TCGA-AB-2865-03	1.77539	0.928211	3.64689	9.60025	0.90808	24.5047	2.58465	3.55209	5.68151	1.53826
TCGA-AB-2892-03	1.4384	0.366626	0.699334	15.5012	0.374708	22.7504	11.0537	3.97566	1.04486	0.545376
TCGA-AB-2881-03	3.22083	4.29599	4.01042	8.96539	0.558676	12.6939	2.83104	3.55758	2.23748	0.597252
TCGA-AB-3001-03	5.38735	2.9003	5.36005	36.2889	0.835567	5.24207	0.329054	5.85897	1.97475	2.78507
TCGA-AB-3000-03	1.07686	0.446518	1.19664	17.8016	0.613361	9.05881	1.27954	3.81942	1.11462	0.821058
TCGA-AB-2934-03	2.4768	0.671674	1.91424	8.4245	0.511451	16.3882	5.33905	5.64262	1.59812	0.706403
TCGA-AB-2863-03	1.1966	0.189871	0.261843	27.1441	0.405727	5.82633	2.58303	5.57306	1.08403	0.503891
TCGA-AB-2956-03	1.27349	2.0927	1.72614	6.97031	0.452426	10.8163	0.306725	4.52924	0.663969	0.969516
TCGA-AB-2930-03	1.07328	0.777243	1.76647	8.63941	0.615292	8.0639	0.494143	5.45629	1.19302	0.847202
TCGA-AB-2805-03	1.48345	0.445786	1.96387	8.64195	0.43893	32.8494	4.91415	5.29206	0.92577	1.63373
TCGA-AB-2914-03	2.4305	0.713227	0.987074	6.03655	0.346251	10.6104	1.05752	2.41472	1.9984	0.381974
TCGA-AB-2828-03	0.617742	0.279882	0.726265	54.9271	0.513584	31.6678	4.12067	5.67365	0.667198	1.14727
TCGA-AB-2898-03	1.92266	0.961503	2.52422	41.7986	0.65562	5.17392	0.865235	12.8237	2.70869	1.50925
TCGA-AB-2983-03	1.33644	1.19351	1.06522	63.8952	0.48813	18.832	1.97659	4.11494	1.70204	0.938079
TCGA-AB-2944-03	1.13298	0.399672	0.758761	10.6498	0.398171	4.51757	2.83444	2.88885	9.4522	2.82025
TCGA-AB-2853-03	0.910856	0.219417	1.03493	3.44732	0.273762	6.27541	0.29733	2.895	0.971418	0.295237
TCGA-AB-2841-03	3.80497	1.05063	8.61206	8.19543	1.73043	5.44544	0.434047	6.73183	1.14532	1.0249
TCGA-AB-2917-03	4.89528	1.01498	1.00266	8.22236	2.50436	4.19306	0.441281	5.85132	2.66888	0.686663
TCGA-quan Data
ID	B_cells_quantiseq	Macrophages_M1_quantiseq	Macrophages_M2_quantiseq	Monocytes_quantiseq	Neutrophils_quantiseq	NK_cells_quantiseq	T_cells_CD4_quantiseq	T_cells_CD8_quantiseq	Tregs_quantiseq	Dendritic_cells_quantiseq	Other_quantiseq
TCGA-AB-2935-03	0.0545472	0.00829531	0.0567946	0.0631054	0	0.0594981	0	0.049757	0.0482212	0.128995	0.530786
TCGA-AB-2812-03	0.0197258	0.0136095	0.0138919	0	0.0937618	0.0541457	0	0	0.0123006	0.0417901	0.750775
TCGA-AB-2871-03	0.075194	0	0.0116621	0	0.0143275	0.0628213	0.236012	0.0467258	0.0606247	0.0601501	0.432482
TCGA-AB-2820-03	0.0800573	0	0	0	0	0.0607673	0.172154	0	0.0293812	0.196244	0.461396
TCGA-AB-2959-03	0.0869057	0	0.0144756	0	0	0.0597757	0.178338	0.00224488	0.0608089	0.180526	0.416925
TCGA-AB-2925-03	0.0381047	0	0.372974	0.363879	0	0.0131304	0	0	0	0	0.211912
TCGA-AB-2823-03	0.0205843	0	0.019769	0	0.0519086	0.0696519	0	0.00739156	0.0136506	0.0874811	0.729563
TCGA-AB-2817-03	0.151214	0	0.0394093	0	0.00262267	0.0407504	0.0445415	0	0.0288551	0.147286	0.54532
TCGA-AB-2843-03	0.0892603	0	0.0705405	0.052552	0	0.0816427	0.13808	0.0054207	0.0428729	0.0877156	0.431915
TCGA-AB-2858-03	0.0535748	0.000681557	0.0243567	0.0131383	0.0482222	0.0279504	0.086513	0.00939262	0.033469	0.0738257	0.628876
TCGA-AB-2940-03	0.0595006	0	0.0549781	0.00641645	0.0494652	0.0530719	0.00873959	0.00637914	0.0247033	0.101071	0.635675
TCGA-AB-2915-03	0.0325016	0.0162359	0.0427243	0	0.153931	0.0233684	0.0140732	0.046496	0.0285734	0.105895	0.536201
TCGA-AB-2929-03	0.0864611	0.0016089	0.014461	0	0.00904515	0.0340616	0.414907	0.00210073	0.0602276	0.114288	0.262839
TCGA-AB-2873-03	0.040952	0.0594115	0.147572	0.423012	0.0463236	0.0256659	0.0104142	0.0189557	0.019064	0	0.208629
TCGA-AB-2984-03	0.0561778	0	0.0601356	0.0683052	0	0.0411749	0.0774375	0	0.00779112	0.0404548	0.648523
TCGA-AB-2941-03	0.0316977	0	0.0400743	0	0.0140151	0.0425537	0.0398924	0	0.0270113	0.159168	0.645588
TCGA-AB-2882-03	0.0358196	0.025115	0.0313138	0	0.00567279	0.0652038	0.16932	0.0334316	0.0565851	0.0815872	0.495951
TCGA-AB-2996-03	0.0382216	0.0286238	0.0920229	0.16887	0	0.115754	0	0	0.0687472	0.0756986	0.412061
TCGA-AB-2995-03	0.0374626	0	0.0248465	0	0	0.0518486	0.163402	0.0479199	0.0288957	0.108523	0.537102
TCGA-AB-2943-03	0.071642	0	0.0116592	0	0	0.049376	0.257173	0.0339612	0.0646128	0.167461	0.344115
TCGA-AB-2826-03	0.0190036	0	0.078342	0.24601	0.154591	0.0276658	0	0	0.0158499	0.055277	0.403261
TCGA-AB-2965-03	0.0289037	0	0.282162	0.285404	0	0.0246752	0	0	0.0013714	0	0.377484
TCGA-AB-2862-03	0.0589558	0	0.0247739	0	0.0346881	0.0880335	0	0	0.0306383	0.0359343	0.726976
TCGA-AB-2980-03	0.0310451	0	0.0072202	0	0.0158168	0.0592917	0	0.00450803	0.0411755	0.075851	0.765092
TCGA-AB-2840-03	0.0561408	0	0.0369164	0.0355876	0.00592302	0.0782651	0.10173	0	0.0274903	0.0280464	0.629901
TCGA-AB-2910-03	0.03546	0	0.389588	0.319245	0	0.0407071	0	0	0.00525686	0	0.209744
TCGA-AB-2942-03	0.0526464	0	0.146859	0.11418	0	0.0400484	0.0361024	0.000406959	0.0302593	0.113456	0.466041
TCGA-AB-2836-03	0.0373518	0	0.130306	0.211139	0.0626409	0.0359718	0	0.00736346	0.0205001	0.13798	0.356747
TCGA-AB-2911-03	0.0543032	0.0373078	0.0574604	0.215889	0.0247636	0.0229395	0.0384441	0.0164569	0.0281589	0.0790316	0.425245
TCGA-AB-3007-03	0.0219247	0	0.00336767	0	0.0510738	0.148221	0	0	0.0629638	0.0775305	0.634919
TCGA-AB-2846-03	0.050118	0	0.176564	0.219975	0	0.0414598	0	0	0.0210134	0.0449104	0.445959
TCGA-AB-2888-03	0.0389082	0	0.191618	0.361217	0	0.0199854	0.210434	0.0231288	0.0237437	0.0542944	0.0766712
TCGA-AB-2991-03	0.0319481	0	0	0.0279025	0.00528822	0.133295	0	0	0.0641869	0.0744274	0.662952
TCGA-AB-2921-03	0.0642651	0	0.0817402	0	0.0424926	0.0536911	0	0.000216827	0.0231403	0.186179	0.548275
TCGA-AB-2830-03	0.130226	0	0.120914	0.00842974	0	0.039786	0.0460879	0.0143402	0.0321855	0.0672322	0.540799
TCGA-AB-2981-03	0.0257351	0.042946	0.0763198	0.30842	0	0.0126557	0	0	0.0100813	0.270024	0.253818
TCGA-AB-2927-03	0.130264	0	0.0850395	0.0480036	0	0.0228311	0.185474	0.0150836	0.0443615	0.139828	0.329115
TCGA-AB-2818-03	0.023139	0	0.0488436	0.0528303	0.254884	0.0292575	0	0	0.0167003	0.0840191	0.490327
TCGA-AB-2970-03	0.126269	0	0.400228	0.242515	0	0.0198867	0	0	0.00716428	0	0.203938
TCGA-AB-2819-03	0.0564359	0	0.0329531	0	0.00405734	0.0500253	0	0.00972025	0.0210688	0.169046	0.656693
TCGA-AB-2955-03	0.0634298	0	0.00439436	0	0	0.0436853	0.0398446	0	0.0326053	0.139384	0.676656
TCGA-AB-2877-03	0.0315443	0.0362445	0.0391341	0.0680862	0	0.0879094	0	0	0.0310855	0	0.705996
TCGA-AB-2918-03	0.0702253	0.00647378	0.064477	0	0.00732168	0.0611948	0	0	0.00224733	0.129694	0.658366
TCGA-AB-2869-03	0.0452528	0	0.057127	0	0.00886249	0.108114	0	0	0.0421134	0.0975785	0.640952
TCGA-AB-2839-03	0.037081	0.0148409	0.00994075	0	0	0.0542911	0	0	0.0222961	0.174317	0.687233
TCGA-AB-2822-03	0.0786958	0.0156679	0	0	0	0.0530308	0.0114839	0	0.0381158	0.17046	0.632546
TCGA-AB-2886-03	0.128267	0	0.0126052	0	0.0132482	0.0825935	0	0	0.0482061	0.131242	0.583838
TCGA-AB-2876-03	0.0629002	0	0.0678481	0	0	0.0351367	0.0259697	0.000650231	0.0240593	0.141382	0.642054
TCGA-AB-2950-03	0.0345024	0.000375129	0.00216932	0	0.0241977	0.0558375	0	0	0.0472101	0.1381	0.697608
TCGA-AB-2939-03	0.0488537	0	0.105955	0.0672501	0.0347532	0.093254	0	0	0.0395372	0.0976001	0.512797
TCGA-AB-2844-03	0.0307417	0.0323324	0.0561053	0.180681	0	0.0496808	0	0	0.0103149	0.0270298	0.613114
TCGA-AB-2987-03	0.0641876	0.0249964	0.225408	0.229761	0.0336928	0.0193476	0.119041	0.0432862	0.0522741	0.188005	0
TCGA-AB-2834-03	0.0247588	0	0.0879889	0.113669	0.162853	0.0263124	0	0	0.00954631	0.0320828	0.542789
TCGA-AB-2979-03	0.0871691	0	0.0620548	0.0276006	0	0.0657338	0.0180297	0.0148994	0.0359147	0.0878449	0.600753
TCGA-AB-2880-03	0.0574611	0	0.0751303	0.066388	0	0.0580755	0.0107865	0	0.0277324	0.0925563	0.61187
TCGA-AB-2878-03	0.0571896	0.0225528	0.00972175	0	0	0.0534695	0	0	0.0494868	0.163787	0.643792
TCGA-AB-2893-03	0.0487761	0	0.39486	0.435492	0	0.0268517	0	0	0	0	0.0940206
TCGA-AB-2928-03	0.026951	0.00214474	0	0	0	0.0456575	0	0	0.0214656	0.300478	0.603303
TCGA-AB-2845-03	0.0814308	0	0.19236	0.104485	0	0.0535666	0	0.00789583	0.0322507	0.0567769	0.471234
TCGA-AB-2851-03	0.0518998	0	0.0953408	0.320149	0.0177238	0.028469	0.0299049	0	0.0119135	0.123679	0.32092
TCGA-AB-2998-03	0.019492	0	0.0210427	0.0203804	0.0903028	0.0754668	0	0	0.0251476	0.0472194	0.700948
TCGA-AB-2813-03	0.0343487	0	0.126403	0.385494	0.073434	0.0383485	0	0.00747153	0.0277177	0	0.306782
TCGA-AB-2861-03	0.0316623	0	0.120129	0.271716	0	0.0695822	0	0	0.0192453	0.00121768	0.486447
TCGA-AB-2916-03	0.0192971	0	0.147651	0.274252	0.00673157	0.016294	0.192428	0.0166412	0.0398823	0.207122	0.0796998
TCGA-AB-2890-03	0.0395251	0	0.0192775	0	0	0.049367	0.213124	0.0814075	0.0750243	0.152395	0.369879
TCGA-AB-2899-03	0.154907	0	0.071485	0.140686	0.0271314	0.0440803	0.0730509	0.0136351	0.0290623	0.0873906	0.358571
TCGA-AB-2931-03	0.032424	0.00718229	0.0494587	0	0.0146386	0.0763517	0	0	0.0227231	0.0932447	0.703977
TCGA-AB-2900-03	0.0248216	0.0843753	0.0230536	0.0553509	0.107546	0.0408702	0	0	0	0.0559951	0.607988
TCGA-AB-2896-03	0.0354165	0	0.0456627	0	0.0733421	0.0452294	0	0	0.0226475	0.10156	0.676142
TCGA-AB-2883-03	0.051623	0	0.184774	0.28713	0	0.0601884	0	0	0.00223689	0.0180044	0.396043
TCGA-AB-2966-03	0.0577271	0	0.0310155	0	0	0.04494	0.11493	0.0013384	0.0271586	0.113162	0.609729
TCGA-AB-2872-03	0.0288718	0.0191309	0	0.0479749	0.0757646	0.114233	0	0	0.0370043	0	0.67702
TCGA-AB-2856-03	0.0493596	0.0100157	0.0794689	0.0914201	0.057574	0.0388462	0	0.00656067	0.0185463	0.0888653	0.559343
TCGA-AB-2938-03	0.0341382	0	0.0683798	0	0	0.046762	0.069974	0.0354047	0.0396086	0.136867	0.568866
TCGA-AB-2982-03	0.0795328	0	0.000729678	0.0365564	0	0.113277	0	0.0169448	0.0752861	0.0558987	0.621774
TCGA-AB-2815-03	0.0517803	0	0.30951	0.359808	0	0.0372861	0	0	0.0141407	0	0.227474
TCGA-AB-2874-03	0.0198738	0.01091	0.0326944	0.00300081	0.0619628	0.0548888	0	0	0.0304565	0.0689058	0.717307
TCGA-AB-2963-03	0.013697	0	0.0421353	0.00951057	0.136655	0.0296505	0	0	0.00891654	0.130281	0.629155
TCGA-AB-2875-03	0.0876192	0	0.0173874	0	0	0.0558419	0	0.0133177	0.0578562	0.156527	0.611451
TCGA-AB-2894-03	0.0512027	0.00350171	0	0.0409649	0	0.0774342	0	0	0.0393478	0.156347	0.631201
TCGA-AB-2847-03	0.0525809	0.00229202	0.0222746	0	0	0.0617162	0.0654934	0.0343617	0.0266126	0.118519	0.616149
TCGA-AB-2924-03	0.0272885	0	0.16733	0.28283	0.041946	0.0388776	0	0	0.0229262	0.0519228	0.366879
TCGA-AB-2992-03	0.026805	0	0.0743625	0.103026	0.279783	0.0450093	0	0.000371356	0.0280749	0	0.442568
TCGA-AB-2920-03	0.0552891	0.0170119	0.00338089	0	0.0272273	0.0981317	0	0	0.0360691	0.139584	0.623306
TCGA-AB-2933-03	0.159026	0	0.237085	0.258422	0.00448528	0.018048	0.0734359	0.00607948	0.036571	0.0281375	0.17871
TCGA-AB-2988-03	0.0423539	0.00252068	0.0227938	0	0.0927292	0.0549287	0	0	0.0181971	0.0724346	0.694042
TCGA-AB-3009-03	0.0321186	0	0	0	0.00857614	0.0918108	0	0	0.0447654	0.228831	0.593898
TCGA-AB-2999-03	0.0462237	0	0.0120611	0	0	0.0995678	0	0.00767568	0.0761956	0.100457	0.65782
TCGA-AB-2842-03	0.0438359	0.00496276	0.0747307	0.319926	0	0.0234181	0	0	0.0166	0.0233658	0.493161
TCGA-AB-2810-03	0.0226323	0.00233925	0.0395243	0.0444614	0.0557284	0.0504812	0	0.00428722	0.00670231	0.0652041	0.70864
TCGA-AB-2977-03	0.0582676	0.020249	0.12173	0.179995	0	0.0642517	0	0.00805174	0.0591705	0.0717674	0.416517
TCGA-AB-2919-03	0.0372957	0	0.0323085	0	0	0.0582913	0.000465125	0	0.020568	0.0977279	0.753343
TCGA-AB-2948-03	0.0375187	0	0.187847	0.43448	0.107878	0.0196131	0	0.00526285	0.0311621	0	0.176238
TCGA-AB-2825-03	0.0339575	0.0191868	0.142794	0.356418	0	0.0211774	0	0	0.00451037	0.0374991	0.384457
TCGA-AB-2889-03	0.0419823	0	0.163712	0.16609	0	0.0509693	0	0	0.0264175	0.0910919	0.459737
TCGA-AB-3012-03	0.0225744	0.00480595	0.00232852	0.0305362	0.00511595	0.096003	0	0	0.0370713	0.0691096	0.732455
TCGA-AB-2949-03	0.0604758	0.0347306	0.0367304	0	0	0.038175	0	0	0.0722499	0.211564	0.546074
TCGA-AB-2937-03	0.0586001	0	0.0332875	0	0.0341369	0.029847	0.113675	0.00358369	0.0268165	0.152699	0.547354
TCGA-AB-2986-03	0.0364752	0.00365566	0.0186283	0	0.0800919	0.0404078	0.0131095	0.0112813	0.00694681	0.0988314	0.690572
TCGA-AB-2976-03	0.0264634	0.00802874	0.0119054	0	0.113196	0.0431579	0	0	0.0184657	0.0680573	0.710726
TCGA-AB-2932-03	0.0229293	0	0.186529	0.542329	0	0.0152548	0	0	0	0	0.232958
TCGA-AB-2884-03	0.0640696	0.00788577	0.137535	0.235413	0	0.0378541	0.0125198	0.00944322	0.0199735	0.0632365	0.41207
TCGA-AB-2866-03	0.023729	0	0.224013	0.25366	0	0.0211393	0	0.0311377	0.0262079	0.0719174	0.348195
TCGA-AB-2994-03	0.0126371	0.00209997	0.0248558	5.03e-06	0.0441234	0.0634949	0.100693	0.0207145	0.0208899	0.068133	0.642353
TCGA-AB-2885-03	0.0400038	0	0.00266021	0	0.00562663	0.0489842	0.0410046	0.0161975	0.0386002	0.153159	0.653764
TCGA-AB-2891-03	0.0625434	0	0.149357	0.226065	0	0.0430646	0.0689198	0	0.0407078	0	0.409343
TCGA-AB-2971-03	0.0363719	0.0251338	0.282775	0.364166	0	0.0342004	0.00133183	0.00390763	0.078357	0	0.173757
TCGA-AB-3002-03	0.112147	0.0402087	0.0306016	0.0373949	0	0.0382538	0.0194642	0.0110342	0.0310991	0.0459124	0.633884
TCGA-AB-2870-03	0.0558699	0.0110091	0.149417	0.156542	0	0.0400274	0.0495109	0	0.0308501	0.0919481	0.414826
TCGA-AB-2912-03	0.031717	0	0.152361	0.231141	0	0.0567733	0	0	0.0328382	0.0556774	0.439492
TCGA-AB-3008-03	0.0964978	0	0.0155264	0	0.0237325	0.0531368	0	0.00116102	0.023187	0.0822403	0.704518
TCGA-AB-2975-03	0.0315121	0.0436401	0	0	0	0.0506434	0	0.00134969	0.0166977	0.147899	0.708258
TCGA-AB-2859-03	0.0304333	0	0.0137721	0	0.0595726	0.0263729	0.161423	0.0527548	0.0395267	0.122666	0.493478
TCGA-AB-2895-03	0.0179321	0	0.0298112	0	0.167448	0.0387808	0	0	0.00797982	0.0389993	0.699048
TCGA-AB-2908-03	0.0334965	0.00556079	0.0262363	0	0.082015	0.0544755	0	0.0321578	0.0408776	0.125531	0.599649
TCGA-AB-2835-03	0.0331574	0	0.112227	0.417511	0.00237532	0.0171351	0	0	0.00601124	0	0.411583
TCGA-AB-2936-03	0.09432	0	0.0171908	0	0	0.0267598	0.320171	0.0265646	0.0624711	0.191682	0.260841
TCGA-AB-2973-03	0.059849	0	0.24679	0.400672	0	0.0110669	0.0596765	0.021843	0.020116	0.0320842	0.147902
TCGA-AB-2821-03	0.059632	0.00156698	0.0495001	0.0383779	0.0647809	0.102724	0	0	0.0565866	0.0709332	0.555898
TCGA-AB-2849-03	0.0280946	0.00377129	0.00485695	0	0.0561332	0.0550899	0.0375495	0	0.049137	0.0637745	0.701593
TCGA-AB-2808-03	0.0325236	0	0.0457795	0	0.135154	0.0256245	0	0	0.0231139	0.0972759	0.640529
TCGA-AB-2952-03	0.073509	0.0156698	0.0674669	0.057056	0	0.0456435	0.140604	0.0354741	0.0332525	0.108466	0.422859
TCGA-AB-2811-03	0.0371986	0.0115552	0.0186059	0.135445	0.0507272	0.0369149	0	0.0114814	0.0530605	0.0554808	0.589531
TCGA-AB-2913-03	0.036468	0	0.00655591	0	0	0.106918	0	0	0.047331	0.143357	0.659369
TCGA-AB-2806-03	0.0724139	0	0.000445189	0	0	0.0504974	0	0	0.0515892	0.217186	0.607868
TCGA-AB-2857-03	0.0890984	0.00508996	0.0184567	0	0.0701026	0.0324127	0.154423	0.0248063	0.0445993	0.0716713	0.48934
TCGA-AB-3011-03	0.0465298	0	0.0106565	0	0	0.0446572	0	0.00128035	0.0255215	0.127502	0.743853
TCGA-AB-2946-03	0.0729218	0	0.0954702	0.0893164	0	0.0553519	0	0	0.0322075	0.112821	0.541911
TCGA-AB-2897-03	0.0292357	0.0130673	0	0.0298237	0.0748993	0.0863732	0	0	0.0267848	0.0297742	0.710042
TCGA-AB-2901-03	0.0131143	0.00642383	0.0316058	0	0.0511435	0.0544661	0	0.000929862	0.0333231	0.0591165	0.749877
TCGA-AB-2867-03	0.0397265	0.00696802	0.0598753	0.0513158	0.0777685	0.0294159	0.154394	0.0437056	0.0313828	0.0299688	0.475478
TCGA-AB-2814-03	0.0554549	0	0.0080852	0	0.0288203	0.0543023	0	0.000190919	0.024429	0.197164	0.631553
TCGA-AB-2990-03	0.0614236	0.00645185	0.0403527	0.0207518	0	0.0514879	0	0.00893596	0.0200436	0.100556	0.689996
TCGA-AB-2865-03	0.0469182	0.0101962	0.0959204	0.011883	0.0789945	0.0276472	0	0.00562379	0.0278862	0.189513	0.505417
TCGA-AB-2892-03	0.0412135	0	0.237634	0.278103	0	0.0415893	0.00275314	0	0.0219395	0.0108329	0.365935
TCGA-AB-2881-03	0.0559589	0.00784262	0.0631195	0.0208408	0	0.0320926	0.0960416	0.0363785	0.0211509	0.135356	0.531219
TCGA-AB-3001-03	0.0417993	0	0.013674	0	0.0141794	0.09725	0	0.0224354	0.0497058	0.112168	0.648788
TCGA-AB-3000-03	0.075494	0	0.151445	0.103188	0	0.0794718	0	0	0.0330886	0.0499829	0.507329
TCGA-AB-2934-03	0.0712131	0	0.246797	0.252184	0	0.0277136	0.048739	0	0.0215516	0.0763177	0.255484
TCGA-AB-2863-03	0.00921118	0.0633159	0	0.0093646	0	0.143141	0	0	0.0757554	0.0859338	0.613278
TCGA-AB-2956-03	0.0707646	0	0.14669	0.442793	0.0736566	0.0722994	0	0	0	0	0.193797
TCGA-AB-2930-03	0.0702727	0	0.0759901	0	0.0659566	0.0387067	0	0	0.0101964	0.131289	0.607589
TCGA-AB-2805-03	0.0565374	0	0.213811	0.193505	0	0.0337984	0	0	0.0405885	0.179718	0.282042
TCGA-AB-2914-03	0.0505109	0	0.117246	0.011032	0	0.0265699	0.0800818	0	0.0219112	0.159227	0.533421
TCGA-AB-2828-03	0.0302546	0	0.213504	0.398677	0	0.0416201	0	0	0.0152433	0.0327668	0.267935
TCGA-AB-2898-03	0.0174311	0	0.00199707	0	0.233327	0.0741196	0	0	0.043418	0.0594377	0.57027
TCGA-AB-2983-03	0.121293	0	0.164741	0.099317	0	0.0896895	0	0	0.0473299	0.123276	0.354354
TCGA-AB-2944-03	0.0596878	0.0479118	0	0	0	0.047125	0.0827579	0	0.0225914	0.0930549	0.646871
TCGA-AB-2853-03	0.0212212	5.18e-05	0.0444484	0	0.0469358	0.0328486	0	0	0.0147119	0.16934	0.670442
TCGA-AB-2841-03	0.0220286	0	0.0309613	0.0382019	0.0643293	0.0854573	0.00380953	0.000231129	0.032691	0.0426729	0.679617
TCGA-AB-2917-03	0.046305	0.00496016	0.00301783	0.00191385	0.0060736	0.0158724	0.257478	0.00903849	0.0277416	0.160806	0.466793
GSE37642- Cirbersort Data
ID	B_cells_naive_CIBERSORT	B_cells_memory_CIBERSORT	Plasma_cells_CIBERSORT	T_cells_CD8_CIBERSORT	T_cells_CD4_naive_CIBERSORT	T_cells_CD4_memory_resting_CIBERSORT	T_cells_CD4_memory_activated_CIBERSORT	T_cells_follicular_helper_CIBERSORT	T_cells_regulatory_.Tregs._CIBERSORT	T_cells_gamma_delta_CIBERSORT	NK_cells_resting_CIBERSORT	NK_cells_activated_CIBERSORT	Monocytes_CIBERSORT	Macrophages_M0_CIBERSORT	Macrophages_M1_CIBERSORT	Macrophages_M2_CIBERSORT	Dendritic_cells_resting_CIBERSORT	Dendritic_cells_activated_CIBERSORT	Mast_cells_resting_CIBERSORT	Mast_cells_activated_CIBERSORT	Eosinophils_CIBERSORT	Neutrophils_CIBERSORT
GSM924440	0.0422274	0	0	0.118879	0	0	0.0268061	0	0.00761363	0.0510803	0.0532378	0.0167844	0.458506	0.0170406	0	0	0	0.00384169	0.0491694	0	0.216727	0
GSM924441	0.0364942	0	0.0187333	0.123004	0	0	0.00190617	0.0088697	0.0344012	0	0.0276553	0	0.0894256	0.0446843	0	0.0334474	0	0.00564017	0.190603	0	0.106794	0.00239623
GSM924442	0.0284209	0	0.0112176	0.0536398	0	0.0812496	0	0.0291806	0.022063	0	0.0810135	0	0.103724	0.0353443	0	0	0	0	0.168783	0.0387494	0.151394	0
GSM924443	0.0419225	0	0.0121845	0.0494607	0	0	0.0422136	0.00350078	0.000880924	0	0.0569779	0	0.464395	0.0234283	0	0	4.55e-05	0.00404683	0.18307	0	0.0795551	0.0965651
GSM924444	0.000780312	0.000332608	0.00429241	0.0173233	0	0	0.000450428	0	0.0135054	0	0.0238668	0	0.586476	0.0114805	0	0	0	0.00037277	0.100553	0	0.0766649	0
GSM924445	0.0437161	0	0.0254504	0.139275	0	0.121307	0.000681681	0.0038978	0.00199977	0.0180481	0	0.047554	0.148782	0.0355838	0.0126045	0.0262361	0.00624912	0	0.0569671	0	0.0931179	0.0177693
GSM924446	0.0340645	0.00136412	0.0145771	0.113191	0	0.0597453	0.00909233	0.00888158	0.0724716	0	0.0969327	0	0.00893783	0.0304209	0	0.00814303	0.00321004	0.0166115	0.136505	0.00417399	0.226469	0
GSM924447	0.0369138	0	0.013807	0.111502	0	0	0	0.000753213	0.0214283	0	0.127705	0	0.187224	0.0921303	0.00372302	0	0	0.000928181	0.00156935	0.135661	0.220446	0
GSM924448	0.0126607	0	0.0164273	0.0727661	0	0.0287323	0.0553967	0	0.00971103	0	0.0573117	0.00348506	0.0191771	0	0.00837797	0.0415002	0.0103093	0	0.291863	0	0.113687	0
GSM924449	0.0653696	0	0.0529688	0.194727	0	0	0	0.0095325	0.0373465	0	0.037467	0.00792983	0.152727	0.00598885	0.00615426	0.0212331	0.00914179	0.00346336	0.0720578	0.0255537	0.0745528	0
GSM924450	0.0194146	0	0.0144812	0.0761014	0	0.00684883	0	0.00443298	0.0220127	0	0.0757962	0	0.299123	0.00922601	0.00446423	0.0628899	0	0.000788084	0.0834935	0.0348432	0.12506	0
GSM924451	0.0169025	0	0.0196423	0.126255	0	0	0	0.0126583	0.0508129	0	0.0564366	0	0.0379029	0.0248922	0	0.00952439	0	0.00443874	0.192042	0.00840618	0.164766	0
GSM924452	0.0140381	0.00866108	0.020494	0.0595005	0	0	0	0.00816835	0.0275854	0.0350738	0.0424851	0	0.269298	0	0.0069915	0.0631684	0.0238317	0	0.121904	0.0124448	0.233512	0
GSM924453	0.0141036	0	0.00898341	0.0378664	0	0.080903	0	0	0.0250257	0	0.0284464	0	0.00591526	0.0022187	0	0.00700335	0	0.00632042	0.183031	0	0.339025	0
GSM924454	0.0184502	0	0.0304223	0.0362973	0	0.0488976	0	0	0.0289453	0.0307984	0.0179585	0.020134	0.119865	0.0499121	0.00988778	0	0	0	0.41047	0	0.0154764	0
GSM924455	0	0.0166569	0.0118032	0.0830771	0	0	0	0.0148568	0.0114529	0	0.0635672	0.001556	0.17991	0.031704	0	0	0	0.00330163	0.363696	0	0.0530256	0
GSM924456	0.00275748	0.00915127	0.0170896	0.01722	0	0	0	0.00375908	0.0221693	0.0124895	0.0453749	0	0.151229	0.0779781	0	0	0	0	0.363814	0.0128181	0.0647655	0.14956
GSM924457	0.0482226	0	0.0168022	0.0622332	0	0	0	0.00690486	0.000980727	0.0104689	0.0116591	0	0.35166	0.0170306	0.00492174	0.0387404	0.00599097	0	0.085577	0	0.121044	0.0253424
GSM924458	0.0132245	0	0.015782	0.0231318	0.00315843	0	0	0	0.0284781	0.0327344	0.0717094	0	0.358318	0.112083	0.00413214	0	0	0	0.140739	0.0195365	0.208426	0.0228228
GSM924459	0.0274749	0	0.0409222	0.164471	0	0	0	0	0.0309584	0	0.0263759	0	0.175056	0.0363471	0.00510063	0.015086	0	0.00823251	0.228148	0.0294836	0.0301579	0.0182436
GSM924460	0.00146594	0	0.0171127	0.022347	0	0	0	0.0102547	0.0135448	0.0137151	0.0161502	0	0.555556	0.0940248	0	0	0	0	0.0736939	0	0.0435747	0.0182095
GSM924461	0.0291274	0	0.0153543	0.0851356	0.00502888	0	0.00566296	0.00240028	0	0.0730902	0.0723858	0	0.414508	0.0134027	0.0197357	0.0553026	0	0	0	0.0324782	0.130954	0
GSM924462	0.0523876	0	0.00999163	0.132156	0	0	0.024123	0.00178035	0.00600364	0.0501623	0.0771404	0.0378035	0.157797	0.0569567	0.00107104	0	0	0.00254667	0.391025	0.0051748	0.0541781	0.062164
GSM924463	0.0586345	0	0.0136652	0.156755	0	0.0756579	0.00211946	0.0250249	0.0803021	0	0.086993	0	0.115848	0.0474096	0.00229487	0	0	0.021818	0.0516664	0	0.0937962	0.0186824
GSM924464	0.0239681	0	0.0216911	0.0428491	0	0	0	0.0134718	0.0275791	0.00385234	0.0488893	0	0.443804	0.102993	0.00540752	0	0	0	0.00871488	0.057071	0.115221	0.0017847
GSM924465	0.0050912	0	0.0169683	0.0803082	0	0.010316	0.0228548	0.0153352	0.0508971	0.0214304	0.042289	0	0.259893	0.0583544	0	0	0	0.0152779	0.0992602	0	0.102999	0.0971179
GSM924466	0	0	0.0310604	0.11859	0	0	0.010691	0.0158521	0.0262397	0	0.0198881	0.0164403	0.235746	0.109444	0.00579208	0	0	0.000605221	0.19849	0	0.121515	0.0318864
GSM924467	0.00512862	0	0.00809705	0.0990501	0	0.039328	0	0.00728066	0.0159583	0	0.0287312	0	0.141209	0.0132875	0	0	0	0	0.20155	0	0.152248	0
GSM924468	0.0220522	0	0.00878468	0.0300069	0.0323256	0	0	0.00730871	0	0.00958402	0.0181894	0.00130211	0.521039	0.00965192	0.0020712	0.0325112	0	0.00325896	0.0201278	0	0.0537829	0
GSM924469	0.0283184	0	0.000608065	0.131249	0	0	0	0.0240861	0.00994098	0.0647342	0.0733188	0.0378264	0.366974	0.043174	0	0	0	0.00827569	0	0.165723	0.10656	0.0508381
GSM924470	0	0	0.0244729	0.0629968	0	0	0.0623027	0.0139709	0.0111094	0	0.0807059	0	0.38808	0	0.00528933	0.00502901	0.0104863	0.000998283	0.194476	0	0.117243	0
GSM924471	0.0201523	0	0.00585648	0.0470105	0.00477449	0	0	0.0111579	0.023098	0.00530848	0.0617765	0	0.325531	0.101623	0.00481474	0	0	0	0.0250328	0.0499455	0.0400925	0.211181
GSM924472	0.0113084	0	0.00790514	0.0340518	0	0	0	0.00631584	0.0142342	0	0.0380987	0	0.629114	0.0131486	0	8.88e-05	0.0103858	0.000931939	0.0716253	0	0.0640442	0
GSM924473	0.0282632	0	0.025965	0.0612628	0	0.0747944	0	0.0153217	0.0293844	0	0.0135804	0.0245087	0.0769393	0.0364268	0	0	0	0.00528966	0.162717	0.0920597	0.067657	0.0111391
GSM924474	0.01956	0	0.0110255	0.0539602	0	0.021894	0	0.00848217	0.0202752	0.0355287	0.0429816	0	0.446257	0.0693663	0	0	0	0.016308	0	0.0745792	0.135177	0
GSM924475	0.0195095	0	0	0.0200848	0	0	0	0.00914619	0	0.00584859	0.00848172	0	0.545231	0.0407587	0.00319059	0	0	0.00179739	0	0.0793255	0.0206542	0.0479724
GSM924476	0.00704574	0	0.00350768	0.0742167	0	0	0	0.00965153	0.00399231	0.0149486	0.037728	0	0.458888	0	0.021628	0	0	0.011225	0	0.158828	0.261375	0.0174474
GSM924477	0.0171762	0	0.0195876	0.119649	0	0.0451752	0	0.0316665	0.0287541	0	0.0301285	0.0367134	0.16391	0.0286667	0	0	0	0.0170988	0.130549	0	0.0487366	0
GSM924478	0.0325773	0	0.00735902	0.0310864	0	0.0262639	0	0.0131221	0.0381411	0.0142479	0.0706348	0	0.241981	0.0716771	0.005246	0	0	0	0.0663754	0.106185	0.20922	0
GSM924479	0.00876646	0	0.019688	0.0881016	0	0.0116952	0	0.00752862	0.0136811	0	0.039365	0.0287385	0.224317	0.0294799	0	0	0	0.012473	0.127967	0.0086304	0.108255	0.00230026
GSM924480	0.017345	0	0.00797795	0.0382327	0.0214496	0	0	0	0.0262388	0.01644	0.0563273	0	0.460232	0.0803926	0.0025428	0	0	0	0.0444511	0.00846444	0.0653267	0.0529758
GSM924481	0.0179903	0	0.00854818	0.0721238	0	0	0.0181008	0.0200422	0.0180086	0.0219198	0.0187109	0	0.161215	0.133899	0.00482672	0	0	0	0.0528769	0	0.0848801	0.332797
GSM924482	0.0273709	0	0	0.0572918	0	0	0	0.00681939	0.0135989	0.00241335	0.0288177	0	0.526572	0.0461613	0.00316289	0	0	0	0.00463546	0.0273529	0.127366	0
GSM924483	0.0396104	0	0.00719328	0.0471412	0	0.0744459	0	0.0078143	0.0317252	0	0.0474585	0	0.18211	0	0	0	0	0.00901737	0.170442	0.0507292	0.0681962	0.00552178
GSM924484	0.0416189	0	0.000357016	0.131859	0	0	0	0.00983962	0.00932007	0	0.0325907	0.0100515	0.21962	0.00557811	0.00417869	0.0110229	0	0	0.195551	0	0.133193	0
GSM924485	0.0176093	0	0.00359338	0.0419997	0	0	6.37e-05	0.000639305	0.0236648	0.00411849	0.0390369	0	0.639233	0.0474854	0	0	0	0.00554461	0.0146488	0.0233472	0.0944098	0
GSM924486	0.0164778	0	0.0215199	0.0619702	0	0.0413264	0	0.00860971	0.0290419	0	0.0864688	0	0.122476	0.0317389	0	0	0	0.00334564	0.40436	0.000306149	0.00123444	0.00428484
GSM924487	0.0253751	0.00524863	0	0.0510566	0	0	0	0.00217473	0.0260442	0.0415974	0.027051	0	0.513428	0.101413	0	0.0120703	0	0	0	0.0658497	0.122931	0.143891
GSM924488	0.00570486	0	0.0101607	0.095903	0	0	0.00502288	0	0.00971614	0.0226491	0.0204105	0	0.449404	0.0389998	0	0.0220174	0	0.000227544	0.0939697	0	0.217742	0.0267282
GSM924489	0.0488405	0	0.0595055	0.182832	0	0	0	0.00531274	0.0402727	0	0.0396514	0	0.223261	0.0421066	0	0.0179777	0	0.00604833	0.185039	0.0224191	0.0157616	0.0101416
GSM924490	0.0124577	0	0.0140429	0.101202	0	0	0.000473823	0.000400466	0	0.0665463	0.0210182	0	0.408679	0.0104705	0.0108378	0.0425859	0	0	0.037722	0	0.200926	0.00255236
GSM924491	0.00611287	0	0.00257884	0.0214363	0	0	0	0.0142281	0.011455	0.00698334	0.0119738	0	0.535129	0.0530169	0.0028112	0	0	0.00461006	0	0.147877	0.077026	0.018067
GSM924492	0.0656367	0	0.00382686	0.151022	0	0.0306177	0.00705287	0	0.000656592	0.0262186	0.0615859	0	0.188457	0	0.00643017	0	0	0.0153645	0.00692808	0.223218	0.0736338	0.0048928
GSM924493	0.0469443	0	0.0128955	0.255642	0	0.00210071	0	0.0255467	0.0107906	0	0.0136438	0.0587593	0.0649993	0	0	0.0844665	0	0.0193404	0.143439	0.00911145	0.0391749	0
GSM924494	0.0229977	0	0.011905	0.0826143	0	0	0	0	0.0199337	0	0.02108	0	0.266488	0.0460335	0.000306022	0	0	0.00337131	0.140745	0.0154922	0.256564	0.0116402
GSM924495	0	0.00502056	0.0140252	0.0781369	0	0	0	0	0.0375246	0	0.0336192	0	0.30301	0.0359388	0.0356884	0	0	0.0650075	0	0.125913	0.189252	0.0273036
GSM924496	0.0854681	0	0.00739244	0.223116	0	0	0	0.0176078	0.0595433	0	0.117643	0	0.00909021	0	0.000602388	0.0108007	0	0.0204329	0.0974822	0.018316	0.0730541	0
GSM924497	0.0388318	0	0.0368529	0.0756001	0	0.00841462	0	0.00209257	0.0341318	0	0.0297787	0	0.013363	0	0.00625055	0.0402643	0	0.00154053	0.0985856	0.147293	0.184811	0
GSM924498	0.0235717	0.00786644	0.0412205	0.110794	0	0.0813723	0	0.0666299	0.0635877	0	0.0378349	0	0.0847399	0.00568902	0.0139301	0.0383431	0.0360733	0	0.012966	0.0519398	0.0373452	0.0114041
GSM924499	0.0451972	0.0284758	0	0.0244807	0.0119449	0.0496348	0.0419386	0	0.0302511	0.0639408	0.104684	0	0.35604	0.0366509	0	0	0	0.0150773	0.118972	0.00431562	0.0870519	0
GSM924500	0.0632159	0	0.0237292	0.132758	0	0	0.00205185	0.0233325	0.0438539	0	0.065928	0	0.0995692	0	0	0.0231182	0.00147113	0.0127967	0.202644	0.0637777	0.0245466	0
GSM924501	0.0138513	0	0.00866683	0	0	0.00225253	0	0.0536726	0	0.0886937	0	0.0590095	0.190855	0	0.0487426	0.00669313	0.0146338	0	0	0.246947	0.206297	0
GSM924502	0.041944	0	0.00901688	0.097768	0	0.12216	0.0291907	0.012565	0.0197789	0	0.148016	0	0.0590684	0.0251151	0	0	0	0.0334164	0.0758678	0	0.144883	0.00575331
GSM924503	0.0469243	0	0.0254544	0.122226	0	0	0.000547217	0.00864631	0.0957018	0.0293698	0.0740284	0	0.217057	0.0660819	0	0	0	0.0239985	0.109283	0.0135408	0.144301	0
GSM924504	0.0657286	0.0111543	0.00357328	0.288848	0	0.0630043	0.00331551	0.018872	0.0151366	0.0151176	0.169047	0	0.0980688	0.0780478	0	0	0	0.0122703	0.0630637	0	0.0727594	0
GSM924505	0.0150982	0	0.00940535	0.0440121	0	0	0.00380431	0.00266252	0.00839825	0	0.0277404	0	0.399821	0.0339391	0	0	0.00197333	0	0.160351	0	0.212341	0.0436029
GSM924506	0.0293873	0	0	0.0481461	0	0.0227959	0	0	0.0467964	0.0321126	0.0736716	0	0.123472	0.0952574	0.00014962	0	0	0.00620695	0.120937	0.0701174	0.295955	0.0326867
GSM924507	0	0.0872825	0.0193021	0.130694	0	0.0387158	0	0.0378762	0.0239107	0	0.126795	0	0.0634097	0.0579306	0	0.0474686	0	0.00245854	0.0172986	0.0561721	0.084406	0
GSM924508	0	0.0541521	0.0157724	0.13098	0	0	0	0	0.0395524	0.00225264	0.072364	0	0.0289891	0.0455758	0	0.0294657	0	0.00884985	0.210144	0.0106185	0.115971	0.00732724
GSM924509	0.0302549	0	0.00755093	0.121923	0	0	0	0.0338914	0.0455051	0.0393545	0.0143727	0	0.257491	0.00839702	0	0.000110109	0	0.0178875	0.184314	0	0.160246	0.0184985
GSM924510	0.0208375	0	0.00447998	0.0678747	0	0	0	0.0104647	0.0201934	0.00894019	0.0624161	0	0.450022	0.0431933	0.000799046	0	0	0.00348668	0	0.106917	0.113331	0.0457553
GSM924511	0.0280355	0	0.0136817	0.0749521	0	0	0	0.00992489	0.00482575	0	0.0269252	0	0.295204	0.000444973	0.00340005	0.0149332	0	0	0.14181	0	0.218881	0.0139721
GSM924512	0.0010741	0.0155585	0.00519637	0.0765854	0	0.00630944	0.00173063	0	0.0138109	0	0.0311087	0	0.254058	0.00714919	0	0	0	0.0141104	0.217306	0	0.246944	0.00511819
GSM924513	0	0.00568168	0.0174619	0.0846531	0	0	0.00484288	0	0.0216156	0	0.0430843	0	0.0258609	0	0	0.0247376	0	0.00372687	0.387464	0	0.108554	0.00712731
GSM924514	0.00204146	0	0.0195038	0.0684895	0.00842812	0	0	0	0.0231431	0.0246198	0.0399509	0	0.326344	0.0891857	0.00213107	0	0	0.00307026	0.149676	0.0634998	0.0741527	0.028614
GSM924515	0.00888564	0	0.000933775	0.0573423	0.0116604	0	0.00312192	0	0.00686606	0.0065558	0.0255207	0	0.481241	0.0168988	0	0	0	0.000219184	0.0482428	0	0.241689	0.0363362
GSM924516	0.0398667	0	0.0164563	0.0685326	0	0.0507427	0	0	0.0364893	0	0.0448678	0	0.0041351	0	0	0.00508269	6.75e-05	0.00531871	0.315163	0.00440529	0.154589	0
GSM924517	0.00659798	0	0.00849525	0.144531	0	0	0.0104672	0.0224565	0.0126719	0.0980974	0.0357176	0	0.289891	0.0757132	0.00771757	0	0	0.00124202	0.0900461	0.000251159	0.225754	0.0763541
GSM924518	0.038784	0	0.0100566	0.118747	0	0	0.0599934	0.018385	0.0156765	0.0547256	0.0785722	0	0.0568813	0.0132463	0.00402123	0.0310421	0.0092369	0.00813401	0.210841	0	0.116035	0.0214586
GSM924519	0.0387264	0	0.00510701	0.134334	0	0	0	0.00477307	0.0251471	0	0.0841856	0	0.117371	0.0157356	0	0	0	0.00958755	0.110363	0	0.192025	0.00127389
GSM924520	0.0807925	0	0.018146	0.0867538	0	0.0376334	0	0.0108608	0.0785801	0.0723263	0.130224	0	0.104423	0.106598	0	0	0	0.0119967	0.10321	0.029783	0.0586777	0.0204346
GSM924521	0.0218186	0	0.0213108	0.0796401	0	0.00249234	0	0.0194161	0.0275624	0	0.0389883	0	0.384346	0.0134558	0	0	0	0.00414204	0.08243	0	0.0747905	0.0178252
GSM924522	0.0286498	0.04692	0	0.103251	0	0.033512	0	0	0.0337813	0	0.0803989	0	0.109653	0.0228324	0.000848829	0.00636832	0.000988439	0.0148587	0.091738	0.00625625	0.108546	0
GSM924523	0.0458166	0	0.0041373	0.0346659	0	0	0	0.00658774	0.0204726	0.0011147	0.0181652	0	0.24729	0.020578	0.00783733	0.00685398	0	0	0.0842418	0	0.352906	0
GSM924524	0.0502121	0	0.0195718	0.20174	0.0341494	0	0	0.0175289	0.0390099	0.0361298	0.107255	0	0.0546851	0.0234767	0.00542876	0.00890389	0	0	0.184986	0	0.167132	0.097085
GSM924525	0.014192	0	0.0412554	0.132632	0	0.0205409	0.00792563	0.0321305	0.00873204	0.0525851	0.0173593	0.0259089	0.207611	0	0.00503068	0.023333	0.020916	0.015348	0	0.124309	0.129751	0.00723153
GSM924526	0.0453387	0	0.0070601	0.148164	0	0	0	0.00847461	0.0163746	0	0.0977338	0	0.0744493	0.000893238	0.00507286	0.0577737	0	0	0.14862	0.00970198	0.123381	0.0104596
GSM924527	0.0447291	0	0.0176888	0.0870123	0	0.0177829	0	0	0.0334574	0	0.148467	0	0.129225	0.0586323	0.00461946	0.00205109	0	0.00197892	0.091315	0.0826639	0.153677	0.00436628
GSM924528	0.0829818	0	0	0.113524	0	0	0.0203305	0.0033136	0.00588102	0	0.0263561	0.0129896	0.0726527	0.032065	0	0	0	0.00302555	0.378603	0	0.242123	0.0345692
GSM924529	0.037958	0	0.0155915	0.0726546	0	0	0	0.0135819	0.0336662	0	0.0388625	0	0.0776066	0.016389	0.00250454	0.0101991	0	0.00844236	0.291478	0.100616	0.0522327	0.00832491
GSM924530	0	0.0186037	0.000370637	0.016702	0.0119724	0	0	0	0.01758	0.00513368	0.0680124	0	0.385213	0.0832033	0	0	0	0	0	0.105544	0.137745	0.045207
GSM924531	0.0270999	0	0.0120552	0.0603791	0	0.0370514	0.00202987	0	0.0105813	0	0.0687293	0	0.159282	0.0501199	0	0	0	0.00793326	0.139731	0.106075	0.12511	0
GSM924532	0.0253727	0	0.0122418	0.0573781	0	0	0.0377392	0	0.0162306	0.0252029	0.186951	0	0.0891912	0.0833414	0	0	0	0.0124512	0.169273	0.00921959	0.0828063	0.171457
GSM924533	0.00795106	0	0.027153	0.024342	0.00728824	0	0	0.0140943	0.0383151	0.0264263	0.043115	0	0.335575	0.115472	0	0	0	0.00148346	0	0.138665	0.170492	0.0234123
GSM924534	0.0670734	0	0	0.131586	0	0.00514562	0	0.0147271	0.0286411	0.0223918	0	0.0892093	0.162358	0	0	0.000833223	0.0090202	0.0086962	0	0.169519	0.0885201	0.0140638
GSM924535	0.0366076	0	0.000682863	0.0611634	0	0.0161877	0	0.00262427	0.0242859	0	0.0735078	0	0.289807	0.0729214	0	0	0	0.00299594	0.0746823	0.0638618	0.188282	0.0849106
GSM924536	0.0227974	0.0045408	0	0.0812859	0	0.0104914	0.0205852	0	0.0206423	0	0.0772058	0	0.224986	0.00352886	0.00328305	0.0279484	0	0.00920901	0.155137	0	0.110222	0.0329176
GSM924537	0.0660088	0	0.00997257	0.0133243	0	0.0782929	0	0.00666355	0.0273628	0.0647018	0.11392	0	0.0773187	0.0729177	0.0141726	0.000132845	0	0.020961	0.002984	0.18829	0.205922	0.0416917
GSM924538	0.0618759	0	0.010881	0.0676507	0	0.0675465	0	0.0159573	0.0234431	0.0382101	0	0.132522	0.0405987	0	0.00803703	0	0	0.0429272	0	0.29307	0.119471	0.0151638
GSM924539	0.0103188	0	0.00594157	0.0403495	0	0.0484994	0	0.00901688	0.0257557	0.00267451	0.0555965	0	0.118218	0.0526553	0	0	0	0.00693648	0	0.220422	0.202495	0.108398
GSM924540	0.0317407	0	0.0172297	0.0768719	0	0	0	0.0209635	0.0301434	0	0.0226765	0.016267	0.40047	0.0929676	0	0	0	0.00671722	0.0887162	0	0.13911	0
GSM924541	0.0679426	0	0.0174337	0.310001	0	0	0.00549488	0.0215185	0.0150377	0.0416424	0.0301127	0.0315737	0.11445	0.0522829	0	0	0	0.00681683	0.228847	0.0167955	0.107458	0.00189192
GSM924542	0.048033	0	0.00604766	0.0842933	0	0	0.0024635	0.00836404	0.0360522	0.0103134	0.0376315	0	0.245968	0.142014	0	0	0	0.0105916	0.0980599	0	0.178378	0.00773838
GSM924543	0	0.00676655	0.00636734	0.0634107	0	0.0236481	0.00120176	0.00141508	0.00991979	0	0.0460453	0	0.228569	0.0118399	0	0	0	0.00145913	0.354422	0.00654193	0.21189	0.00366344
GSM924544	0	0.00565814	0.00552494	0.0722429	0	0.0156882	0	0	0.0116062	0	0.00371149	0.00954409	0.424875	0	0.00600019	0.000899788	0	0.0119244	0.045811	0.101227	0.319955	0
GSM924545	0.0411608	0	0.00495954	0.0815189	0	0.0220429	0	0	0.0584703	0	0.0254912	0	0.0788841	0	0.0076155	0.0168289	0	0	0.176426	0.0908137	0.217243	0.0233573
GSM924546	0.00879059	0	0.0196405	0.0865902	0	0	0.0100181	0	0.0280763	0.00964231	0.00590458	0	0.344353	0.0883153	0.0138212	0.00680958	0	0	0.111354	0	0.107631	0.0731513
GSM924547	0.0466569	0	0.00143589	0.314081	0	0	0	0.00698781	0.0232546	0	0.0371847	0.0158905	0.00943961	0	0.00433222	0.00617124	0.00427515	0	0.229916	0	0.076396	0
GSM924548	0.035563	0	0.0122914	0.105218	0	0	0	0.0204108	0.0205197	0.00224763	0.019613	0	0.195824	0	0.0108254	0	0.00609716	0.0297097	0	0.16136	0.161222	0.00187155
GSM924549	0.0113579	0	0	0.0304411	0	0.0201867	0	0	0.00941178	0	0.0231201	0	0.209972	0.00474996	0.00181332	0	0	0.00380358	0.250046	0	0.261548	0
GSM924550	0.0298243	0	0.000867855	0.0880223	0	0	0.0412613	0	0.0337204	0	0.063356	0	0.113813	0.0434636	0	0	0	0.0151744	0.192303	0.0146657	0.0916785	0.0227364
GSM924551	0.022516	0	0.0216421	0.0546038	0	0	0	0.0094567	0.0317883	0	0.0290373	0	0.400571	0.119616	0	0	0	0	0.0379954	0.00713811	0.148391	0.0195418
GSM924552	0.0237652	0	0.0220692	0.0703241	0	0.00771158	0.000508466	0	0.0241932	0	0.0511208	0	0.238139	0.0235619	0	0.00369614	0	0.0032077	0.133725	0	0.202758	0
GSM924553	0.0294803	0	0.00326769	0.0734251	0.00931681	0	0.0155682	0	0.0201249	0	0.0525089	0	0.126329	0	0.00548527	0.0106051	0	0.00113113	0.346697	0	0.118315	0
GSM924554	0	0	0.0123081	0	0.0234846	0	0	0.00741168	0.0179744	0.0297338	0.0445964	0	0.418033	0.10269	0	0	0	0.00712279	0	0.14556	0.0530321	0.0466276
GSM924555	0.0605375	0	0.00947159	0.153243	0	0	0	0	0.0882458	0	0.0599458	0	0.126702	0.0881294	0	0	0	0.0140807	0.0971647	0	0.135542	0.0190819
GSM924556	0.051686	0	0.0292071	0.143063	0	0	0	0	0.0417477	0	0.0789463	0	0.228258	0.0772748	0.00412616	0	0	0.00597588	0.103798	0.0577754	0.0588081	0
GSM924557	0.0342128	0	0.00448618	0.115569	0	0.00591428	0.001731	0.000201043	0.0186909	0	0.0799445	0	0.0919747	0.0461081	0	0	0	0.0164921	0.249713	0.000139951	0.112863	0
GSM924558	0.0372541	0	0.0103552	0.121355	0.00537146	0.0196079	0.00430592	0	0.0389789	0	0.122094	0	0.0719533	0.0131896	0.00647157	0.0123607	0	0	0.118592	0.0304176	0.231471	0.0338466
GSM924559	0.063939	0	0.0150654	0.221929	0	0	0	0.0767478	0.0143659	0.088975	0.028399	0.0274346	0.188177	0.0127919	0.0196365	0.117524	0	0	0.00450132	0	0.0338195	0
GSM924560	0.0128171	0	0.00406977	0.0783937	0	0.00142075	0	0	0.065412	0.0522059	0.0213173	0	0.343732	0.0770046	0.00204972	0	0	0.0126765	0.0321797	0.158304	0.0518464	0.00942124
GSM924561	0.132882	0	0.0244841	0.183389	0	0.00125572	0	0	0.0363371	0.00429614	0.00230455	0	0.0409995	0	0.0043758	0.0841354	0	0.00395971	0	0.0668849	0.173868	0
GSM924562	0.0357946	0	0.0268678	0.0248352	0	0.162849	0	0.0187761	0.0143692	0.0290451	0.0500822	0	0.0277176	0.00657938	0	0.00181314	0	0	0.381628	0.0226012	0.0158933	0
GSM924563	0.0209	0	0.00989711	0.159212	0	0	0	0.0226939	0.0111514	0	0	0.0665527	0.0908831	0	0.00460939	0	0.0137067	0.0311528	0	0.227711	0.220613	0.00160414
GSM924564	0.050454	0	0.0222571	0.0746212	0	0.058678	0.00970639	0.00782326	0	0.0227602	0.0536798	0	0.236892	0	0.00423273	0.0438335	0.00113171	0.00423192	0.0409576	0.00285453	0.256414	0.0211946
GSM924565	0.0491576	0	0.0213426	0	0	0.0543658	0	0.00763874	0.0151441	0.0216404	0.105319	0	0.198373	0.105385	0.00806187	0	0	0	0	0.0649135	0.136149	0.0735696
GSM924566	0.12922	0	0.0494649	0.125262	0	0	0.0054344	0.0250949	0.0649328	0	0.076777	0	0.0406189	0	0.00836951	0.0329002	0	0.00685511	0.0622833	0.0591976	0.104549	0
GSM924567	0.0147963	0	0.00936769	0	0.0415355	0	0	0.01192	0	0.0467833	0.0340399	0	0.437177	0.058426	0.00397355	0	0	0.00123672	0	0.145203	0.170787	0.0987009
GSM924568	0.028133	0	0.018464	0.118169	0	0	0.0520659	0	0.0271733	0	0.0467473	0	0.0701192	0.00269531	0.000948915	0.0138789	0	0.0155398	0.303734	0	0.0960318	0
GSM924569	0.0107424	0	0.00903827	0.0460601	0.0271914	0	0	0.00179336	0	0.0264782	0.0368258	0	0.280845	0.0647936	0.00735571	0	0	0	0.0131605	0.0368666	0.246436	0.0313682
GSM924570	0.061134	0.00594828	0.0183345	0.178323	0	0.0332579	0	0.0108002	0.0525498	0.217673	0	0	0.161227	0	0	0.0386532	0	0.0214175	0	0.0362677	0.122413	0.0057318
GSM924571	0.0596948	0	0.0192507	0.0481167	0.0121695	0.0429858	0.00809073	0.0304338	0.0566961	0.027335	0.155045	0	0.111336	0.0919904	0.00037236	0	0.0120324	0.0264203	0	0.0646656	0.104926	0
GSM924572	0.0227072	0	0.00741159	0.0488655	0	0.0109558	0	0.00205012	0	0	0.034635	0	0.510313	0.0303245	0	0	0	0.0097314	0	0.167471	0.0149067	0.0315367
GSM924573	0.0114299	0	0.013195	0.0662813	0	0	0	0.00811582	0.0179158	0	0.0192566	0	0.313097	0.0543051	0	0	0	0.00352861	0.0489771	0.023231	0.251205	0.0547187
GSM924574	0.0210126	0	0.00992407	0.0901474	0	0	0	0	0.0300756	0.018343	0.0314269	0	0.430221	0.0751542	0	0	0	0.00649055	0.0651926	0.0242645	0.139473	0.0629065
GSM924575	0.0170306	0.00964857	0.0144077	0.0571133	0	0	0.0114559	0.0140908	0.00451559	0	0.0416301	0	0.425706	0	0	0.0970947	0.00316235	0.00562426	0.0230117	0	0.0777178	0.00818776
GSM924576	0.0109065	0	0.00269145	0.0346395	0	0.0226954	0	0.00708135	0.0103019	0	0.0225199	0	0.458848	0.0483288	0	0	0	0.00291014	0	0.0792177	0.226166	0.0542513
GSM924577	0.0189328	0.00245588	0.00236878	0.0464558	0	0.00608625	0	0.00342724	0.0165102	0	0.0569429	0	0.271183	0.0343534	0.000448937	0.0370346	0	0	0.196444	0	0.131131	0.00506728
GSM924578	0.0293661	0	0.0115212	0.304975	0	0.0615559	0	0.0295432	0.0409098	0	0.077415	0.128638	0.0300685	0.0202001	0	0	0	0.0216114	0	0.0493184	0.0107343	0.0187502
GSM924579	0.0444413	0	0.00866104	0.104369	0	0	0	0.00989389	0.0157894	0	0.0355885	0	0.352171	0.0436765	0.00801089	0.141053	0	0	0	0.0229935	0.023554	0.0229585
GSE37642 -MCP counter Data
ID	T_cells_MCPcounter	CD8_T_cells_MCPcounter	Cytotoxic_lymphocytes_MCPcounter	B_lineage_MCPcounter	NK_cells_MCPcounter	Monocytic_lineage_MCPcounter	Myeloid_dendritic_cells_MCPcounter	Neutrophils_MCPcounter	Endothelial_cells_MCPcounter	Fibroblasts_MCPcounter
GSM924440	7.48021	6.42	8.05	7.91794	6.72583	7.95655	6.72	7.20403	6.37928	6.36328
GSM924441	6.40264	6.62	6.58262	6.95022	6.19722	6.96726	6.95667	6.73179	6.30928	6.21781
GSM924442	6.98283	6.42	7.21619	6.92344	6.20583	6.78143	6.85917	7.10293	6.45183	6.27969
GSM924443	6.74104	6.48	7.18881	7.2115	6.28167	7.8744	7.62667	7.89117	6.41406	6.43813
GSM924444	6.32006	6.54	6.4081	6.65967	6.12	7.7844	7.28167	7.49533	6.2405	6.28562
GSM924445	6.50373	6.45	6.55024	6.74111	6.27222	7.5875	6.86667	6.9799	6.40183	6.33312
GSM924446	7.14774	6.41	7.14143	7.26006	6.42972	6.81214	7.21917	7.11682	6.5595	6.4775
GSM924447	6.64956	6.81	7.06476	7.20528	6.41389	6.92738	7.18333	7.16744	6.59978	6.63828
GSM924448	6.58623	6.26	6.89976	6.922	6.25194	6.76821	6.87917	6.94414	6.28778	6.25344
GSM924449	6.7429	7	6.75595	6.73994	6.29333	6.99321	7.23833	6.92141	6.34956	6.34984
GSM924450	6.54803	7	6.74	6.77322	6.20667	7.16452	7.20583	7.22387	6.33961	6.34578
GSM924451	6.71037	6.67	6.65857	6.7775	6.22806	6.39464	6.90167	7.04482	6.28172	6.34687
GSM924452	6.88073	6.54	6.85381	7.41867	6.42472	7.20583	7.24083	7.03043	6.46261	6.3525
GSM924453	6.57736	6.62	6.03119	6.59078	6.17556	6.61917	7.09917	6.83358	6.4595	6.24828
GSM924454	6.98385	7	6.78405	6.99367	6.29833	6.79607	6.98333	7.40057	6.49678	6.72609
GSM924455	6.74178	6.75	7.24786	6.85089	6.35083	7.13798	6.8775	7.07593	6.31439	6.27469
GSM924456	6.83291	6.7	6.71238	7.12867	6.17139	6.8681	7.05667	8.07181	6.42194	6.31203
GSM924457	6.19246	6.64	6.35881	6.85206	6.12639	7.58143	6.69167	7.15239	6.3925	6.35313
GSM924458	7.11733	6.65	7.11214	7.36761	6.47667	7.3056	7.12833	8.39674	6.60261	6.41875
GSM924459	6.76712	6.86	6.71976	6.665	6.21194	6.88488	7.07	7.09439	6.44717	6.40531
GSM924460	6.50253	6.64	6.35381	6.70261	6.20333	7.19929	6.82083	8.1259	6.3315	6.34859
GSM924461	6.99706	6.57	7.40381	7.22111	6.60722	7.62286	6.87833	7.27094	6.38778	6.50203
GSM924462	7.11049	6.67	8.06119	7.86117	7.045	7.53798	7.24583	7.60169	7.01422	6.50375
GSM924463	7.5324	6.76	7.21071	6.86167	6.36	6.4956	7.19083	7.20288	6.34672	6.60906
GSM924464	6.59022	6.32	6.55405	7.58144	6.12083	7.07381	7.26417	7.51749	6.59	6.34328
GSM924465	7.34321	7.03	6.84	6.92106	6.26056	6.67452	7.36083	7.77807	6.62428	6.35828
GSM924466	6.97795	6.82	7.34143	7.12478	6.54472	7.01667	7.23833	7.76532	6.38172	6.47359
GSM924467	6.85191	6.67	6.71452	6.42311	6.19194	6.88107	6.8325	6.96537	6.25889	6.23109
GSM924468	6.23719	6.6	7.03095	6.70933	6.23694	7.85405	6.73917	7.00077	6.41161	6.41188
GSM924469	8.15456	6.91	8.67952	7.62356	7.30528	7.45321	6.865	8.11821	6.37928	6.53719
GSM924470	6.72374	6.58	6.71548	6.90978	6.16306	7.64702	7.52417	7.28432	6.22494	6.23016
GSM924471	6.54108	6.74	6.7731	7.28444	6.32444	7.27286	6.9025	9.04969	6.72361	6.74203
GSM924472	6.6111	6.45	6.28643	6.87928	6.08639	8.12762	8.14833	7.14341	6.425	6.33078
GSM924473	6.16064	6.43	6.59095	6.29544	6.1475	6.71048	6.85	6.92047	6.46233	6.4975
GSM924474	7.08974	6.92	7.32119	7.06911	6.49889	7.48452	7.20083	7.75066	6.28011	6.37094
GSM924475	6.294	6.75	6.26524	6.55756	6.17972	8.09714	6.82417	7.96329	6.30106	6.34047
GSM924476	6.91596	6.48	7.20214	7.13311	6.52889	8.06738	7.17083	7.42849	6.49372	6.66672
GSM924477	6.78799	6.66	6.57857	6.61506	6.23917	6.76702	6.5625	6.77516	6.33061	6.21828
GSM924478	6.84183	6.81	6.41524	7.01339	6.2625	7.0575	7.0625	7.43654	6.47878	6.84453
GSM924479	6.27076	6.69	6.71881	6.54022	6.20306	7.66869	6.8425	6.94546	6.33722	6.20312
GSM924480	6.93928	6.39	7.09762	6.83611	6.345	7.31167	6.83583	8.19881	6.5715	6.34984
GSM924481	7.37923	6.86	7.56571	6.86317	6.51639	6.95988	7.365	9.12742	6.43994	6.31187
GSM924482	6.51623	6.43	6.06714	6.75828	6.22083	7.72964	6.94417	7.09107	6.55983	6.24891
GSM924483	6.29777	6.59	6.13929	6.7705	6.24028	7.00202	6.69667	6.88183	6.6485	6.31375
GSM924484	6.765	6.97	7.09905	6.71239	6.29556	7.02833	6.96583	7.01652	6.31356	6.32828
GSM924485	6.84903	6.94	6.76429	7.17639	6.42972	7.53048	7.94083	7.54408	6.35622	6.40609
GSM924486	7.02029	6.64	7.41429	6.75428	6.30306	6.92881	6.865	7.4381	6.49811	6.32828
GSM924487	7.45577	6.88	7.30071	7.75928	6.37222	8.09024	7.0225	8.59716	6.31783	6.44813
GSM924488	6.8259	6.76	7.00619	7.17672	6.34472	7.63202	7.15417	7.71754	6.22556	6.32844
GSM924489	6.81886	6.69	7.02357	7.1585	6.39944	7.38369	7.1925	7.36528	6.64889	6.50594
GSM924490	6.86582	6.78	7.01571	6.85733	6.33889	7.57429	6.9175	7.29057	6.5045	6.64828
GSM924491	6.34564	6.77	6.29619	6.95311	6.39139	7.89274	7.0775	7.48173	6.39339	6.52406
GSM924492	7.22733	6.99	7.37619	7.05361	6.48667	6.8169	7.00667	6.97034	6.29467	6.46406
GSM924493	6.70669	6.76	7.40738	6.84322	6.24306	7.02833	7.07	6.7139	6.28406	6.32031
GSM924494	6.49763	7.03	6.54905	6.93839	6.28167	7.07238	6.95917	7.12958	6.48078	6.52109
GSM924495	6.5874	7.02	6.42643	6.88722	6.81306	8.45381	7.23917	7.20121	6.626	6.74297
GSM924496	7.1494	6.73	7.15	6.523	6.27833	6.39976	6.675	6.81252	6.38906	6.32156
GSM924497	6.44658	6.19	6.17833	6.47022	6.16139	7.15107	6.90667	6.76173	6.48789	6.2
GSM924498	7.1361	6.61	6.57643	6.61339	6.25417	6.49536	6.725	7.01319	6.31761	6.37328
GSM924499	7.5929	7.09	7.98833	7.63461	6.72361	6.9031	7.3125	7.27147	6.57206	6.55016
GSM924500	6.86341	6.24	6.57857	6.87706	6.12278	7.07905	6.69917	6.75536	6.452	6.56516
GSM924501	6.97559	6.86	6.99929	6.62128	6.37722	7.49464	6.61917	7.36678	6.29272	6.40375
GSM924502	6.90717	6.59	7.61905	6.816	6.76083	6.69512	6.85583	7.05909	6.62444	6.47844
GSM924503	7.61788	6.96	6.91881	7.33939	6.55333	6.43881	7.52417	7.25593	6.65322	6.705
GSM924504	7.70963	6.72	8.44976	7.96728	6.865	6.93952	7.04917	7.22589	6.48306	6.54469
GSM924505	6.54454	6.34	6.64095	6.86767	6.29639	7.14738	7.45417	7.99603	6.45306	6.32578
GSM924506	7.72319	6.47	7.62143	7.28967	6.71861	6.72071	7.02083	7.64772	6.68067	6.54281
GSM924507	6.76577	6.61	7.24024	7.2125	6.25028	6.8444	6.775	6.96516	6.37883	6.40531
GSM924508	6.66797	6.61	6.66929	6.84094	6.28222	6.92143	6.57	6.99748	6.33522	6.18031
GSM924509	7.20836	7.12	7.11286	7.03361	6.37889	6.93667	7.465	7.2738	6.49756	6.4425
GSM924510	6.83478	6.98	7.12048	6.89011	6.36778	7.31929	7.35167	7.8965	6.61994	6.31953
GSM924511	6.59369	6.58	6.80786	6.95678	6.12333	7.31476	6.76167	7.18536	6.24378	6.29688
GSM924512	6.58872	6.94	6.76381	7.00389	6.30306	7.43512	6.9225	7.14528	6.52622	6.32219
GSM924513	6.363	6.51	6.88214	6.70133	6.0725	6.30821	6.5475	7.01169	6.39128	6.32812
GSM924514	6.75801	6.84	6.7019	6.92278	6.26944	7.14238	6.85583	7.94928	6.41306	6.31203
GSM924515	7.02019	6.5	6.78833	7.01767	6.10611	7.76988	6.72417	7.57076	6.08622	6.16578
GSM924516	6.34437	6.4	6.48095	6.89239	6.155	7.1156	6.6725	6.90602	6.54411	6.26375
GSM924517	7.80588	6.46	8.18929	7.369	6.73361	7.84607	6.82833	7.76494	6.33294	6.47094
GSM924518	7.11372	6.69	7.18952	6.87883	6.58694	6.93929	7.4675	7.31251	6.4255	6.50266
GSM924519	6.61096	6.65	7.3069	6.6855	6.28722	6.64024	6.705	7.00688	6.17656	6.19781
GSM924520	7.62947	6.71	7.58286	7.33428	6.56611	6.73143	7.17417	7.29354	6.79133	6.49297
GSM924521	6.56338	6.53	6.32024	7.02839	6.11056	7.23774	6.69333	6.97994	6.48233	6.09422
GSM924522	6.55249	6.89	6.11976	6.97878	6.28833	6.88024	6.52833	6.68214	6.41472	6.26656
GSM924523	6.27635	6.45	6.08738	7.0175	6.10028	7.46893	7.01	6.98364	6.59356	6.15422
GSM924524	7.78446	6.74	8.03548	7.56161	6.60778	7.00369	7.18417	7.81934	6.68311	6.29594
GSM924525	6.75872	6.59	7.24381	7.07111	6.42972	7.1125	7.23167	7.28236	6.72067	6.51875
GSM924526	6.61524	6.42	7.37929	6.69928	6.28306	6.83548	6.80833	7.1237	6.19883	6.22687
GSM924527	7.21514	6.68	7.48929	7.05017	6.39	6.37524	6.98083	7.17263	6.42039	6.34516
GSM924528	7.59018	6.7	7.43119	8.13878	6.59194	6.6631	6.87917	7.63886	6.41833	6.4775
GSM924529	6.77306	6.52	6.51786	6.64939	6.25861	6.61774	7.465	7.09453	6.57811	6.39672
GSM924530	6.75113	6.95	6.49929	6.51611	6.33889	7.13345	7.25083	8.36601	6.39183	6.35906
GSM924531	6.81914	6.79	7.2531	6.72933	6.45056	6.42631	6.73167	7.33081	6.41322	6.66422
GSM924532	7.32633	6.86	8.15405	7.11089	7.04917	6.58905	7.39833	7.92399	6.69694	6.46969
GSM924533	7.07135	6.67	7.04214	7.19622	6.37583	6.83036	6.87083	8.26314	6.59683	6.57484
GSM924534	6.78545	6.83	7.11548	6.92867	6.29694	7.40583	6.92833	6.84296	6.80583	6.48453
GSM924535	6.877	6.49	7.11524	7.55267	6.49	7.10357	6.68083	8.36704	6.41517	6.29766
GSM924536	6.65885	6.73	6.74167	6.95889	6.40361	7.2281	6.45	7.27386	6.5445	6.29516
GSM924537	7.61956	7.34	7.99571	7.49739	6.70417	6.7119	7.53833	7.40916	6.73972	6.94281
GSM924538	7.159	6.88	7.50738	7.21189	6.67056	6.5556	7.0025	7.01526	6.58522	6.49078
GSM924539	7.12996	6.72	7.35405	6.80444	6.26139	6.93714	7.09083	8.26846	6.35483	6.29016
GSM924540	6.57644	6.77	6.81571	6.90511	6.31917	6.58381	7.21583	7.63421	6.49917	6.59703
GSM924541	7.49094	6.56	8.41024	7.85161	6.87806	6.7675	7.26833	7.50888	6.67994	6.53078
GSM924542	7.18231	6.63	6.96524	7.04139	6.24139	6.78238	7.34417	7.29906	6.62494	6.35281
GSM924543	6.83126	6.61	6.74786	6.95678	6.29167	7.36798	7.17917	7.34267	6.712	6.22453
GSM924544	6.86976	6.83	6.79167	7.13128	6.34472	7.64429	7.18667	7.24974	6.42356	6.36969
GSM924545	6.23331	6.55	6.21595	6.80872	6.1775	7.0725	6.91	6.9243	6.644	6.315
GSM924546	6.72113	7.14	6.47119	7.09411	6.68972	7.24548	7.5625	7.52344	6.72567	6.59344
GSM924547	7.28331	6.34	7.55	7.01839	6.49556	6.62512	6.76	6.89199	6.24078	6.21922
GSM924548	6.69772	6.94	6.47071	6.733	6.21972	6.75024	7.175	6.86959	6.439	6.41
GSM924549	6.29177	6.56	6.21857	6.84233	6.09806	7.46405	6.54917	7.2112	6.17611	6.13109
GSM924550	6.6854	6.47	6.87571	6.66983	6.2475	6.59274	6.35667	7.2036	6.19094	6.1575
GSM924551	6.901	6.99	6.71881	7.07006	6.37444	7.10333	7.17417	7.83017	6.5405	6.72531
GSM924552	6.54565	6.86	6.60786	6.99144	6.30139	7.06345	7.08417	7.23871	6.60044	6.88531
GSM924553	7.02696	6.31	7.46452	7.02256	6.32806	7.10429	6.92167	7.02463	6.18567	6.22375
GSM924554	6.60968	6.46	6.56595	6.61039	6.4625	7.47167	7.06	8.39231	6.54344	6.40734
GSM924555	7.18656	6.58	7.43714	6.96322	6.54111	6.8806	7.19917	7.07147	6.447	6.36328
GSM924556	6.92164	6.91	6.87286	6.77006	6.39556	6.52429	7.36333	7.17393	6.39111	6.57156
GSM924557	7.27885	6.57	7.0819	6.61217	6.25556	6.23048	6.5725	7.35432	6.38106	6.45328
GSM924558	7.54844	6.92	7.62571	7.25244	6.24083	6.6081	6.52333	7.9225	6.43283	6.62719
GSM924559	7.09387	7.12	7.35881	6.84472	6.29278	6.86012	7.03167	7.31264	6.41739	6.45953
GSM924560	7.34697	7.01	7.2031	6.75794	6.38889	6.685	7.34667	7.3328	6.46867	6.50625
GSM924561	6.75603	6.66	6.68833	6.92661	6.29556	7.00262	6.77917	6.78242	6.67822	6.52906
GSM924562	7.2595	6.71	7.46119	6.835	6.275	6.71202	6.87667	7.0976	6.46267	6.39844
GSM924563	7.09809	7.84	7.46357	6.93583	6.66194	6.8025	7.12833	7.20804	6.416	6.56469
GSM924564	6.69219	6.71	6.91905	6.80967	6.31361	7.29119	6.755	7.11697	6.48839	6.35219
GSM924565	6.94676	6.41	6.69667	6.8045	6.30528	6.83095	7.24	7.52277	6.69861	6.76016
GSM924566	6.92253	6.5	6.49286	7.62228	6.17361	6.72417	6.5125	6.74236	6.53883	6.36328
GSM924567	6.8581	6.67	6.73524	7.32511	6.16472	7.75476	6.79	8.23241	6.34267	6.23438
GSM924568	6.86818	6.89	6.92143	6.70439	6.16694	6.53524	6.41583	7.09903	6.35206	6.58078
GSM924569	6.30492	6.47	6.31405	6.59078	6.25333	7.53345	6.60333	7.65133	6.48128	6.31953
GSM924570	7.61919	6.83	7.6419	7.48033	6.66917	7.25786	7.43083	7.14588	6.46439	6.31141
GSM924571	7.62264	7.14	7.03429	6.74628	6.51083	6.67143	7.54583	7.14033	6.4315	6.64094
GSM924572	6.75464	7.08	6.79619	6.70011	6.40583	6.87524	7.21583	7.9604	6.39478	6.37437
GSM924573	6.70713	6.63	6.82405	6.70028	6.35472	6.52988	6.945	8.12688	6.51189	6.51672
GSM924574	7.33151	7.12	7.17238	6.78856	6.48833	6.79321	6.63833	8.29358	6.39906	6.39734
GSM924575	6.31863	6.65	6.46952	6.66961	6.24583	8.03464	7.31333	7.17448	6.26933	6.5475
GSM924576	6.65476	6.75	6.57571	6.7945	6.34528	7.4419	7.58417	8.05714	6.83917	6.60969
GSM924577	6.48495	6.69	6.39333	6.99706	6.29556	7.5856	7.3225	7.20873	6.622	6.26719
GSM924578	7.52744	6.89	8.14048	6.83883	6.7875	6.32298	6.89083	7.11669	6.70033	6.32781
GSM924579	6.42963	6.84	6.42071	6.76561	6.20139	7.51	6.54917	7.523	6.27256	6.44734
GSE 37642-Xcell Data
ID	aDC_xCell	Adipocytes_xCell	Astrocytes_xCell	B.cells_xCell	Basophils_xCell	CD4._memory_T.cells_xCell	CD4._naive_T.cells_xCell	CD4._T.cells_xCell	CD4._Tcm_xCell	CD4._Tem_xCell	CD8._naive_T.cells_xCell	CD8._T.cells_xCell	CD8._Tcm_xCell	CD8._Tem_xCell	cDC_xCell	Chondrocytes_xCell	Class.switched_memory_B.cells_xCell	CLP_xCell	CMP_xCell	DC_xCell	Endothelial_cells_xCell	Eosinophils_xCell	Epithelial_cells_xCell	Erythrocytes_xCell	Fibroblasts_xCell	GMP_xCell	Hepatocytes_xCell	HSC_xCell	iDC_xCell	Keratinocytes_xCell	ly_Endothelial_cells_xCell	Macrophages_xCell	Macrophages_M1_xCell	Macrophages_M2_xCell	Mast_cells_xCell	Megakaryocytes_xCell	Melanocytes_xCell	Memory_B.cells_xCell	MEP_xCell	Mesangial_cells_xCell	Monocytes_xCell	MPP_xCell	MSC_xCell	mv_Endothelial_cells_xCell	Myocytes_xCell	naive_B.cells_xCell	Neurons_xCell	Neutrophils_xCell	NK_cells_xCell
GSM924440	0.0854522	0	0	0.178044	0.299622	0	0	0	0.0105247	0	0.0224911	0.0383229	0.099811	0	0.0595118	0	0.0452079	0.0784577	0.0874279	0	0.00170455	0	0.00328587	0	0	0.178626	0	0	0.0843325	0	0	0.00431824	0.0236812	0.00247741	0	0.019193	0.00795825	0.0472363	0	0.00986837	0.201759	0	0.0248943	0	0	0.0493705	0	0	0
GSM924441	0	0	0	0	0.0603786	0	0	0	0	0	0.00558515	0	0.00390891	0	0.0178397	0	0	0.175189	0.161535	0	0.000942914	0	0.00115076	0.000208422	0	0.144622	0	0.0659935	0.0315624	0	0	0	0	0.00525853	0.00988359	0.000213581	0.000314723	0	0.0506497	0	0.020118	0.0365696	0.0186537	0.00236826	0.0021268	0	0.000539117	0.00132557	0
GSM924442	0	0	0	0.0159232	0.130209	0	0	0	0	0.0115062	0.00237045	0	0.0216477	0	0.0445805	0	0.00132364	0.0715387	0.229587	0	0.0211032	0.00964216	0.00898509	0.0425292	0	0.248709	0	0.0836785	0.024183	0	0.00926701	0	0	0	0.0141122	0	0.00256091	0.00908364	0.0452366	0	0.0208868	0.0112906	0.126625	0.0109665	0.00801693	0	0.000191202	0.000351521	0
GSM924443	0.0261488	0	0	0.0623082	0.142642	0	0	0	0	0	0	0	0.010497	0	0.372431	0	0	0.276446	0.103221	0.0024447	0.00158775	0	0	0.019546	0	0.367252	0	0.113436	0.127447	0	0	0	0	0.00452901	0.00835882	0.00169113	0	0.0244286	0.087078	0	0.145417	0	0	0.00260143	0.00198565	0.0201694	0	0.0069579	0
GSM924444	0.0496312	0	0	0	0.126254	0	0	0	0	0	0	0	0	0	0.155175	0	0	0.0717853	0.190025	0	0	0	0	0.00478322	0	0.249955	0	0	0.078585	0	0	0.0280098	0.012039	0.00827141	0.0136586	0.00262206	0.00128497	0.00118464	0.0706347	0	0.241172	0.00864951	0.000826573	0.00282567	0.00148195	0	0	0.00507073	0
GSM924445	0	0	0	0	0.0756788	0	0	0	0	0	0.0106691	0	0	0	0.0203771	0	0	0.0862242	0.102959	0	0.0190982	0	0.00346732	0	0	0.1425	0	0.0615224	0.0745668	0	0.00673849	0	0	0.00522201	0.0051069	0.00873587	0.00481251	0	0.0563593	0	0.0480996	0.0152908	0.0990593	0.00572443	0.0056903	0	0.000430187	0	0
GSM924446	0.0314903	0	0	0	0.164526	0	0	0	0.0180769	0.0195551	0.0411256	0.0169085	0.0260873	0	0.036711	0	0.00345346	0.0655868	0.145711	0	0.00869355	0.00556617	0.00264636	0.0651202	0	0.303633	0	0.168965	0.00588093	0	0.00339832	0	0	0.0126882	0.00367403	0.0141829	0.00146592	0	0.0725264	0.0133834	0	0.000499696	0.121168	0.00308414	0.00900894	0.00352952	0.00227955	0	0
GSM924447	0.0766625	0	0	0.0150113	0.263209	0	0	0	0	0	0.0105531	0	0	0	0.0206072	0	0	0.141306	0.0733727	0	0.00820643	0	0.00321381	0.0784485	0	0.395553	0	0.11282	0.0327557	0	0.00336461	0	0	0.00494768	0.00132727	0.00908456	0.00529658	0	0.0466016	0	0.0284336	0	0.136344	0.0154576	0.00297085	0.00936376	0.002104	0.00203349	0
GSM924448	0	0	0	0.00130228	0.069012	0	0	0.00595251	0.0157744	0.00249665	0.0371025	0.00488314	0.00313057	0	0.0326291	0	0.00670719	0.0332624	0.174538	0	0.00901391	0.00541508	0.00394597	0.0130601	0	0.324326	0	0.0492479	0.0261661	0	0.0013189	0.000218347	0.00496104	0.00199248	0.0111836	0.00586424	0.00170919	0	0.0190017	0.0159045	0	0	0.00479901	0.0012455	0.00434619	0.00186748	0.00160209	0	0
GSM924449	0	0	0	0	0.122611	0	0	0	0	0	0.0190319	0	0.0115747	0	0.0018074	0	0	0.147785	0.169162	0	0	0	0.002103	0.0236554	0	0.164409	0	0.153391	0.0391768	0	0.00170601	0	0	0.0132422	0	0.00441499	0.00577865	0	0.0231893	0	0.00810226	0.00335563	0.0936351	0	0.00235416	0	0.000608292	0.000302643	0
GSM924450	0.00441305	0	0	0	0.202703	0	0	0	0	0	0.011878	0	0	0	0.126907	0	0	0.153098	0.173354	0	0.00283196	0	0	0.0437673	0	0.162975	0	0.0756463	0.0516995	0	0	0	0	0.000959211	0.0226416	0	0.00459497	0	0.096796	0	0.0971577	0.0211399	0.0728263	0.00381229	0.00355473	0	0.000379103	0.0071727	0
GSM924451	0	0	0	0	0.116269	0	0	0	0.0103298	0	0.0332041	0	0	0	0.0293023	0	0	0.068768	0.168218	0	0	0.00369043	0.00292076	0.0635211	0	0.291875	0	0.042673	0.0648465	0	0	0	0	0.00393155	0.0152429	0.00130587	0.000270798	0	0.0328773	0	0	0.0106916	0.0886365	0	0.00479607	0	0.0015422	0	0
GSM924452	0	0	0	0.0701223	0.166807	0	0	0	0	0	0.0217044	0	0.0218747	0	0.188219	0	0	0.271504	0.126692	0.00659486	0.00783741	0.0148959	0.00133628	0.0332057	0	0.395528	0	0.0619182	0.161229	0	0.00367366	0	0	0.00824162	0.0101715	0	0.0059035	0.0180627	0.0310645	0	0.0966112	0.0212999	0.0990087	0.0102872	0	0.016732	0.000388541	0	0
GSM924453	0	0	0	5.85e-05	0.0464248	0	0	0	0	0	0.00584347	0	0.00432551	0	0.0665435	0	0	0.117751	0.187811	0	0.0149144	0.00149389	0.000890634	0	0	0.251553	0	0.041959	0.0686135	0	0.00259765	0	0	0.00298807	0.0162722	0	0.000101469	0	0.10492	0.0100195	0	0.0386961	0	0.00862817	0	0	0.00019029	0.000429066	0
GSM924454	0	0	0	0.000607371	0.154887	0	0	0	0	0	0	0	0.00491405	0	0.0766855	0	0	0.237219	0.218034	0	0.00532178	0.0105747	0.000596979	0.0529833	0	0.34948	0	0.0395599	0.0365404	0	0.00101644	0.0069077	0.00072685	0.00480499	0.0295053	0.0050596	0.00136386	0	0.00296596	0	0.0344257	0.0245811	0.113409	0.00727741	0.00487383	0	0.000768364	0.0025707	0
GSM924455	0	0	0	0	0.173532	0	0	0	0	0	0.00972903	0	0.0211493	0	0.135493	0	0	0.124888	0.168692	0	0.00625711	0	0	0.0359769	0	0.282501	0	0.125967	0.0085242	0	1.62e-05	0	0	0.00272884	0.0320688	0.00232437	0.0026358	0	0.158775	0	0.0342041	0.00959058	0.099892	0.0104769	0.00422981	0	0	0	0
GSM924456	0.0485047	0	0	0	0.169636	0	0	0	0	0	0	0	0	0	0.0398411	0	0	0.0783979	0.148431	0	0.000852389	0	0.000241071	0.090185	0	0.323203	0	0.124713	0	0	0	0	0	0.00359855	0.0242041	0.00173476	0.00234232	0	0.172711	0	0.0675612	0	0.0254666	0	0.00185058	0	0.000137602	0.024594	0
GSM924457	0	0	0	0.0277903	0.0776844	0	0	0	0	0	0	0	0.00763478	0	0.0783459	0	0	0.185621	0.171315	0	0.0138423	0	0	0.00364653	0	0.185116	0	0.0260909	0.0523028	0	0.00219743	0	0	0.00565594	0.00802085	0.00180493	0.000628245	0.00225878	0.0410517	0.00665061	0.0818716	0.0348557	0.0033434	0.00807263	0.00218161	0	0.000105781	0.00280406	0
GSM924458	0.0711434	0	0	0.032122	0.213674	0	0	0	0	0	0.0080366	0	0.00881401	0	0.0767762	0	0	0.143212	0.152743	0	0.013537	0.0044896	0.00120385	0.0642011	0	0.368544	0	0.0719945	0.0133862	0	0.000823834	0.00548851	0	0.00481106	0.0164467	0.039128	0.00599332	0	0.0659551	0.00660564	0.154873	0.0079851	0.0573605	0.00782058	1.65e-05	0.0111258	0	0.0381605	0
GSM924459	0.02496	0	0	0	0.159564	0	0	0	0	0	0.0106679	0	0	0	0	0	0	0.0906096	0.202655	0	0	0	0	0.0360506	0	0.189927	0	0.108782	0.000874908	0	0.000221929	0.00159556	0	0.00577853	0.0077107	8.61e-05	0.00205182	0	0.0939015	0	0.0153706	0.0153157	0.131619	0.0054215	0	0	0.000804681	0.00164588	0
GSM924460	0	0	0	0	0.154868	0	0	0	0	0	0	0	0	0	0.0656011	0	0	0.198052	0.145877	0	0.00235255	0	0.0013348	0.04366	0	0.251188	0	0.034693	0	0	0	0.000818423	0	0.00754358	0.00676545	0.00125109	0.00207936	0	0.0624527	0	0.16829	0.0260926	0.0546928	0.000452333	0.00271948	0	0	0.0289957	0
GSM924461	0.0951959	0	0	0.0535419	0.221916	0	0	0	0	0.00117263	0.0132524	0.01719	0.032284	0	0.14983	0	0.00686355	0.0749556	0.0963949	0.00493581	0	0	0.00439811	0.00430543	0	0.0446608	0	0.00182049	0.106023	0	0	0.0207915	0.0191488	0.0207791	0	0	0.0048182	0.0194817	0.00238275	0.00326986	0.135362	0	0.1021	0	0.000165248	0.0172116	0	0	0
GSM924462	0.0314557	0	0	0.0753002	0.155645	0	0	0	0	0	0	0.00862052	0.0550192	0.0229994	0.106368	0	0	0.113476	0.18952	0	0.0663275	0.00132782	0.00156488	0.0511912	0	0.224029	0	0.209742	0.0809971	0	0.0161694	0	0.002019	0.0104333	0.0575946	0.0566789	0.00415455	0.0351548	0.173055	0.00444786	0.0794751	0	0.076292	0.050533	0.00500051	0.0160221	0	0.00483984	0
GSM924463	0.0136642	0	0	0	0.204718	0	0	0.0164837	0.040686	0	0.0351609	0	0.00653825	0	0	0	0.00931461	0.0449322	0.124236	0	0	0	0.00565589	0.0973921	0	0.108003	0	0.0347033	0.0135775	0	0	0	0	0.00722784	0	0	0.00399086	0	0	0.00637375	0.0123417	0	0.133652	0.000268559	0.00596222	0	0.00154332	0	0
GSM924464	0	0	0	0.0160787	0.133625	0	0	0	0	0	0	0	0.00326303	0	0.165919	0	0	0.247373	0.127446	0	0.0267143	0	0.00111569	0.00417217	0	0.333971	0	0.20125	0.0628292	0	0.00615423	0	0	0.00367768	0.00389985	0.0451791	0.0059455	0	0.0690786	0.00201022	0.110473	0	0	0.0123585	0.00118451	0	0	0.0176263	0
GSM924465	0	0	0	0	0.223612	0	0	0	0	0	0.0137366	0	0.00735031	0	0.00495917	0	0	0.129946	0.107113	0	0.0085246	0	0.00793882	0.107531	0	0.344745	0	0.30763	0.0103388	0	0.00091916	0	0	0.00475944	0.0027421	0.0751786	0.00657874	0	0.0696126	0.00630627	0.0506892	0	0.0769037	0.00454328	0	0	0.000187375	0.0215917	0
GSM924466	0.0323918	0	0	0	0.212272	0	0	0	0	0	0.00529111	0	0.0227378	0	0.042057	0	0	0.109336	0.154872	0	0.00562285	0	0	0.124197	0	0.222617	0	0.0387579	0.000274717	0	0.000510197	0	0	0.00398501	0.00457372	0.00446208	0.0034114	0	0.0532561	0.00528026	0.0775213	0.00659642	0.068084	0.00127552	0.00610467	0	1.91e-05	0.00781746	0
GSM924467	0	0	0	0	0.0399568	0	0	0	0	0	0.00299987	0	0.0268095	0	0.0605937	0	0	0.0334281	0.196256	0	0.006382	0	0.00389994	0.0111998	0	0.26344	0	0.0393859	0.0459745	0	0	0	0	0	0.0189005	0.00211441	0.00292417	0	0.0777333	0	0.0414515	0.00552211	0.0277593	0.00424975	0.000805626	0	0	0.00125273	0
GSM924468	0	0	0	0.00618596	0.0768389	0	0	0	0	0	0	0	0	0	0.100286	0	0	0.0839387	0.0905379	0	0.00502342	0	0.00415559	0.00054194	0	0	0	0.00840631	0.145402	0	0.000498219	0.00893671	0.0144601	0.0244172	0	0	0.00347123	0.00238816	0.0453063	0	0.109968	0	0.11708	0.00656812	0.00391325	0	0	0	0
GSM924469	0.0189905	0	0	0.066095	0.501248	0	0.0432741	0.0131934	0.093992	0.0724518	0.0507417	0.0860063	0.13372	0	0.0222695	0	0.026676	0.0148981	0.0528528	0.00356143	0	0	0.00764299	0.0180453	0	0.0583459	0	0.000478376	0.102931	0	0	0	0	0.0141024	0	0	0.0184556	0.0264067	0	0.0161787	0.130134	0	0.103296	0	0	0.0329433	0.00154779	0.0262429	0
GSM924470	0	0	0	0.01204	0.174863	0	0	0	0	0	0	0	0.00356966	0	0.187247	0	0	0.157521	0.173262	0	0	0	0	0.0410941	0	0.261567	0	0.0631846	0.0983964	0	0	0	0	0.00562679	0.0053905	0	0.00139463	0.010762	0.0679067	0	0.11769	0.0122722	0.0879609	0	0.0016859	0	0	0	0
GSM924471	0.0522914	0	0	0	0.216057	0	0	0	0	0	0	0	0	0	0.104609	0	0.00615359	0.0589646	0.211752	0	0.0569313	0.050983	0.0101651	0.00918656	0	0.152603	0.00277344	0.103674	0.0646814	0	0.01801	0.0125923	0	0.0281145	0.0143262	0.0169088	0.0084018	0	0.105485	0	0.175074	0.00975357	0.0953589	0.0332803	0.00107916	0	0.00114591	0.104812	0
GSM924472	0	0	0	0.0220034	0.0530542	0	0	0	0	0	0	0	0	0	0.424563	0	0	0.130697	0.158056	0.0190851	0.0179635	0	0	0	0	0.180217	0	0	0.197711	0	0.00409689	0.0237431	0.0130465	0.0138735	0.0118417	0	0.00379233	0.00988258	0.0787599	0	0.265441	0.0242743	0.0623872	0.0191003	0	0	0	0	0
GSM924473	0	0	0	0	0.0231092	0	0	0	0	0	0.00175167	0	0	0	0.00245059	0	0	0.164383	0.194227	0	0.0259763	0.00253816	0	0	0	0.166873	0	0.0420279	0.0447917	0	0.00361378	0	0	0	0.0164265	0.00101933	0	0	0.0706785	0.00194874	0.00189714	0.0306161	0	0.00755604	0.00168428	0	0.00114924	0.00290907	0
GSM924474	0	0	0	0	0.319661	0	0	0	0	0	0.0150735	0	0	0	0.0213033	0	0.00630599	0.0261823	0.0929561	0	0	0	0	0.113882	0	0.139839	0	0	0.0224112	0	0	0	0	0.000424112	1.93e-05	0.0011016	0.00173922	0.00398627	0.00970431	0.0101546	0.148392	0	0.143943	0	0.000909522	0.00547263	0.00018286	0.012185	0
GSM924475	0	0	0	0	0.233031	0	0	0	0	0	0	0	0	0	0.0447257	0	0	0.0436294	0.0638877	0	0.000197792	0	0.00220364	0	0	0.00496898	0.000769196	0	0.115034	0	0	0.0335563	0.0213122	0.0248724	0	0	0.00472723	0	0	0.00635162	0.249715	0	0.0428683	0.00195366	0	0	0.000659795	0.0363215	0
GSM924476	0.145684	0	0	0.0177368	0.318422	0	0	0	0	0	0.00914426	0	0.00746123	0	0.188293	0	0.013689	0.0231752	0.115393	0.0043959	0.00486681	0	0.0017058	0.0500289	0	0.217156	0.00301371	0.0157485	0.175476	0	0.00146293	0.0193698	0.0368519	0.00505948	0	0.0266596	0.0188857	0.00578688	0	0.021866	0.224413	0	0.0388235	0.00196247	0	0.00800122	0	0.00302689	0
GSM924477	0	0	0	0.00282062	0.0386222	0	0	0	0	0	0.00434681	0	0.0234861	0	0.00709876	0	0	0.112509	0.172094	0	0.00699836	0	0.000979874	0.00287465	0	0.124097	0	0.0500368	0.0446914	0	0	0	0	0	0.00756019	0	9.56e-06	0	0.0307324	0	0.014845	0.0223327	0	0.0104703	0	0	0.000163199	6.21e-05	0
GSM924478	0.013535	0	0	0	0.165569	0	0	0	0	0	0.0174448	0	0	0	0.0532119	0	0	0.11746	0.0800492	0	0.00179195	0	0.00152526	0.0533088	0	0.533586	0.00147686	0.335232	0.0539985	0	0	0	0	0.0077305	0.00369263	0	0.00604739	0	0.0303659	0.0028565	0.0534078	0	0.0866737	0.00414932	0	0	0.00127719	0.0136973	0
GSM924479	0	0	0	0	0.0361221	0	0	0	0	0	0.0110209	0	0	0	0.035854	0	0	0.118699	0.137968	0	0.0164414	0	0.00324557	0.00791458	0	0.113814	0	0.118702	0.0385055	0	0.00241364	0.00315787	0.00227529	0.00352822	0.0207369	0.00978052	0.00336315	0	0.105056	0	0.044622	0.00750863	0.021505	0.00852429	0.00273636	0	5.33e-05	0.00036491	0
GSM924480	0	0	0	0	0.164073	0	0	0	0	0	0.00588151	0	0.000872117	0	0.0746397	0	0	0.040455	0.138102	0	0.0117646	0.00101113	0.00378677	0.022348	0	0.373701	0	0.313902	0.00068341	0	0.00220287	0	0	0	0.00134994	0.0402317	0.0073849	0	0.0157298	0.0129687	0.176004	0	0.00199411	0.00344612	0.000416896	0	8.2e-06	0.0458788	0
GSM924481	0.00300439	0	0	0	0.296552	0	0.011545	0	0.0216983	0	0.0167659	0.0164992	0.0317786	0	0.00984955	0	0.00436837	0.0721553	0.113741	0	0.00111431	0.00310896	0.00634044	0.0766548	0	0.203507	0.000710462	0.023797	0	0	0	0	0	0.00381458	1.56e-05	0.00659382	0.0171964	0.00199851	0.00549697	0.0242552	0.142238	0	0.0608997	0	0.000819432	0	0.000379093	0.114231	0
GSM924482	0	0	0	0	0.163869	0	0	0	0	0	0	0	0	0	0.142152	0	0	0.0721114	0.161384	0	0.027213	0	0.000161524	4.25e-05	0	0.188628	0	0.0771411	0.216098	0	0.00541504	0	0	0.00941278	0.0031769	0.00471557	0.0020818	0	0.0265058	0.0409568	0.202213	0.00282088	0.0730168	0.0147427	0.000745067	0	0.000363183	0.0072126	0
GSM924483	0	0	0	0	0.0861754	0	0	0	0	0.00442274	0.0039264	0	0	0	0.07321	0	0	0.103375	0.188583	0	0.0428581	0.00107749	0.00101292	0.000518053	0	0.170069	0	0.12024	0.0272654	0	0.00542655	0	0	0.0041045	0.0166259	0.0204644	0.000282272	0	0.0689281	0.00122232	0.0240978	0.0138666	0.0621081	0.019222	0.00266334	0	5.33e-05	0.00234923	0
GSM924484	0	0	0	0.00895207	0.116236	0	0	0	0	0.038234	0.0146417	0	0.0215948	0	0.0988926	0	0.00689587	0.0403992	0.224176	0	0.0101382	0.00308906	0.00825941	0.0118986	0	0.234886	0	0.0662655	0.0836416	0	0.000874362	0	0	0.00112193	0.0175788	4.11e-05	0.00409045	0	0.00725207	0	0.0672102	0.000102831	0.083444	0.00661668	0.000654452	0	9.07e-05	0.00143378	0
GSM924485	0.0201393	0	0	0.0437289	0.363307	0	0	0	0	0	0.0331733	0	0	0	0.147787	0	0.00284038	0.0854512	0.0864412	0.00690831	0	0.00253392	0.00625542	0	0	0.292346	0.00298589	0.0415819	0.112608	0	0	0	0	0.0129605	0.00029527	0	0.0163176	0.0194672	0	0.00606643	0.224342	0	0.0906652	0.00124402	0	0.020873	0.000388491	0.0154408	0
GSM924486	0	0	0	0	0.0997834	0.00426812	0	0	0	0.0278205	0.000541081	0.011239	0.0421771	0	0.0279535	0	0	0.218305	0.234434	0	0.0213843	0.0290599	0	0.0857538	0	0.363035	0	0.0615103	0	0	0.00399292	0	0	0	0.0448665	0.00300251	0	0	0.0151163	0	0.0344947	0.0131841	0	0.00322131	0.0056252	0	0.000316127	0	0
GSM924487	0.02244	0	0	0.110313	0.332421	0	0.00534537	0	0.0240214	0.0247175	0	0.0209706	0.0637478	0	0.119205	0	0.0353322	0.0313735	0.0616538	0	0	0	0.00831781	0	0	0.105322	0.000530711	0	0.101135	0	0	0.0245683	0.00755261	0.0245277	0	0.00872699	0.0163162	0.0506076	0	0.0150333	0.274535	0	0.0994624	0	0	0.0269496	0	0.0578488	0
GSM924488	0	0	0	0.0287097	0.223045	0	0	0	0	0	0.000401537	0	0.0114149	0	0.187758	0	0.00583069	0.0556564	0.167474	0	0	0	0.00336096	0.0248594	0	0.220547	0	0.0118776	0.175431	0	0	0.00989967	0.0103006	0.0132784	0.0104845	0.000474789	0.00649031	0.00116803	0.0139872	0.00617287	0.205955	0	0.0906508	0	0.000814624	0.0059778	0.000585194	0.0120572	0
GSM924489	0.0485561	0	0	0	0.0860509	0	0	0	0	0	0	0	0.0376216	0	0.0697452	0	0	0.23606	0.182838	0	0.0132106	0	0	0.0604851	0	0.388793	0	0.200617	0.0651767	0	0.00115037	0.0120613	0	0.0114467	0.0265227	0.0743399	0	0	0.059526	0.00779557	0.0267784	0.00531318	0	0.0140795	0.00394188	0	0	0	0
GSM924490	0.0368515	0	0	0	0.207982	0	0	0	0	0	0.00567643	0	0.0137936	0	0.105598	0	0	0.0509868	0.139789	0.00231913	0.0125804	0	0.00102711	0.0304026	0	0.233197	0	0.0617489	0.31795	0	0.00246473	0.0128587	0.0188153	0.0130367	0	0.021495	0.00309785	0	0.02316	0.0112884	0.148899	0	0.0244995	0.00731562	0.000754998	0	0	9.09e-05	0
GSM924491	0	0	0	0	0.326567	0	0	0	0	0	0	0	0	0	0.0911953	0	0	0.0543158	0.119368	0.00581245	0.00145709	0	0.00980482	0.0017834	0	0.0527761	0.00596526	0	0.212655	0	0	0.00283056	0.00620196	0.026836	0	0	0.0112354	0	0.00491511	0.0316351	0.165211	0	0.078906	0	0.00194181	0	0.000690294	0.00749974	0
GSM924492	0	0	0	0	0.295645	0	0	0	0.022349	0	0.0641983	0.0105431	0	0	0.0193332	0	0.0128495	0.0857842	0.151273	0.00021131	0.000402809	0	0.00159568	0.0491526	0	0.25746	0	0.0557982	0.0926755	0	0.00164855	0	0	0.00897447	0	0.00996011	0.00228446	0.000682616	0	0.00629024	0.0367312	0	0.0425725	0.00222771	0.00509455	0.004024	0.00128884	0	0
GSM924493	0	0	0	0	0.0771056	0	0	0.000515043	0	0	0.0316307	0.00813841	0.031777	0	0.0120044	0	0	0.239851	0.123112	0	0	0	0	0.0112927	0	0.244142	0	0.0764023	0.0542679	0	0.000814957	0	0	0.00339307	0.00668712	0.000498062	0	0	0	0	0.00155484	0.0105818	0	0.000407786	0.00105799	0	0.000754628	0.000244118	0
GSM924494	0.0197668	0	0	0	0.267596	0	0	0	0	0	0.0139217	0	0	0	0.0666965	0	0	0.0914718	0.168581	0	0.0131697	0.00129355	0.00386017	0	0	0.298213	0	0.0412133	0.168182	0	0.00448123	0	0	0.00463515	0	0.00192705	0.00413347	0	0	0.00608286	0.123626	0.00797631	0.0861239	0.00455141	0	0	0.00105747	0.0133066	0
GSM924495	0.0476651	0.00504646	0	0.0120183	0.261319	0	0	0	0.0205084	0.017017	0	0	0	0	0.244984	0	0.0393704	0	0.122289	0.0333333	0	0.0207817	0.0362318	0.010893	0.0533143	0.15967	0.00756864	0.119709	0.278209	0.00308294	0.0100349	0.0243052	0.0532621	0.0625927	0.00102723	0.00989133	0.0531854	0.056312	0	0.0159037	0.138313	0	0.157768	0.00823703	0.00579058	0	0.0160733	0.0180201	0
GSM924496	0	0	0	0	0.0335703	0.00162762	0	0.0306604	0.0526684	0.0190463	0.0632498	0.0340171	0.0674373	0	0.0279297	0	0.00199028	0.143736	0.0187808	0	0.00384081	0	0.00329176	0.013914	0	0.107005	0	0.104716	0.00954747	0	0	0	0	0.00505593	0	0.00393872	0.000278987	0	0.0574296	0.00850077	0	0	0.0642036	0.00818706	0.00609182	0	0.00250244	0	0
GSM924497	0	0	0	0	0	0	0	0.00405097	0	0	0.0109166	0	0.00732457	0	0.00988615	0	0	0.145519	0.025417	0	0.00294366	0	0	0.043804	0	0.0913596	0	0.144607	0.0322194	0	0.000129942	0	0.00100133	0	0.0121781	0.00348203	0	0	0.136105	0	0	0	0	0.00216804	0.00672382	0	0.000895685	0	0
GSM924498	0.0230765	0	0	0.0112957	0.0350202	0.00135362	0	0.0433194	0.0483425	0.0536224	0.0273241	0.0119497	0.0385349	0	0	0	0.0108486	0.254701	0.0123023	0.000865515	0	0	0.00240014	0.0237092	0	0.210515	0	0.0652591	0.00851698	0	0.00198953	0	0	0.00220837	0.000623685	0	0.00248293	0.00864362	0	0	0	0	0.019613	0	0.00294922	0	0.00212971	0	0
GSM924499	0	0	0	0.0407202	0.450005	0	0	0	0.0608754	0	0.0613543	0.0166871	0.0558712	0	0.093565	0	0.0365855	0.0095887	0.0912681	0.00165615	0.000996326	0	0.00689844	0.0528184	0	0.187357	0	0.14383	0.0302707	0	0.00108056	0.00185084	0.00726401	0.0234582	0.00275015	0.0117291	0.0189443	0.0254115	0.0266333	0.0239063	0.105707	0	0.172726	0	8.48e-05	0.0234833	0.0027524	0.00184138	0
GSM924500	0	0	0	0	0.0163761	0	0	0.000464047	0.0102659	0	0.0279614	0	0.0439206	0	0.0598624	0	0	0.173408	0	0	0.00108473	0	7.97e-05	0.0131964	0	0.338245	0	0.370689	0.0485661	0	0	0	0	0.00526983	0	0.0125461	0.00048304	0	0.0548395	0	0.00616404	0	0.0158934	0.00602451	0	0	0.000849165	0.000445561	0
GSM924501	0.187836	0	0	0	0.285998	0	0	0	0	0	0.0162714	0	0.0343084	0	0.036125	0	0	0.0470778	0.108579	0.00348476	0	0	0.00580556	0	0	0.0991941	0.000664109	0	0.150084	0	0	0.0315352	0.0339207	0.0180102	0	0	0.0093186	0	0	0.0269133	0.156009	0	0.0653301	0	0	0.00254543	0	0.000384066	0
GSM924502	0.0285927	0	0	0	0.142416	0	0	0	0.0376803	0.0582195	0.068942	0.0120792	0.0315476	0	0.0281077	0	0.0138761	0.0664463	0.0160016	0.00253405	0.0157754	0	0.00493889	0.0225888	0	0.0137155	0	0.14815	0.0526168	0	0.00490761	0	0	0.0164648	0	0.00717486	0.00399477	0	0.0200807	0.00604374	0	0	0.127519	0.00646644	0.00922033	0	0.00316837	0	0.0176153
GSM924503	0.113358	0	0	0	0.395169	0	0	0	0.0777295	0.0135206	0.0237578	0	0	0	0.0387191	0	0.0211706	0.0330315	0.127138	0.00530704	8.46e-05	0.0056351	0.016653	0.106369	0	0.186342	0	0.209982	0.0698999	0	0.0129307	0	0	0.0310345	3.56e-05	0.0641639	0.0140588	0	0.0563749	0.0137064	0	0	0.358159	0.0139464	0	0	0.00631303	0	0
GSM924504	0.0238119	0	0	0.106391	0.307263	0	0	0	0.050617	0.000824602	0.0403945	0.0788904	0.104577	0	0.0386658	0	0.0215782	0.205808	0.0670167	0	0.00239219	0	0	0.0658789	0	0.253504	0	0.0720669	0.0515614	0	0.00156849	0	0	0.00590388	0	0.0111858	0.00135397	0.0343753	0.0332238	0.00563904	0	0.00228093	0.112998	0.00319346	0.000527935	0.0299608	0.000268732	0	0
GSM924505	0.0111961	0	0	0	0.165246	0	0	0	0	0	0	0	0.0149104	0	0.261445	0	0	0.211052	0.134509	0	0.00264057	0	0	0.0161644	0	0.421752	0	0.168648	0.0515057	0	0.00048634	0.000282596	0	0.00427528	0.00286343	0.00242745	0	0	0.0389097	0.0115537	0.161308	0	0	0.000257762	0.000985837	0	0	0.028601	0
GSM924506	0.0386458	0	0	0.00606077	0.332163	0.00426007	0	0.0319853	0.0541207	0.021865	0.0323741	0.0176331	0.0486818	0	0.0854082	0	0.000574788	0.105876	0.128774	0.00302257	0.0162835	0.015876	0.00611537	0.0346849	0	0.362977	0	0.227372	0.0276409	0	0.00349907	0	0	0.00812074	0.0126972	0.0171166	0.00886785	0	0.0767249	0.00759969	0.0708064	0	0.155567	0.00457133	0	0.0117197	0.0016107	0.0111152	0
GSM924507	0.0410805	0	0	0.0282408	0.0785599	0	0.00623246	0	0	0.015385	0	0.0102926	0.0266335	0	0.0448175	0	0	0.391193	0.083147	0	0.00522363	0	0	0.0211692	0	0.192181	0	0.0551801	0.0442058	0	0	0.000308124	0.000139912	0.00343365	0.0197092	0.000532384	0.00164405	0	0.0813459	0	0	0.0501699	0.0512453	0.0153633	0.00238027	0	0.000293927	0	0
GSM924508	0	0	0	0	0.0588022	0	0	0	0	0	0.00231943	0.00831982	0.0430135	0	0.0127013	0	0	0.158226	0.155165	0	0.011119	0.00245698	0.000138295	0.0306807	0	0.294513	0	0.167845	0.012696	0	0.000789039	0	0	0	0.0289663	0.00132665	0.00175838	0	0.149332	0	0	0.0222598	0.0315718	0.0177555	0.00218854	0	0.000168112	0	0
GSM924509	0.0424577	0	0	0.00034976	0.30575	0	0	0	0	0	0.0147971	0.00361236	0	0	0.0807499	0	0.00282406	0.0330378	0.0775187	0	0.000402316	0	0.00083748	0.11881	0	0.111097	0	0.0163763	0.0534946	0	0.000696623	0	0	0.0106029	0.00649035	0.0214958	0.00185108	0.00159502	0.0788067	0.0115977	0.0426095	0	0.150242	0.00349437	0.00387405	0.00581152	0.000649967	0.00120186	0
GSM924510	0	0	0	0	0.270805	0	0	0	0.00182096	0	0.00812966	0	0	0	0.0523664	0	0	0.0130721	0.123357	0	0.0102778	0	0.00957554	0.0381264	0	0.266164	0	0.155097	0.0549261	0	0	0	0	0.00281028	0.00694301	0.107941	0.0151871	0	0	0	0.222895	0	0.119466	0.00372751	0	0	0	0.0323647	0
GSM924511	0	0	0	0	0.140727	0	0	0	0	0	0.0087664	0	0	0	0.0863754	0	0	0.0922899	0.196185	0	0	0	0	0.0454648	0	0.287223	0	0.0264812	0.0952396	0	0	0	0	0.00343698	0.0137393	0	0	0	0.0289055	0.00278889	0.0942328	0.00965075	0	0	0.00349985	0	0.000762651	0	0
GSM924512	0	0	0	0.012083	0.217062	0	0	0	0	0	0.00651259	0	0.0118282	0	0.100328	0	0.000284999	0.144298	0.142425	0	0.012862	0	0.00214847	0.0150495	0	0.289092	0	0.117917	0.118767	0	0.00293423	0	0	0.00989235	0.00744262	0.0178182	0.000851808	0.00764661	0.0189138	0.00483584	0.0973431	0	0	0	0.00489009	0	0.000997078	0.00221457	0
GSM924513	0	0	0	0	0.1147	0	0	0	0	0	0.0150417	0	0	0	0.0281316	0	0	0.099928	0.219847	0	0.0229576	0.00823922	0	0.043785	0	0.279573	0	0.0499688	0.0309541	0	0.0026247	0	0	0	0.0122833	0.000247413	0	0	0.0677909	0.00957591	0.0039709	0.0213833	0	0.0056776	0.000472782	0	0.00053202	0.00229778	0
GSM924514	0	0	0	0	0.181608	0	0	0	0	0	0.00478416	0	0	0	0.00890955	0	0	0.135376	0.169241	0	0.00830621	0.00808838	0.00559493	0.0501506	0	0.313112	0	0.0847548	0	0	0.000899872	0	0	0	0.0178227	0.00926466	0.00646177	0	0.0697268	0.00883313	0.117673	0.0160027	0.0324742	0.00347963	0.000730416	0	0.000295432	0.0280106	0
GSM924515	0	0	0	0.0201221	0.143565	0	0.00903076	0	0	0	0	0.0113047	0.0289854	0	0.0634991	0	0.00127208	0.0398198	0.172684	0	0	0	0	0.0486793	0	0.183964	0	0	0.121416	0	0	0	0	0.00138451	0.0133964	0.00214556	0	0.00509992	0.0232974	0.00629907	0.186938	0	0	0	0.00131968	0.00213696	0	0.00608312	0
GSM924516	0	0	0	0	0	0.000363484	0	0	0	0	0	0	0.0360483	0	0.0624064	0	0	0.174028	0.214635	0	0.0315323	7.94e-05	0	0.00114069	0	0.270145	0	0.0562004	0.132108	0	0.00587322	0	0.00331892	0.00203161	0.0246043	0.0241284	0	0	0.136765	0	0	0.0504605	0	0.0135996	0.000618782	0	0	0.00186381	0
GSM924517	0.0733032	0	0	0.0487169	0.305726	0.00484197	0.0112104	0.00664507	0.000447063	0.00161969	0.011751	0.0534066	0.133113	0	0.143919	0	0.0236333	0.0772901	0.149824	0.00193027	0	0	0	0.0169693	0	0.280591	0	0	0.137953	0	0	0.0111595	0.0152794	0.00218477	0	0.0123605	0.0029646	0.00716319	0	0.0134489	0.149921	0	0	0	0	0.00958722	0	0.0102625	0
GSM924518	0.020842	0.0010671	0	0	0.304426	0	0	0	0.0371993	0.0122404	0.0345112	0.0462739	0.0412903	0	0.145296	0	0.018354	0.00575123	0.105802	0.00757865	0	0.00465224	0.0102739	0.0345005	0.0178627	0.212169	0.00154345	0.141909	0.0822086	0	0.000689376	0	0	0.0213543	0.00255221	0.00105244	0.00413931	0.0116675	0	0.0125139	0.00152493	0	0.10136	0	0.00964493	0	0.0105789	0	0
GSM924519	0	0	0	0	0.173543	0	0	0	0	0	0.0279132	0	0.00056681	0	0.0144764	0	0	0.256445	0.104501	0	0	0	0	0.0418708	0	0.338972	0	0.0321031	0.0274721	0	0	0	0	0.0024204	0	0	0	0	0.00242625	0	0.00029142	0.0219006	0	0	0.0028474	0	0.00020113	0.00155186	0
GSM924520	0.0379503	0	0	0	0.263417	0	0	0	0.0620825	0	0.0333854	0.0352854	0.0519714	0	0.0449741	0	0	0.0141582	0.0953246	0	0.0410298	0	0.000755936	0.0877445	0	0.302903	0	0.346164	0	0	0.0164625	0	0	0.0102366	0	0.0257435	0.00879613	0	0.0450847	0.0110231	0	0	0.102201	0.0149254	0	0	0.00162378	0	0
GSM924521	0	0	0	0.00364768	0.107309	0	0	0	0	0	0.00622815	0	0.00559425	0	0.00431425	0	0	0.273081	0.115355	0	0.0295268	0	0	0.00771524	0	0.220974	0	0.0661168	0.00801017	0	0.00422323	0	0	0.00349866	0.00993437	0.011669	0.0043667	0	0.0761309	0	0.0941607	0.0401159	0.0255733	0.0143542	0.000275612	0	0.000396845	0	0
GSM924522	0.0308456	0	0	0.0141192	0.0887627	0	0	0	0	0	0.0164141	0	0.000605561	0	0.0132262	0	0	0.257	0.119645	0	0.0060003	0	0	0.000185201	0	0.0872641	0	0.0965611	0.0122304	0	0.000263196	0	0	0.00625549	0.00552656	0.000197612	0.0027868	0	0.0871327	0	0.00544925	0.0358495	0.0649552	0.016082	0	0	0.000890787	0	0
GSM924523	0.0807144	0	0	0.00708589	0.0634929	0	0	0	0	0	0	0	0	0	0.132519	0	0.00344483	0.198874	0.0699712	0	0.0471828	0	0	0	0	0.187602	0	0.126803	0.0626064	0	0.00732668	0.00716121	0.0136762	0	0.0140068	0.0535478	0	0.00398644	0.0300209	0	0.112669	0	0	0.0116715	0.000783159	0.00571783	0	0	0
GSM924524	0	0	0	0.0364112	0.158835	0.00420082	0.0366713	0	0.0021515	0.0211379	0.0010534	0.0735356	0.122539	0	0.035866	0	0	0.0595037	0.133616	0	0.0212212	0	0	0.0929044	0	0.228932	0	0.0609516	0.0389989	0	0.00560053	0	0	0	0.0247832	0.101073	0	0.00723231	0.0831654	0.00569452	0.0215485	0	0	0.00556807	0.00141406	0.00437782	0	0.00214654	0
GSM924525	0.0812768	0	0	0	0.116142	0	0	0	0	0	0	0	0.00284619	0	0.0599998	0	0	0.0627237	0.113229	0	0.0157276	0	0	0.0927285	0	0.15117	0	0.0976164	0	0	0.000449406	0.00675301	0.00555665	0.0074857	0.00400482	0.0894202	0.00238424	0	0.0629783	0.00289785	0.0182914	0	0	0.0084991	0.0017825	0	0	0	0
GSM924526	0	0	0	0.000295147	0.0999953	0	0	0	0	0	0.0182201	0.00644863	0.0134721	0	0	0	0	0.172483	0.175406	0	0	0.000510615	0.00136897	0.0375856	0	0.30549	0	0.0080843	0.0683574	0	0	0	0	0.00279441	0.0161909	0.000313182	0	0	0.00145733	0	0.000880175	0.0218226	0.0279982	0	0.00520144	0	0.000414838	0.000829999	0
GSM924527	0	0	0	0	0.252989	0	0	0	0.00994678	0	0.045402	0	0.0120637	0	0	0	0	0.0726228	0.148716	0	0.0140137	0.00974623	0	0.062338	0	0.245994	0	0.100364	0.0655412	0	0.00156996	0	0	0.000652513	0.00780179	0.00200047	0.00399653	0	0.0515619	0.0246716	0.0187467	0	0.0186252	0.0161956	0.00484611	0	0.000536409	0.00227467	0
GSM924528	0	0	0	0.19434	0.234098	0.00298184	0.0246432	0.0121786	0.0281233	0	0.019504	0.0453099	0.0498356	0	0.131235	0	0.0414511	0.0353781	0.19851	0	0.00381938	0.0199923	0.00147365	0.0266785	0	0.276352	0	0.0509885	0.111223	0	0	0	0	0.00372181	0.0411643	0.00306833	0.00967809	0.0626279	0.078271	0.0054553	0.0457593	0	0.0170845	0	0.003622	0.0611282	0.000887366	0.0051709	0
GSM924529	0.0333572	0	0	0	0.116207	0	0	0	0	0	0.015465	0	0	0	0.0540731	0	0	0.0534843	0.1061	0	0.00499615	0	0.000677616	0.0982717	0	0.31743	0	0.29644	0.0353285	0	0	0.000626772	0.00436582	0.0035387	0.0152092	0.0580028	0.00231162	0	0.142754	0.00144976	0	0	0.0279598	0.00784363	0.00425397	0	0.000714865	0.00261738	0
GSM924530	0	0	0	0	0.213088	0	0	0	0	0	0	0	0	0	0.0825467	0	0	0.0106574	0.142066	0	0.00270852	0	0.00140093	0.0675399	0	0.249396	0	0.0243973	0.0172695	0	0	0	0	0.000337707	0.00807066	0.00524239	0.00476423	0	0.046061	0.00354618	0.253746	0	0.0599441	0	0.00114415	0	0.000153022	0.056819	0
GSM924531	0.0173469	0	0	0	0.252161	0	0	0	0	0	0.0349654	0	0	0	0.0462134	0	0	0.0556839	0.18545	0	0.00572121	0.0140217	0.012258	0.0366118	0	0.281808	0.00285204	0.0721868	0.0298137	0	0.000946575	0	0	0.00117645	0.0115652	0	0.00362177	0	0.0368245	0.00430048	0.0644481	0	0.107638	0.000813134	0.00436142	0	0.00135077	0.00479073	0
GSM924532	0.0316538	0	0	0	0.332694	0	0	0	0.00574687	0	0.038361	0	0.0154057	0	0.081462	0	0	0.0111953	0.116644	0	0	0	0.00838828	0.0927628	0	0.330414	0.0012624	0.286528	0.0232896	0	0.000533979	0	0	0.00282448	0.00640153	0.0335194	0.00806812	0	0.102836	0.0150886	0.0399243	0	0.146689	0	0.00257521	0	0.00156131	0.0227347	0
GSM924533	0.114236	0	0	0	0.274964	0	0	0	0	0	0.0182643	0	0.0080252	0	0.0571949	0	0	0.0609741	0.183327	0	0.00738982	0	0.00552235	0.03374	0	0.242346	0.00226303	0.0503347	0.0602242	0	0.000388887	0.0127071	0.00167652	0.0142494	0.00961829	0.0296774	0.00431308	0	0.00294782	0.00899824	0.151165	0.0158144	0.0490141	0.00392811	0	0	0.000114552	0.0498851	0
GSM924534	0	0	0	0	0	0	0	0	0	0.00489659	0.012752	0	0.0273868	0	0.00060934	0	0.00360997	0.0396728	0.0332391	0	0.0298491	0.000836367	0.00594846	0	0	0.136178	0	0.152524	0.0324671	0	0.0136254	0	0.00112841	0.00308835	0.000589997	0.00687331	0.00239585	0	0.0641473	0.00200196	0.00236576	0	0.0449875	0.00963703	0	0	0.00183901	0.00126766	0
GSM924535	0	0	0	0.0681385	0.223991	0	0	0	0.00585325	0	0.0228745	0	0.000780697	0	0	0	0.00310483	0.12399	0.151898	0	0.0130213	0.00242786	0.0042067	0.0170662	0	0.38461	0	0.108925	0.0441624	0	0.00398712	0	0	0.00203943	0.00921606	0.00379545	0.00764996	0.000233192	0.0333209	0.000641019	0.140806	0	0.0657576	0.00445713	0	0.0351144	0.000165109	0.0567003	0
GSM924536	0	0	0	0.00905944	0.135046	0	0	0	0	0	0.0160258	0	0	0	0	0	0.00310277	0.116281	0.137756	0	0.017599	0	0.00470457	0	0.00243558	0.205779	0	0.0898553	0.0760921	0	0.00339381	0	0	0.0063249	0.00499671	0.00795969	0.00390036	0.00197474	0.0609292	0	0.08136	0.00534457	0.0196903	0.012079	0	0.000814924	0.00159618	0.00822579	0
GSM924537	0.109742	0	0.0233968	0.0195267	0.316226	0	0	0.00159196	0.0272137	0	0.0386859	0.0206681	0.038589	0	0.181351	0	0.0182842	0.0298378	0.101844	0.00791313	0.00720027	0	0.00334556	0.0874749	0	0.183609	0	0.0725366	0.0314982	0	0.00761273	0	0.00852859	0.00707317	0.00346328	0.0331123	0.0134145	0.0259199	0.0763091	0.0230183	0.0228524	0	0.0922942	0.00725463	0	0.00874295	0.00391429	0.00363457	0
GSM924538	0.0272059	0	0	0.0327758	0.207955	0	0.0166326	0.0226186	0.0514767	0.0272705	0.029925	0.00760131	0.0367954	0	0.0680664	0	0.0432555	0.0498045	0.111578	0.00161742	0.00636325	0.0098872	0.0124193	0	0	0.15841	0.000197156	0.0798599	0.0249324	0	0.00562086	0	0	0.0107888	0.00358124	0.0152515	0.0105704	0	0	0.0073092	0	0	0.116489	0.00724245	0.00965423	0.00341195	0.00464837	0	0
GSM924539	0	0	0	0	0.207428	0	0	0	0	0	0.0164176	0	0.000224097	0	0.0530815	0.00202818	0.00772102	0.0227987	0.144581	0	0.00126127	0.00477449	0.00565863	0.0671837	0	0.187581	0.00145934	0.0171778	0	0	0	0	0	0.00153535	0.0109174	0.00182121	0.00647606	0	0	0.00624194	0.0986981	0	0	0	0.00305118	0	0.000591843	0.0477821	0
GSM924540	0.0180024	0	0	0	0.246505	0	0	0	0	0	0	0	0	0	0.0192063	0	0	0.0394755	0.202908	0	0.00309325	0	0	0.128466	0	0.149799	0	0.0617311	0	0	0	0.00381656	0	0.0122748	0.00908285	0.00111102	0.00291878	0	0.140871	0	0.0550293	0	0.170518	0.00771014	0.00822574	0	0.000255533	0.0134019	0
GSM924541	0.00857249	0	0	0.0403379	0.20941	0	0	0	0	0	0.0138577	0.0159939	0.087407	0	0.0496502	0	0.00421775	0.0463069	0.140674	0	0.0091864	0	0	0.109488	0	0.332941	0	0.268134	0.0644702	0	0.000570805	0	0	0.00174178	0.0346674	0.0291669	0.00282441	0.0030217	0.163861	0	0.00306132	0	0.0604906	0.00763373	0.00183149	0.0307779	0.000183498	0	0
GSM924542	0.00714913	0	0	0	0.201524	0	0	0	0	0	0.0400684	0	0	0	0.0632111	0	0	0.07508	0.116411	0	0.0138549	0	0.00259039	0.110098	0	0.369841	0	0.29321	0.0222291	0	0.00453121	0	0	0.00444281	0.00330915	0.0104627	0.00537148	0	0.0231666	0.00812272	0.0382034	0	0.0479521	0.00635865	0	0	0.00119966	0.00464773	0
GSM924543	0	0	0	0	0.137113	0	0	0	0	0.0115133	0.00526343	0	0.00254047	0	0.189219	0	0	0.149939	0.227419	0.00146381	0.0458223	0.028713	0.00125028	0.000858946	0	0.413856	0	0.223599	0.0910395	0	0.0121395	0	0	0.0022793	0.0516159	0.00277051	0.00356947	0	0.104476	0.00717107	0.140806	0.0066295	0.0633352	0.0342327	0	0	0	0.00252181	0
GSM924544	0.035983	0	0	0.0407858	0.252198	0	0	0	0	0	0.00843175	0	0.0212072	0	0.184395	0	0	0.0942309	0.149474	0.000488585	0.00855123	0	0	0.0120159	0	0.258046	0	0.0277298	0.176544	0	0.00216858	0.00246593	0	0.0121291	0.00589121	0.0171316	0.00687268	0.0193521	0.0295422	0.0108156	0.178435	0	0	0.00206879	0	0.00563844	0	0.00263423	0
GSM924545	0.000101009	0	0	0	0.116201	0	0	0	0	0	0	0	0.0149324	0	0.0818365	0	0	0.224378	0.171968	0	0.0387251	0.00777735	0	0	0	0.353821	0	0.0725088	0.0940579	0	0.00673964	0	0.00185953	0.00305785	0.0112269	0.0386495	0	0	0.0387538	0	0.042087	0.022836	0	0.0120595	0.00134033	0	0.000283671	0.00536516	0
GSM924546	0.0596227	0.000770917	0	0	0.307577	0	0	0	0	0	0	0	0	0	0.170437	0	0	0	0.1794	0.0146159	0.0288707	0.0223723	0.015157	0.0913785	0	0.285261	0.00445246	0.108766	0.21093	0	0.016526	0.00207179	0.000794601	0.0544487	0.000337741	0.0148956	0.0116468	0.0198385	0	0.0222803	0.154971	0	0.271845	0.0335583	0.00547386	0	0.00649759	0.0173692	0
GSM924547	0	0	0	0	0.0794094	0	0.00074116	0.0201535	0.0249861	0.0152764	0.0432447	0.0430909	0.0393406	0.00814645	0.0593083	0	0.00731789	0.0318812	0.15071	0	0	0	0.00205483	0.0123604	0	0.258751	0	0.0567976	0.0445408	0	0.000360241	0	0	0.00477656	0.00801131	0.00364152	0.000142244	0	0.0192109	0.00412745	0	0	0.0283706	0.000540937	0.000227071	0	0.0018456	0	0
GSM924548	0.00855589	0	0	0	0.201862	0	0	0	0	0	0.0394993	0	0	0	0.0251336	0	0.00756357	0.21542	0.110753	0.000471993	0.0124605	0	0.00178624	0.016285	0	0.297188	0.00341869	0.0610268	0.0589898	0	0.00380163	0	0	0.0177498	0.0013711	0	0.0107968	0	0	0.00549919	0.0543254	0	0.0620375	0.0139904	0.00395779	0	0.00100607	0.0038836	0
GSM924549	0	0	0	0.00826184	0.1527	0	0	0	0	0	0.0114786	0	0	0	0.0335233	0	0	0.0749977	0.204349	0	0.00369452	0	0	0	0	0.288845	0	0.0120028	0.107865	0	0	0.000965361	0.00244725	0.00312258	0.0114417	0	0	0	0	0	0.124898	0.00661336	0	0	0	0	0	0.00344008	0
GSM924550	0	0	0	0	0.133439	0	0	0.00748641	0.027523	0	0.0368062	0.00300017	0.00104684	0	0	0	0.00185764	0.0394658	0.12641	0	0	0	0	0.00731327	0	0.27145	0	0.0284724	0.0102128	0	0	0	0	0	0.00439555	0	0	0	0	0.00446526	0.00896614	0	0	0	0.00324061	0	0.00105906	0	0
GSM924551	0.0355603	0	0	0	0.330871	0	0	0	0	0	0.00437814	0	0	0	0.0578603	0	0	0.0264355	0.170632	0	0.00303885	0.00849217	0.00918801	0.0780083	0	0.214305	0.00194493	0.0514171	0.0552919	0	0.00223703	0.00231257	0	0.0156393	0.00144543	0.0359709	0.00976347	0	0.0195124	0.00463847	0.150915	0	0.173068	0.00497175	0	0	0.00058651	0.0276067	0
GSM924552	0.0424363	0.00151913	0	0	0.165009	0	0	0	0	0	0.0175587	0	0	0	0.0241505	0	0	0.191242	0.0774789	0	0.00618888	0	0.000640857	0.0575662	0	0.434324	0	0.139579	0.0875504	0	0.00265612	0	0	0.00755208	0	0.0231803	0.00126041	0	0	0.00191954	0.0512506	0	0.0504528	0.00547508	0	0	0.000875312	0.00640108	0
GSM924553	0	0	0	0.0273016	0.201235	0	0	0	0.0204459	0	0.0461111	0.0227658	0.0131137	0	0.00339303	0	0.0151171	0.0153857	0.130753	0	0	0.001502	0.00155168	0	0	0.33846	0	0.0121654	0.109874	0	0	0	0.000437924	0.00906708	0.0025239	0	0.00121714	0.00367364	0	0.000639081	0.0333735	0	0.0406421	0	0.00395837	0.00764868	0.00197851	0	0
GSM924554	0.0298394	8.03e-05	0	0	0.275885	0	0	0	0	0	0.0061278	0	0	0	0.0611552	0	0	0.020664	0.141532	0	0.00874544	0.0111879	0.0251463	0.0255037	0	0.275902	0.00163048	0.214388	0.061799	0	0.00381681	0.0186686	0.00879283	0.00699201	0	0.0374604	0.0179341	0	0.0309877	0.0284265	0.218429	0	0.0199544	0.0043631	0	0	0.000345146	0.0679381	0
GSM924555	0.00640869	0	0	0	0.261211	0	0	0	0.00615064	0	0.0647177	0.0181188	0.0266585	0	0.0160851	0	0.00729473	0.122655	0.132194	0	0.00879089	0	0.000705607	0.00210193	0	0.293054	0.0011652	0.136613	0.0335739	0	8.86e-05	0	0	0.0128646	0	0.0103954	0.00616771	0.0086688	0	0.00696715	0.0248618	0	0.0546116	0.00900135	0.00426624	0	0.00166679	0.00345309	0
GSM924556	0.00549519	0	0	0	0.2404	0	0	0	0	0	0.0197164	0	0	0	0.0201778	0	0	0.10673	0.1921	0	0	0	0.00365755	0.0571661	0	0.2022	0.00199387	0.224112	0.0264833	0	0.00248485	0	0	0.0133238	0	0.000360935	0.00508755	0	0.0612693	0	0.0559675	0	0.126393	0.00895271	0.00544346	0	0.000859303	0.00841685	0
GSM924557	0.0112621	0	0	0	0.19865	0	0	0	0.030105	0	0.039231	0	0	0	0.000291498	0	0.00891045	0.055196	0.175287	0	0.00528222	0.0118824	0.00911676	0.0419521	0	0.267329	0.000810768	0.0539009	0	0	0.000875072	0	0	0	0.0115856	0	0.00194544	0	0.032307	0	0.0258492	0	0	0.0028333	0.0123555	0	0.000446537	0.000323611	0
GSM924558	0	0	0	0.0554837	0.217633	0	0.01023	0.0227528	0.0537672	0	0.0426525	0.0153342	0.0666219	0	0	0.00809446	0.0171832	0.184043	0.112863	0	0.00916606	0.0253037	0.00336214	0.0112922	0.00314508	0.377279	0	0.0963049	0	0	0.00503571	0	0	0	0.00990046	0.00256737	0.00646787	0	0.022737	0	0.0624275	0	0	0.00259313	0	0.0199767	0.00135606	0.0269764	0
GSM924559	0.0268726	0	0	0.00300707	0.238225	0	0	0	0.00562645	0.0196498	0.0501332	0	0.00284597	0	0.0171284	0	0.00487709	0.0604356	0.106916	0.00223231	0.000354569	0	0.00480173	0.0334784	0	0.0303076	0	0.0363238	0.112778	0	0.0013297	0.00228507	0	0.011518	0	0	0.00804265	0.000260322	0.0102337	0.00805546	0.0125471	0	0.158937	0.00211739	0.00340586	0.000370485	0.000820692	0	0
GSM924560	0.00226449	0	0	0	0.34317	0	0	0	0.0103095	0	0.0203155	0	0.00026261	0	0.00146977	0	0	0.0467721	0.1296	0	0	0	0.00124861	0.108732	0	0.170542	0	0.0309813	0.074529	0	0	0	0	0.00851481	0.00327828	0.0374195	0.00223956	0	0.0606732	0.0130387	0.0578413	0	0.102926	0.0014673	0.00321321	0	0.000298984	0.00247102	0
GSM924561	0.00335546	0	0	0.00184964	0.0629619	0	0	0	0.00150739	0	0.035521	0.00242566	0.0117865	0	0.0244946	0	0.00268746	0.141901	0	0.00497077	0.00647886	0	0.00603589	0.031867	0	0.256469	0	0.138789	0.193539	0	0.00484818	0	0	0.00368755	0	0.0103838	0.00170477	0.00589459	0.0335256	0	0.0111866	0	0.0520141	0.0158692	0	0	0.00101838	0	0
GSM924562	0	0	0	0	0.141052	0	0	0	0.0113239	0.0620873	0.0302037	0.00214102	0.0163489	0	0.0458105	0	0	0.156826	0.205636	0	0.0185705	0.0158959	0.00303391	0.0365104	0	0.332055	0	0.0682164	0.0233636	0	0.00627142	0	0	0	0.0285162	0.00284814	0.00215218	0	0.099598	0	0	0.0101983	0.0684207	0.0123417	0.00113269	0	0.000311374	0	0
GSM924563	0.0676827	0	0	0	0.232581	0	0	0	0.0119679	0	0.054081	0.0251211	0.0127113	0	0.00612407	0	0.00375377	0.0485776	0.0838258	0.00176124	0.00020499	0	0.00757856	0.100025	0	0.0775094	0	0.0972582	0	0	0	0	0	0.00871499	0.00947588	0	0.00950663	0.0115529	0.0478373	0	0.0340394	0	0.0916668	0.00717531	0.00495666	0.00164754	0.00120416	0	0
GSM924564	0.014938	0	0	0	0.133052	0	0	0	0	0	0.0362011	0	0.0125933	0	0.150091	0	0	0.111241	0.0927969	0.00175848	0.0123301	0	0.00338079	0.0106744	0	0.378046	0	0.22393	0.0930277	0	0.00468601	0	0	0.0068618	0	0.00281557	0.00688056	0	0.0136701	0	0.0960303	0	0.00840704	0.00639123	0	0	0.000106376	0.00143978	0
GSM924565	0	0	0	0	0.185069	0	0	0	0.0153069	0	0.0374835	0	0	0	0.0236764	0	0	0.0368237	0.107647	0	0.019863	0	0.0112656	0.00813074	0	0.287086	0	0.203944	0.0172273	0	0.00558174	0	0	0.0076409	0.000427063	0.0102898	0.00667221	0	0.046323	0.00849677	0.0600946	0	0.0669604	0.0055831	0	0	0.00159267	0.0163779	0
GSM924566	0.0397991	0	0	0.0850419	0.0130462	0	0	0.00502781	0.00163802	0	0.0269902	0	0.0271994	0	0	0	0.000885417	0.248046	0.0847916	0	0.0224941	0	0.00028273	0.000238542	0	0.0836296	0	0.105933	0.0171595	0	0.00450799	0	0	0.00171815	0.00965456	0.0095285	0.00243653	0.00480246	0.0977438	0	0	0.0179018	0.0180909	0.020569	0.000605374	0.0255021	0.000522427	0	0
GSM924567	0	0	0	0.0364884	0.181261	0	0	0	0	0	0.00118584	0	0	0	0.0208301	0	0	0.0356156	0.172045	0	0.0028807	0.00249351	0	0.00734606	0	0.198892	0	0.0268178	0.00512414	0	0	0	0	0	0.0121498	0.00142971	0.0092229	0.0126384	0.0779559	0.003262	0.233542	0	0	0	0.00218374	0.0111834	6.04e-06	0.051487	0
GSM924568	0.0663382	0	0	0	0.166836	0	0	0	0.0271362	0	0.0380045	0	0	0	0.0406912	0	0.00126617	0.0516358	0.162212	0	0.00204107	0.000648711	0.00358795	0.0160139	0	0.281271	0.000466667	0.0429371	0.0965511	0	0	0	0.00278517	0.00460436	0.00344895	0.00269129	0.00160541	0	0.0149669	0.013221	0.02328	0	0.0615482	0.00578723	0.0021499	0	0.00183885	0	0
GSM924569	0	0	0	0	0.16833	0	0	0	0	0	0	0	0	0	0.0785352	0	0	0.125262	0.142061	0	0.0236709	0	0	0.00880134	0	0.400191	0	0.0871783	0.0524382	0	0.00168603	0	0	0.00791634	0.0153115	0.0334443	0	0	0.0416331	0.000617192	0.132865	0	0	0.00716765	0.00255976	0	0	0.0230055	0
GSM924570	0.0609385	0	0	0.030905	0.182486	0	0.00858561	0.0155778	0.0329521	0.0425555	0.0393173	0.0684512	0.107688	0	0.113909	0	0.00982587	0.0791116	0.0773775	0.00627723	0.000407927	0	0	0.0667907	0	0.109467	0	0.152403	0.053946	0	0.000733569	0	0	0.0141572	0	0.00442764	0	0.00941778	0.019661	0.000678614	0.0173187	0	0	0.00025621	0.00320448	0.0101086	0.000746533	0	0
GSM924571	0.00894274	1.02e-05	0	0	0.414721	0	0	0	0.0656984	0	0.0542554	0	0	0	0.050393	0	0.00299249	0.134623	0.00086709	0.00714847	0.00188751	0	0.00479284	0.118911	0	0.162215	0	0.0773268	0.119994	0	0.00304639	0	0	0.0167663	0	0.00661733	0.00671794	0.00888901	0	0	0	0	0.139037	0.00365446	0	0	0.00709729	0	0
GSM924572	0	0	0	0	0.282389	0	0	0	0	0	0	0	0	0	0	0	0.00148842	0.0206703	0.10954	0	0.000571765	0	0.0116843	0.0714189	0	0.123661	0.00137536	0.0399597	0.0216489	0	0	0.0180203	0	0.0246565	0.00491823	0.00157664	0.00534709	0	0	0.00758287	0.172245	0	0.0918956	0	0	0	0.00173998	0.0209557	0
GSM924573	0.0166237	0	0	0	0.215264	0	0	0	0	0	0.0192058	0	0	0	0.0406966	0	0	0.0204133	0.0388906	0	0.00505807	0.0103245	0.0112494	0.084735	0	0.1811	0	0.157174	0	0	4.86e-05	0	0	0.00238319	0.0146994	0.000934493	0.00627956	0	0.138504	0.0125035	0.121912	0	0.164244	0.00100444	0	0	0.00101869	0.0636075	0
GSM924574	0.00593363	0	0	0	0.313935	0	0	0	0.00351884	0	0.0212609	0	0	0	0	0	0	0.0170176	0.125242	0	0.000566911	0.0174371	0.00537357	0.0619699	0	0.19316	0.00124196	0.0334124	0	0	0	0	0.00076187	0.0125051	0.00328228	0	0.00732941	0	0.0143938	0.0174121	0.121951	0	0.113414	0.0011909	0	0	0.000210111	0.05416	0
GSM924575	0.0436847	0	0	0.00280613	0.115448	0	0	0	0	0	0	0	0	0	0.205696	0	0	0.110854	0.152528	0.0103821	0.00270589	0	0.00179101	0.0211617	0	0.153595	0.00123354	0	0.237292	0	0	0.0144341	0.0137308	0.0122559	0.00177282	0.00212612	0.005432	0	0.0109931	0	0.0890014	0.00811658	0.0266258	0.00356638	0.00227761	0	0	0.00127236	0
GSM924576	0	0	0	0	0.195743	0	0	0	0	0	0.000961869	0	0.00304288	0	0.226262	0	0	0.0657707	0.146236	0.0015998	0.0508735	0	0.00395256	0.0311516	0	0.190815	0.000574228	0.130206	0.0713376	0	0.0119464	0	0	0.00693875	0.00470072	0.0309634	0.0101115	0	0.0671573	0.0118558	0.173446	0	0.0501879	0.0137668	0	0	0.000441049	0.0419868	0
GSM924577	0	0	0	0	0.0468765	0	0	0	0	0	0	0	0	0	0.261949	0	0	0.154822	0.143505	0.00528808	0.035636	0.0144227	0.000276666	0.0069258	0	0.511586	0	0.253894	0.132572	0	0.00777918	0.00805203	0	0.0247319	0.0237276	0.00656197	0.00442047	0.00054317	0.09877	0	0.103749	0	0.122163	0.0334344	0.000483015	0	0.00069619	0.00221604	0
GSM924578	0.000826908	0	0	0	0.0167935	0	0.0270219	0.00646352	0.0494583	0.0210721	0.0715705	0.0175865	0.055359	0	0	0	0.0206798	0.0490042	0	0	0.00417834	0	0.0205016	0.00546686	0	0	0	0.109223	0.0707996	0	0.00675751	0	0	0.00402792	0	0.0777848	0.00452075	0	0	0.00529414	0	0	0.163195	0.0112079	0.000728162	0	0.00161363	0	0.0432206
GSM924579	0.0486068	0	0	0.00150017	0.151715	0	0	0	0	0	0	0	0	0	0	0	0	0.0305365	0.189299	0	0.00680488	0	0.00568778	0.012835	0	0.109563	0	0.0128415	0.0626887	0	0	0.0161587	0.0218212	0.014387	0.00170981	0	0.00334507	0	0.0272079	0.034615	0.0861471	0	0.0680988	0.00592592	0.00251499	0.000243185	0.000284887	0.00750815	0
GSE 37642 -quan Data
ID	B_cells_quantiseq	Macrophages_M1_quantiseq	Macrophages_M2_quantiseq	Monocytes_quantiseq	Neutrophils_quantiseq	NK_cells_quantiseq	T_cells_CD4_quantiseq	T_cells_CD8_quantiseq	Tregs_quantiseq	Dendritic_cells_quantiseq	Other_quantiseq
GSM924440	0.138333	0.076568	0.032374	0.190543	0.193923	0.040802	0	0.121678	0.16246	0.043319	0
GSM924441	0.083672	0.123837	0	0.018262	0.141436	0.058829	0	0.037726	0.097577	0.02855	0.41011
GSM924442	0.092347	0.063825	0.015637	0.040874	0.200463	0.067529	0	0.038707	0.081393	0.000293	0.398933
GSM924443	0.226827	0.038811	0.258244	0.25086	0.148761	0.044024	0	0.024055	0.008418	0	0
GSM924444	0.071923	0.131764	0.232052	0.273008	0.227569	0.021879	0	0.022849	0.018956	0	0
GSM924445	0.071867	0.091832	0.048239	0.046035	0.159083	0.065058	0	0.055011	0.093257	0	0.369618
GSM924446	0.077869	0.059222	0.0201	0	0.214357	0.039504	0.025877	0.083808	0.104626	0.029915	0.344723
GSM924447	0.090809	0.08234	0.046197	0	0.235726	0.033685	0.120593	0.046686	0.048653	0.013518	0.281792
GSM924448	0.083239	0.062745	0.059867	0.055265	0.098526	0.040615	0	0.057551	0.111862	0	0.43033
GSM924449	0.079072	0.113264	0.060544	0.073159	0.176385	0.052643	0	0.062617	0.120673	0	0.261644
GSM924450	0.149793	0.068979	0.062486	0.086414	0.186573	0.056373	0	0.047021	0.089108	0.01016	0.243092
GSM924451	0.098407	0.044212	0.034219	0.030841	0.112408	0.04368	0	0.043834	0.107736	0.013562	0.4711
GSM924452	0.109637	0.061153	0.061774	0.084236	0.159352	0.046424	0.102551	0.048551	0.063904	0.015425	0.246994
GSM924453	0.065197	0.098749	0.024134	0	0.168177	0.055491	0.112681	0.023438	0.050779	0.020631	0.380724
GSM924454	0.077412	0.059463	0.018934	0.0239	0.332403	0.048433	0.017282	0.045565	0.08614	0.025062	0.265407
GSM924455	0.216886	0.048034	0.047888	0.043788	0.160083	0.048543	0	0.062138	0.088051	0.02833	0.25626
GSM924456	0.075673	0.073484	0.033418	0.005937	0.310167	0.031819	0.021231	0.031657	0.071223	0.028981	0.316409
GSM924457	0.121807	0.082326	0.096208	0.112466	0.259613	0.047235	0.017566	0.027655	0.065701	0	0.169423
GSM924458	0.093545	0.091311	0.023637	0.00535	0.484499	0.022359	0.007443	0.057913	0.081564	0	0.132377
GSM924459	0.059154	0.111021	0.010133	0.019568	0.240487	0.059468	0	0.065946	0.096499	0.006621	0.331101
GSM924460	0.051361	0.052412	0.065176	0.085942	0.424563	0.028275	0	0.032817	0.063018	0.017666	0.178769
GSM924461	0.109762	0.139853	0.116573	0.335934	0.088884	0.048383	0	0.079195	0.081417	0	0
GSM924462	0.15998	0.043734	0.058806	0	0.228649	0.063179	0.032057	0.078465	0.049622	0.050515	0.234993
GSM924463	0.058774	0.063094	0.029615	0	0.218027	0.034004	0.072901	0.093394	0.109992	0.015101	0.305096
GSM924464	0.176751	0.088605	0.0452	0.048155	0.277364	0.034725	0.010551	0.040996	0.073872	0.047591	0.156189
GSM924465	0.050775	0.067182	0.040161	0	0.330607	0.022845	0.08699	0.072531	0.067792	0.013477	0.247639
GSM924466	0.070094	0.063759	0.033409	0	0.397877	0.019082	0.082544	0.078013	0.034286	0.01401	0.206925
GSM924467	0.03592	0.103333	0.019441	0.032353	0.256857	0.032569	0.144846	0.070177	0.030348	0	0.274157
GSM924468	0.102116	0	0.401248	0.44696	0	0.03449	0	0.00565	0.009535	0	0
GSM924469	0.078969	0.112364	0.036451	0.04997	0.375422	0.054844	0.005009	0.179093	0.107878	0	0
GSM924470	0.161098	0.065861	0.206012	0.183628	0.193057	0.035342	0.022827	0.048311	0.067783	0	0.016081
GSM924471	0.055032	0.142352	0	0	0.676389	0.022839	0.033692	0.032887	0.036809	0	0
GSM924472	0.067154	0.171143	0.327154	0.321174	0.113122	0.000252	0	0	0	0	0
GSM924473	0.090212	0.104146	0.018829	0	0.107015	0.068816	0.060262	0.02817	0.054316	0.012685	0.455547
GSM924474	0.059338	0.071775	0.050695	0.109129	0.330752	0.02199	0.026625	0.085981	0.087615	0	0.156099
GSM924475	0.035604	0.150328	0.133416	0.230147	0.444632	0.005873	0	0	0	0	0
GSM924476	0.077248	0.182754	0.079937	0.29151	0.2117	0.027799	0	0.059555	0.069497	0	0
GSM924477	0.066168	0.055607	0.015919	0.018723	0.216611	0.054142	0.011257	0.040892	0.096157	0.030738	0.393785
GSM924478	0.109609	0.069906	0.066938	0	0.193826	0.044844	0.138907	0.044553	0.071531	0.103478	0.15641
GSM924479	0.055556	0.105355	0.064185	0.087888	0.164114	0.067716	0.046115	0.041635	0.078913	0	0.288525
GSM924480	0.048077	0.10307	0.02765	0.102159	0.601092	0.026159	0.005313	0.037024	0.049456	0	0
GSM924481	0.044634	0.077579	0.044757	0	0.693436	0.021364	0	0.089825	0.028405	0	0
GSM924482	0.113694	0.129526	0.088743	0.285812	0.199301	0.040108	0.015548	0.036521	0.090747	0	0
GSM924483	0.140242	0.080494	0.009746	0.041475	0.188247	0.059767	0	0.021141	0.078581	0.007857	0.37245
GSM924484	0.047338	0.094561	0.030683	0.065333	0.279781	0.05417	0.070321	0.057338	0.09265	0	0.207823
GSM924485	0.087428	0.088298	0.117076	0.249951	0.193915	0.040937	0	0.063914	0.127917	0	0.030564
GSM924486	0.058574	0.033129	0.020921	0	0.315379	0.04328	0.037477	0.043854	0.052997	0.014587	0.379802
GSM924487	0.094177	0.140512	0.144896	0.157167	0.435728	0	0	0.027519	0	0	0
GSM924488	0.096479	0.070317	0.190091	0.272371	0.243461	0.025491	0	0.071473	0.030317	0	0
GSM924489	0.133695	0.045831	0.081684	0	0.175275	0.041941	0	0.094199	0.073371	0.100708	0.253295
GSM924490	0.075917	0.098862	0.190079	0.349002	0.137222	0.015957	0	0.065192	0.06777	0	0
GSM924491	0.087301	0.08805	0.150377	0.361382	0.227349	0.014133	0	0.027914	0.043493	0	0
GSM924492	0.062734	0.049772	0.024727	0.037327	0.218411	0.042327	0	0.087696	0.123409	0.014669	0.338928
GSM924493	0.079903	0.028985	0.085145	0	0.085117	0.043886	0	0.113495	0.106999	0.086504	0.369967
GSM924494	0.058479	0.068896	0.059208	0.096981	0.293654	0.038801	0	0.047451	0.116215	0	0.220315
GSM924495	0.084067	0.238988	0.017558	0.081237	0.320796	0.049867	0.062943	0.054989	0.089557	0	0
GSM924496	0.060051	0.064781	0.008567	0	0.160811	0.044228	0.089321	0.073309	0.065468	0.017008	0.416457
GSM924497	0.075196	0.12793	0.008454	0	0.114423	0.064263	0.100125	0.030819	0.066459	0.051386	0.360945
GSM924498	0.096105	0.019583	0.063435	0.017332	0.124549	0.039737	0	0.06248	0.149111	0.077189	0.350479
GSM924499	0.119511	0.060222	0.062724	0.070298	0.266398	0.035724	0	0.245721	0.139403	0	0
GSM924500	0.119866	0.030929	0.048962	0	0.103057	0.052352	0	0.051141	0.167414	0.131726	0.294552
GSM924501	0.071125	0.198596	0.123728	0.325428	0.159184	0.024742	0	0.019432	0.077765	0	0
GSM924502	0.08055	0.060512	0.011128	0	0.159686	0.054899	0	0.087424	0.13538	0.019306	0.391115
GSM924503	0.062458	0.041741	0.044926	0	0.268157	0.035183	0.086915	0.088562	0.111147	0.016846	0.244064
GSM924504	0.148208	0.073516	0.024082	0	0.17181	0.061768	0.042162	0.151333	0.126126	0.023718	0.177278
GSM924505	0.083981	0.062751	0.082239	0.091758	0.36144	0.048313	0.01806	0.043269	0.06831	0	0.139878
GSM924506	0.065464	0.099474	0.002522	0	0.275765	0.045336	0.127604	0.091022	0.113179	0	0.179635
GSM924507	0.258237	0.0423	0.032049	0.058641	0.164914	0.053352	0.111404	0.037034	0.035134	0.020993	0.185943
GSM924508	0.165444	0.033102	0.033091	0.042204	0.187018	0.051372	0.022168	0.039209	0.062932	0.019544	0.343916
GSM924509	0.065658	0.058195	0.072662	0	0.169965	0.026081	0.060122	0.077962	0.102484	0.043037	0.323833
GSM924510	0.045112	0.148848	0.0422	0.124164	0.451281	0.019131	0.03738	0.071888	0.059995	0	0
GSM924511	0.128245	0.058725	0.166925	0.255473	0.086483	0.040239	0.01007	0.063403	0.096643	0	0.093794
GSM924512	0.085996	0.075951	0.059824	0.137518	0.239104	0.03808	0.06305	0.060725	0.077545	0.005428	0.156778
GSM924513	0.08889	0.062222	0.03338	0.052327	0.132305	0.043799	0	0.049677	0.089183	0.022172	0.426045
GSM924514	0.08884	0.073552	0.015383	0.024166	0.426188	0.033545	0	0.048224	0.081615	0.014885	0.193603
GSM924515	0.066866	0.051915	0.246783	0.41865	0.200147	0.008737	0	0.006901	0	0	0
GSM924516	0.10742	0.073919	0.021818	0	0.240048	0.045714	0.035575	0.027145	0.045861	0.04682	0.355681
GSM924517	0.069694	0.11116	0.085404	0.076262	0.417319	0.035112	0.039494	0.086109	0.079445	0	0
GSM924518	0.101336	0.068674	0.044462	0.025288	0.210418	0.043074	0.002803	0.130831	0.140513	0.016233	0.216368
GSM924519	0.079907	0.039933	0.04761	0.051998	0.136267	0.049934	0	0.057673	0.114856	0.01186	0.409961
GSM924520	0.063196	0.064371	0.025733	0	0.231101	0.032606	0.106953	0.151563	0.115651	0.0302	0.178626
GSM924521	0.175039	0.052568	0.036315	0.101299	0.213986	0.050475	0	0.0378	0.08353	0.008002	0.240984
GSM924522	0.122243	0.071612	0.043446	0.100838	0.199451	0.06594	0	0.035985	0.132954	0	0.227532
GSM924523	0.098253	0.140066	0.042562	0.021262	0.253469	0.034524	0.125004	0.026947	0.051079	0.057969	0.148865
GSM924524	0.131939	0.059691	0.036852	0	0.223478	0.037456	0.180709	0.136658	0.03007	0.032439	0.130707
GSM924525	0.0866	0.144343	0.032344	0	0.220272	0.049517	0.050206	0.054953	0.064365	0.022662	0.274739
GSM924526	0.115979	0.03961	0.071955	0.118933	0.104698	0.050938	0	0.0712	0.087922	0	0.338765
GSM924527	0.055542	0.081404	0.014205	0	0.203021	0.045336	0.011518	0.107201	0.118669	0.038656	0.324449
GSM924528	0.162237	0.048784	0.025546	0	0.317592	0.038578	0.13613	0.075887	0.083968	0.023533	0.087746
GSM924529	0.076726	0.063748	0.036619	0	0.176339	0.037728	0.012811	0.038423	0.07706	0.04133	0.439217
GSM924530	0.035889	0.131868	0.019468	0.077904	0.52762	0.018856	0.048987	0.027517	0.043401	0	0.068489
GSM924531	0.053382	0.062065	0.017531	0.002981	0.198438	0.070009	0	0.035594	0.09449	0.000566	0.464945
GSM924532	0.083197	0.051862	0.025959	0	0.375332	0.050467	0	0.108594	0.087705	0.021161	0.195723
GSM924533	0.039493	0.121592	0	0	0.489654	0.023374	0.032213	0.064605	0.070698	0	0.158371
GSM924534	0.063386	0.090098	0.035205	0	0.147673	0.051645	0.024561	0.067241	0.111977	0.068378	0.339836
GSM924535	0.093007	0.081409	0.015649	0.051982	0.453758	0.029741	0.024956	0.04133	0.0687	0.005833	0.133636
GSM924536	0.079793	0.162323	0	0.030586	0.232119	0.034098	0.013613	0.045169	0.109205	0.022495	0.270599
GSM924537	0.090921	0.100769	0.023836	0	0.243456	0.031744	0	0.188206	0.131292	0.019736	0.17004
GSM924538	0.100582	0.134502	0.005452	0	0.2562	0.057504	0.128838	0.131129	0.114476	0.02465	0.046667
GSM924539	0.03992	0.146371	0	0	0.575308	0.032348	0.059782	0.08086	0.06541	0	0
GSM924540	0.050215	0.064297	0.028469	0	0.27444	0.031412	0.081363	0.032074	0.035067	0.028933	0.373731
GSM924541	0.139856	0.04396	0.043732	0	0.151912	0.039798	0	0.229887	0.084012	0.078165	0.188678
GSM924542	0.081219	0.047667	0.03835	0	0.225611	0.035475	0.007856	0.070705	0.123852	0.054409	0.314855
GSM924543	0.123484	0.118474	0.054768	0.038442	0.295525	0.046283	0.054001	0.039213	0.060664	0.005376	0.163771
GSM924544	0.087601	0.073089	0.114905	0.256872	0.2229	0.024448	0.079976	0.059328	0.072063	0.008818	0
GSM924545	0.073075	0.125083	0.012755	0	0.271595	0.04614	0.080789	0.029284	0.050024	0.00503	0.306224
GSM924546	0.107319	0.058575	0.11722	0.182393	0.318551	0.041615	0.009346	0.075352	0.089628	0	0
GSM924547	0.097238	0.058718	0.018052	0.059616	0.109372	0.038288	0	0.136528	0.118483	0.012505	0.351201
GSM924548	0.065497	0.079097	0.046962	0.049605	0.168684	0.056271	0	0.043508	0.133616	0.039316	0.317443
GSM924549	0.071261	0.08536	0.042618	0.14231	0.253882	0.052871	0	0.027641	0.099495	0.03566	0.188901
GSM924550	0.070202	0.06606	0.060714	0.07404	0.107368	0.041797	0	0.058263	0.13651	0.000751	0.384294
GSM924551	0.046265	0.07056	0.05351	0.048038	0.392123	0.042032	0	0.054044	0.095985	0	0.197444
GSM924552	0.096579	0.047925	0.065585	0	0.169406	0.052343	0	0.057609	0.151502	0.174321	0.18473
GSM924553	0.092246	0.060141	0.046077	0.131972	0.118238	0.046827	0	0.074476	0.166834	0	0.26319
GSM924554	0.044534	0.106842	0.010149	0.094169	0.614087	0.028379	0.000165	0.03205	0.069625	0	0
GSM924555	0.052274	0.037207	0.026333	0	0.273164	0.035287	0.000912	0.084477	0.121692	0.032287	0.336368
GSM924556	0.045454	0.073653	0.019588	0.100472	0.285931	0.025319	0.105918	0.091834	0.055171	0	0.196659
GSM924557	0.061006	0.04847	0.012581	0.018214	0.224217	0.083369	0.027809	0.073369	0.113179	0	0.337786
GSM924558	0.057768	0.058695	0.025559	0	0.394513	0.033025	0.119625	0.106334	0.091384	0.042394	0.070704
GSM924559	0.090634	0.020427	0.01933	0.118955	0.08632	0.031816	0	0.111536	0.108181	0.072123	0.340679
GSM924560	0.048913	0.047241	0.045285	0.00569	0.255181	0.023265	0.073665	0.079388	0.08884	0.061689	0.270842
GSM924561	0.142634	0.038854	0.040469	0	0.149242	0.028649	0.268479	0.073179	0.03664	0.215396	0.006458
GSM924562	0.103929	0.05086	0.016093	0.015118	0.178273	0.046771	0	0.052836	0.078466	0.006743	0.450912
GSM924563	0.06491	0.126259	0.033498	0	0.197132	0.03635	0.057936	0.153654	0.098659	0.024004	0.207598
GSM924564	0.081044	0.038027	0.067062	0.138754	0.141216	0.058507	0	0.053951	0.146852	0.108742	0.165845
GSM924565	0.050693	0.047506	0.010475	0	0.284293	0.038473	0	0.042205	0.130874	0.057352	0.33813
GSM924566	0.131257	0.030341	0.040377	0	0.104957	0.058437	0.007549	0.061233	0.099234	0.055091	0.411525
GSM924567	0.069354	0.067909	0.034124	0.164154	0.441208	0.046599	0.021737	0.045197	0.065603	0.009707	0.034407
GSM924568	0.068311	0.059227	0.066469	0.076351	0.102064	0.044144	0	0.07021	0.142818	0	0.370406
GSM924569	0.064543	0.092649	0.036877	0	0.436197	0.031602	0.032516	0.026184	0.063571	0.052653	0.163207
GSM924570	0.099531	0.068391	0.068362	0.018547	0.14692	0.064806	0.052885	0.193603	0.144162	0.037331	0.105461
GSM924571	0.067883	0.04074	0.048866	0	0.176221	0.028297	0.081728	0.100425	0.125521	0.043348	0.286969
GSM924572	0.042846	0.082654	0.03965	0	0.409386	0.035997	0.016336	0.048993	0.090226	0.027072	0.206839
GSM924573	0.058096	0.075502	0.011921	0	0.566384	0.032088	0	0.027937	0.064681	0.002067	0.161325
GSM924574	0.039107	0.083575	0.010079	0.054197	0.5045	0.031426	0.037121	0.130646	0.07274	0.030647	0.005962
GSM924575	0.083102	0.039417	0.19032	0.322799	0.048357	0.030823	0.079127	0.039858	0.035525	0	0.130671
GSM924576	0.057993	0.081577	0.039695	0.064354	0.412956	0.03516	0.019268	0.037507	0.068881	0	0.182609
GSM924577	0.104586	0.074578	0.133299	0.164177	0.183658	0.049462	0.069546	0.031032	0.048618	0.03368	0.107363
GSM924578	0.083788	0.024961	0.024378	0	0.149334	0.054393	0	0.154936	0.140804	0.060043	0.307363
GSM924579	0.062305	0	0.327278	0.231139	0.062827	0.022845	0.08183	0.04191	0.026392	0	0.143474
[truncated: 15 more columns]
