# Supplementary material for: Comprehensive characterization of immunogenic cell death in acute myeloid leukemia revealing the association with prognosis and tumor immune microenvironment
Source: BMC Med Genomics. 2024 Apr 26;17:107. doi: 10.1186/s12920-024-01876-w (PMC11046942; doi:10.1186/s12920-024-01876-w)
Supplement: Supplementary file 6 — Supplementary Material 6 [file 12920_2024_1876_MOESM6_ESM.xlsx]

## Sheet: Sheet1
TAG	TNF	CXCR3	P2RX7	CASP1	NLRP3	IL1B	LY96	CD4	CD8A	CD8B	PRF1	IFNG	IL17RA	HSP90AA1	EIF2AK3	PIK3CA	CASP8	ATG5	IL1R1	MYD88	IFNGR1	CALR	IFNB1	TLR4	A1_OS	A2_Event	Cluster	RiskScore
TCGA-AB-2808-03	1.02964	0.440903	5.48174	12.0792	7.15856	6.58311	11.3273	7.18583	1.13915	0.261477	8.73058	0.457849	25.2918	403.787	6.38196	7.43251	20.418	8.49838	2.27608	38.7118	39.3384	485.525	0	8.51851	2861	0	C2	-0.743196
TCGA-AB-2819-03	1.49091	0.958677	4.06616	11.772	8.8869	5.36724	4.40952	11.9653	4.08502	3.03777	2.77214	0.99445	7.2743	329	6.78147	5.56582	13.352	10.7639	0.489564	30.8331	20.8276	821.036	0	9.42083	2496	0	C2	-0.779757
TCGA-AB-2828-03	1.53122	1.00193	16.8612	35.6337	40.3714	5.47513	25.0545	56.6992	0.687942	0.279882	2.19131	0.295326	81.1555	174.818	6.94677	7.26663	14.4325	8.7989	0.316791	54.4501	57.4161	280.687	0	40.7932	2284	0	C1	-0.35197
TCGA-AB-2849-03	2.65574	1.29837	6.58895	3.93777	3.36236	28.2865	4.92099	3.53385	1.3585	0.616321	6.32744	0.773868	5.06842	258.849	8.8147	11.8009	16.649	8.41986	0.697038	28.0895	18.3615	284.428	0.119927	1.67726	2220	0	C1	-0.857579
TCGA-AB-3012-03	18.2008	0.878347	2.13873	5.50854	2.95203	32.4676	1.0697	7.0374	1.49773	0.60025	5.09291	0.183263	49.6986	123.343	8.08124	6.13632	12.5864	8.96325	2.89836	34.0734	20.2164	1210.92	0.0729078	8.77164	1887	0	C2	-1.38332
TCGA-AB-3011-03	0.0488744	0.575772	8.33518	10.3963	9.18254	6.88442	0.518478	5.06747	1.33932	1.20986	0.998005	0.160416	18.4752	185.473	4.61633	4.58477	14.2343	8.99618	0.286228	43.2591	12.1177	584.108	0.0477324	3.5077	1885	0	C2	-0.60206
TCGA-AB-2991-03	25.5931	2.15643	3.8718	3.94448	3.12378	5.38037	1.58504	10.4085	3.77598	1.80456	13.5951	0.361334	37.9278	172.734	10.2352	5.42516	13.0646	6.5329	1.26957	30.9595	14.9831	2014.3	0.0950102	5.99939	1826	0	C2	-1.85127
TCGA-AB-2994-03	9.17084	5.05192	3.52268	5.61217	6.41555	1.30521	1.29837	20.6858	5.5596	3.49998	21.4708	0.569275	128.558	162.018	7.0228	5.46747	21.0559	7.7463	13.8809	46.7695	34.9274	860.864	0.109378	21.5815	1798	0	C2	-0.509634
TCGA-AB-2999-03	10.402	1.90995	3.04043	6.17674	2.55563	29.5085	1.57044	6.78967	4.85788	3.08834	8.48433	0.606464	59.8898	130.982	8.59602	5.22491	12.6517	9.77673	3.60217	26.0016	23.5178	860.864	0.248243	4.23759	1735	0	C2	-0.867622
TCGA-AB-2992-03	0.382387	1.22239	15.7104	20.4309	22.8293	15.3912	3.25078	35.9776	3.16821	1.18436	16.4615	0.703581	64.6564	96.4276	6.81581	5.66962	10.9328	6.91436	4.38453	63.7956	53.2276	288.01	0	27.0811	1706	1	C1	-0.297999
TCGA-AB-2835-03	7.52318	0.258613	8.9861	23.6917	28.6394	3.92214	4.76336	73.6993	0.758082	0.337314	1.74033	0.15185	90.1526	173.76	5.66549	4.30656	11.0193	10.1391	0.859248	54.8035	51.1035	299.051	0	42.9795	1673	0	C1	-0.274801
TCGA-AB-2963-03	2.15235	0.216405	7.82803	20.7783	11.9799	15.8183	13.171	28.1032	0.528964	0.282115	0.876892	0.0226231	39.902	267.403	6.13744	6.18977	16.7715	9.8877	0.826845	38.9965	68.7834	367.162	0	37.1562	1642	1	C2	-0.540308
TCGA-AB-2996-03	0.320366	0.929839	13.8715	24.3013	14.4325	14.0559	8.71345	43.2591	2.16358	0.852304	6.05022	0.387125	47.5664	139.355	7.98051	7.0766	13.8809	6.88084	1.29452	33.8245	37.5208	295.132	0.141556	17.2395	1581	0	C1	-0.390302
TCGA-AB-3007-03	13.0082	1.95125	1.639	3.12483	2.63993	4.16171	0.162507	8.88875	4.15394	1.43823	10.2032	0.136912	25.1795	148.419	9.17256	4.6319	11.5088	6.23071	0.984176	16.4569	15.1563	2014.3	0.0393293	3.65533	1581	0	C2	-1.61032
TCGA-AB-3001-03	39.4043	3.4872	6.24229	6.99654	4.84455	42.485	1.92172	7.99949	7.93325	2.9003	25.132	0.712873	57.0821	175.971	9.5716	6.71488	11.003	7.18336	1.36908	34.2355	20.0122	1452.81	0.110481	7.71764	1581	0	C2	-1.69093
TCGA-AB-2995-03	1.8378	2.84828	6.09308	7.26399	5.12894	36.9164	2.09398	19.4515	13.0473	4.02079	40.2192	1.57017	5.54688	200.784	6.7195	4.6734	12.6848	5.88895	1.26242	22.0178	13.9843	199.275	0.0550282	1.56724	1551	0	C1	-0.115616
TCGA-AB-3002-03	0.452705	0.960719	1.68808	6.4291	20.2241	10.1428	8.13909	4.10255	3.74485	1.65948	5.15555	0.404601	24.5458	200.784	6.31856	6.05352	13.0816	7.84019	3.28049	26.0757	14.4527	311.201	0	2.49385	1431	1	C1	-0.494584
TCGA-AB-2862-03	9.56266	2.48883	3.74181	3.28415	2.15422	20.2241	2.57378	15.2985	2.45867	1.50137	22.3747	0.271731	46.72	140.91	6.03518	2.84373	14.3814	6.34893	1.58956	30.138	21.5286	1677.23	0.0895713	0.624362	1430	0	C2	-1.13985
TCGA-AB-2846-03	7.33279	0.703393	12.1546	18.385	30.2638	9.24874	10.4085	20.5893	0.984355	0.637504	6.77672	0.257842	55.3	184.308	6.32504	5.75926	10.9877	8.32009	0.649793	52.9156	38.0471	381.08	0.113066	17.8777	1402	1	C2	-0.595052
TCGA-AB-2841-03	12.0718	4.0113	6.52631	8.31281	3.46905	7.08149	0.980265	20.1169	2.49385	1.05063	30.76	0.191775	90.6541	86.4447	7.10502	5.54765	15.4958	7.13321	9.61188	47.7226	23.2229	860.864	0.141389	9.46975	1401	1	C2	-0.664654
TCGA-AB-3000-03	0.735639	1.718	7.46955	13.4273	8.88385	22.7078	4.66658	7.99949	0.750961	0.446518	11.8059	0.040279	18.0183	190.618	5.71085	5.90213	16.3863	8.25459	0.390857	48.7269	29.4937	584.108	0.322638	5.94447	1249	0	C2	-0.579602
TCGA-AB-2876-03	0.569666	0.460519	4.40596	15.3025	4.9991	5.79933	6.02425	11.1391	1.79579	0.588839	6.73645	0.547852	11.3577	180.338	6.18537	7.278	27.4257	9.57843	0.753629	30.8538	32.3058	315.621	0.0497633	7.50681	1219	0	C1	-0.596918
TCGA-AB-2913-03	0.838349	0.815808	5.20375	13.4182	8.02154	21.4071	1.39004	1.25539	1.08318	0.348283	2.61725	0.20248	3.42959	209.194	4.45859	4.7554	26.2089	6.63345	0.496038	22.5293	24.587	381.08	0.359163	2.68144	1216	0	C2	-0.487822
TCGA-AB-2917-03	1.30718	0.237106	4.3968	11.1617	5.07834	22.4617	3.04097	4.22982	2.03236	1.01498	1.961	0.134117	17.8343	295.132	7.21877	10.4594	14.5519	8.39711	0.20911	27.9499	19.2544	178.141	0	13.3308	1216	0	C1	-0.775627
TCGA-AB-2911-03	15.1095	2.07986	26.0016	14.0302	13.6672	17.8044	40.0067	53.096	4.52171	2.027	7.71091	0.376069	58.3501	66.4472	3.61985	6.03239	21.1941	5.88895	1.44752	67.0059	63.6904	204.192	0	18.2687	1186	0	C1	-0.36786
TCGA-AB-2984-03	0.237319	1.11475	1.82957	4.42808	3.8288	2.96539	4.48446	5.63848	0.686508	0.442794	1.27393	0	10.0608	47.6688	3.22774	6.88944	16.1849	10.9858	0.254769	19.0894	13.7829	161.065	0	2.83196	1157	0	C1	-0.426735
TCGA-AB-2822-03	0.148957	0.242839	1.36856	6.99515	8.34862	58.5149	2.59521	2.55141	1.17541	0.370139	3.31902	0.15274	8.82557	216.11	5.88485	6.90121	15.1682	7.66073	0.126009	27.9624	25.1087	315.621	0.178642	3.11132	973	1	C1	-0.62106
TCGA-AB-2806-03	1.05055	0.469349	6.67933	7.41538	4.28934	15.8585	0.850468	4.13542	0.940256	0.615372	1.36195	0.190279	10.0098	189.363	6.62235	8.74795	19.2111	9.85676	0.0677042	40.2933	34.7562	389.759	0.057888	8.44131	945	1	C2	-0.776386
TCGA-AB-2892-03	7.89792	0.725484	12.8067	16.8832	23.2554	11.1437	21.5077	41.8044	0.897082	0.366626	4.55752	0.207498	57.5596	150.096	5.5171	6.45331	13.2427	7.65418	0.366091	45.0275	45.0672	395.913	0.0992879	18.6836	943	0	C2	-0.57012
TCGA-AB-2976-03	0.519335	0.453598	3.47652	7.78999	8.78145	19.9095	2.83783	11.7983	0.8302	0.331961	1.43189	0.164459	4.36938	190.618	4.59707	4.8899	21.3404	7.99082	4.66587	18.8613	41.0729	280.687	0.198938	12.2615	915	1	C1	-0.416681
TCGA-AB-2916-03	1.51063	1.355	20.1887	98.8041	28.6241	11.5349	70.0559	79.1705	3.95548	2.39618	12.1728	1.45742	87.847	95.264	4.64696	8.13192	18.0889	7.36465	0.703393	133.37	89.4714	158.272	0.0380458	43.0563	882	0	C1	-0.202689
TCGA-AB-2966-03	0.26724	1.07795	14.1486	6.08909	3.0878	22.4544	2.9608	2.98442	2.21512	0.833332	17.0781	0.93748	7.71912	216.11	6.37088	8.19417	18.4752	10.0098	0.11085	30.9595	17.0914	418.976	0.261326	1.85977	854	1	C2	-0.693576
TCGA-AB-2815-03	6.24536	0.556385	16.4615	25.306	24.9806	11.4511	21.3404	49.2738	0.382387	0.168757	3.52588	0.207092	81.5296	212.601	5.87222	7.56778	14.0585	8.76728	0.597897	54.4501	51.2752	381.08	0	27.1618	822	1	C2	-0.58965
TCGA-AB-3008-03	1.06013	1.10049	6.58895	5.07349	4.06782	16.9487	2.53995	6.93253	1.47042	0.760629	14.8242	0.253028	9.19159	238.768	6.14061	6.37425	13.1908	8.78612	1.54851	35.7128	12.3378	329	0.123514	2.1013	822	1	C2	-0.512529
TCGA-AB-2821-03	0.351444	1.19561	1.50241	11.1132	12.1292	8.82405	2.09071	18.1743	1.89821	0.582495	10.4651	0.502605	35.8089	218.132	6.04368	5.72555	17.7803	7.21877	2.36284	47.516	33.5684	338.965	0.0286962	15.9001	822	1	C2	-0.409783
TCGA-AB-2971-03	1.26242	0.976001	15.4029	34.3774	19.0058	8.15783	28.7979	35.1194	3.42842	1.0103	7.77888	0.406915	43.1359	151.748	5.75367	5.00076	20.6858	7.63431	0.316327	56.1076	58.5149	354.932	0.144665	39.3082	792	1	C2	-0.339895
TCGA-AB-2814-03	9.23237	3.78244	1.27959	34.5909	6.50416	6.0097	3.21181	2.34834	1.31953	0.562452	21.7008	2.21105	2.70572	188.025	5.73059	6.86747	23.3277	7.00345	1.98167	21.9087	23.1333	130.447	0.606749	0.160794	792	1	C1	-0.321714
TCGA-AB-2914-03	10.2706	0.933893	4.54317	10.2261	21.7616	25.8938	5.7692	14.9208	1.57782	0.713227	5.08703	0.460961	30.9929	250.598	5.47317	9.17758	17.894	7.50681	0.0140885	39.4664	33.1348	338.965	0.126009	6.36515	792	0	C2	-0.840849
TCGA-AB-2826-03	2.55312	0.728247	13.8045	36.3716	17.7749	16.9996	16.3776	61.9023	1.33539	0.374798	2.57633	0.097303	61.0357	178.141	7.16497	5.94753	16.4121	9.06387	0.242522	74.8186	75.6119	411.105	0.179687	45.1104	731	1	C2	-0.373109
TCGA-AB-2884-03	1.5307	0.83852	17.4827	29.8884	14.3165	4.67044	7.16727	24.6694	3.325	1.83841	4.18683	0.426636	47.1615	150.896	4.79726	5.05602	16.893	7.68233	0.396919	62.6613	132.76	273.883	0.0459324	65.9634	731	1	C1	-0.351258
TCGA-AB-2883-03	0.414382	0.657471	15.9295	11.9701	20.6438	0.897968	1.11605	76.4157	1.04433	0.536965	3.45345	0.620316	36.2929	92.1524	5.49612	6.28203	12.3728	6.47256	0.553384	23.5449	24.5269	199.275	0	11.9601	730	0	C1	-0.167726
TCGA-AB-2980-03	11.6409	0.714131	2.05721	3.58758	2.22809	9.09187	2.00872	8.03584	2.22888	1.96541	13.8514	0.469782	22.3911	303.264	9.76047	5.94365	15.7265	8.80318	2.41676	17.7112	18.0335	1314.46	0.146381	0.756838	699	0	C2	-1.3373
TCGA-AB-2949-03	6.37632	0.434786	5.98005	18.5539	12.2036	73.396	3.25849	13.9212	1.16719	0.613185	3.06149	0.175407	14.9542	169.323	7.10269	6.31298	17.0602	7.93906	0.739209	32.0611	30.8538	171.451	0.112362	6.34262	699	0	C1	-0.531067
TCGA-AB-2979-03	1.35759	5.04074	6.89314	8.53946	8.45854	19.8713	2.60065	7.38292	3.65706	2.59352	18.6205	0.108895	16.2596	105.951	5.26939	4.9417	12.024	5.84037	0.776433	47.2603	13.9621	521.647	0	0.932111	671	0	C2	-0.177399
TCGA-AB-2899-03	1.29585	3.99548	2.65395	17.3859	13.5065	4.24546	9.09187	43.8341	5.68062	1.95224	14.0964	0.606163	72.2837	123.867	8.52621	5.01758	9.75077	8.16058	0.685135	51.9504	37.6049	173.76	0.0960962	12.3454	671	1	C1	0.0959536
TCGA-AB-2942-03	8.70529	0.762001	8.46459	16.6955	31.0115	34.5155	12.318	24.9806	2.28044	0.816196	8.12141	0.471787	29.9219	152.7	4.62436	6.5132	22.445	7.51392	0.0790973	47.0515	32.5739	338.965	0.0692128	8.68894	641	0	C1	-0.616443
TCGA-AB-2877-03	0.360415	0.797812	2.56236	9.74709	14.3344	11.7792	0.273059	7.51115	1.36444	0.592589	6.00919	0.139959	10.2137	243.221	6.38083	5.36531	17.82	7.84019	0.0858805	41.6915	12.6004	602.48	0.0373052	22.0025	638	0	C2	-0.638936
TCGA-AB-2872-03	4.5545	1.09223	1.12923	1.78457	42.6009	1.34326	0.633682	3.98627	1.80625	0.384424	2.28582	0.412868	25.964	122.323	7.16109	4.90272	8.36206	6.74678	0.976166	11.9356	37.9003	671.524	0.0281001	2.31027	638	0	C2	-0.712285
TCGA-AB-2973-03	1.51542	1.35118	32.5303	49.4281	16.8879	4.69409	36.3716	127.4	5.96568	2.02883	7.19486	2.15944	96.1277	82.7187	5.65032	6.5545	20.1626	8.40605	0.479099	91.3989	129.183	204.192	0	60.7477	609	1	C1	0.0671742
TCGA-AB-2847-03	1.20297	2.44814	2.76317	4.91965	9.27026	2.82335	2.81506	22.0025	8.9397	3.37926	28.6867	0.952024	17.6818	156.512	6.03325	4.87825	15.8258	7.79566	0.20911	16.9954	24.3119	299.051	0	4.48531	608	1	C1	-0.209999
TCGA-AB-2948-03	0.528001	1.23815	14.9542	36.2371	18.6481	11.3039	13.9122	103.175	3.05029	1.19294	5.14056	0.247078	70.0559	107.081	5.55882	5.29143	17.4882	8.67822	1.97634	63.4941	48.673	214.185	0.154321	52.9701	580	1	C1	0.0492699
TCGA-AB-2858-03	0.352088	1.14617	3.47476	9.67389	2.49471	35.1879	1.05241	7.89792	3.06846	1.9241	4.06894	0.159302	8.93451	158.272	5.91403	6.16508	17.0093	9.62071	1.355	40.6129	35.5363	521.647	0.188101	3.14695	577	1	C2	-0.603726
TCGA-AB-3009-03	1.20308	0.808149	1.70504	6.20075	15.0796	6.44758	0.875225	4.78518	1.92239	0.705365	5.16838	0.296793	35.6576	218.132	6.0561	6.8445	12.3429	7.97303	0.435188	34.9041	30.172	1106.26	0.114312	14.5584	577	1	C2	-1.08649
TCGA-AB-2805-03	0.311299	0.705485	22.3911	49.5406	27.6361	13.6736	26.0269	45.9043	1.42343	0.445786	3.70198	0.325991	63.3865	143.838	4.91414	10.3767	15.9911	10.087	3.08983	93.8448	89.9443	150.896	0.0779882	43.0563	577	1	C1	-0.520418
TCGA-AB-2836-03	6.33406	1.65487	23.4346	41.0729	18.9298	15.9368	29.123	71.5876	3.9689	1.71248	10.4267	0.414854	56.2482	185.473	4.65017	5.09291	13.0646	8.97597	1.37346	124.427	91.9044	248.185	0.215977	40.5113	518	1	C1	-0.149663
TCGA-AB-2959-03	0.507078	0.923776	6.37192	9.70853	11.5557	27.4665	1.80279	11.636	3.54171	0.942166	11.3347	1.27339	25.5031	200.784	6.67811	10.7816	21.3637	8.77326	0.721077	26.3467	26.4843	158.272	0.213849	1.32576	489	1	C1	-0.674903
TCGA-AB-2955-03	0.240508	0.237749	2.34457	8.52016	3.31782	5.81098	2.96137	1.09757	0.725621	0.469246	26.0396	0.326018	6.99167	202.469	4.57708	7.73568	21.3088	9.71774	0.0772894	30.796	22.8131	411.105	0.1903	0.639917	489	1	C2	-0.745114
TCGA-AB-2981-03	4.15691	0.623187	59.0366	88.807	30.8331	53.8453	54.8693	70.1917	0.774636	0.344559	7.47374	0.552664	65.8612	137.869	5.33231	6.17779	17.867	11.3876	2.04911	160.166	111.099	232.759	0	67.8064	487	0	C1	-0.275472
TCGA-AB-2839-03	9.02064	1.61199	8.12141	10.5244	5.25236	25.8472	0.927251	6.16379	0.478078	0.0782769	3.56205	0.245001	5.00917	291.724	5.27952	6.50661	20.2241	7.84318	0.0427549	22.2083	20.0782	248.185	0.162745	3.52588	486	1	C1	-0.559728
TCGA-AB-2990-03	0.731053	0.691087	6.66902	17.028	17.5585	5.30498	3.28444	7.28346	3.98592	1.3498	5.91191	1.03094	20.6438	185.473	5.74074	4.56068	13.0844	9.0045	0.191755	30.349	22.0414	602.48	0.168242	18.2528	457	0	C2	-0.604146
TCGA-AB-2939-03	0.685789	2.2469	4.00218	2.67155	9.28928	11.6746	4.42298	24.1062	1.4314	0.530479	5.75367	0.0325694	23.6814	120.211	7.20881	6.2753	15.7184	6.79319	0.524044	41.426	28.394	860.864	0.130133	6.66902	455	0	C2	-0.666761
TCGA-AB-2880-03	1.3702	0.825459	6.68898	15.7538	11.0834	8.70335	6.2646	18.1149	0.976166	0.439424	25.3273	0.343085	23.9657	284.428	5.28049	6.12986	18.2053	8.23574	0.328995	58.604	26.7596	602.48	0.122657	4.29208	424	1	C2	-0.659575
TCGA-AB-2874-03	2.10745	0.642309	4.23683	9.2315	6.25464	11.9183	2.06938	7.66073	0.749491	0.310075	4.99264	0.144825	19.9095	171.451	7.56527	7.36335	13.3124	8.1911	0.157732	33.3991	37.8399	1022.45	0.204503	12.7262	396	0	C2	-1.08492
TCGA-AB-2881-03	5.35009	1.55072	10.0588	19.3267	25.4356	33.758	9.58371	23.1082	8.11874	4.29599	15.8183	0.984622	33.6607	205.868	4.7496	6.56149	16.9158	9.45774	0.0445481	58.1792	41.5777	463.496	0.0788458	8.41495	393	0	C2	-0.576568
TCGA-AB-2898-03	0.9816	1.11674	0.877182	6.33158	7.09289	9.78593	2.11691	7.9835	3.34339	0.961503	8.29756	0.6099	27.6754	134.085	4.37997	4.57768	12.8258	5.15848	1.08358	38.2923	25.6494	324.586	0.0320912	15.2408	393	0	C1	-0.386144
TCGA-AB-2812-03	9.84552	0.394647	5.62347	8.52466	6.99393	6.33158	2.8502	9.59685	0.147577	0.0809384	2.38469	0.0631274	7.62194	427.448	5.18332	7.50045	17.6568	9.44143	10.2912	16.5917	26.573	473.875	0.0870741	10.0436	366	1	C2	-0.885185
TCGA-AB-2920-03	1.67287	7.42725	2.79004	2.95724	3.60699	17.0651	1.06138	25.2222	3.01335	0.815808	9.68832	0.27725	18.593	35.4062	3.35057	2.62285	12.201	3.71821	0.315515	32.2863	12.4039	435.941	0.0783388	7.97898	366	1	C2	0.320781
TCGA-AB-2882-03	3.50521	6.76883	3.95959	20.5418	4.65877	21.9638	3.8678	37.9854	9.63375	3.66631	80.6008	0.763381	21.3637	134.085	5.28049	5.91811	19.3382	4.71756	3.0845	51.1614	37.27	315.621	0.0875871	7.60963	365	1	C1	0.144667
TCGA-AB-2878-03	4.65962	1.19684	1.78457	3.59726	4.64932	15.5782	7.57724	17.1821	2.25472	0.575639	8.22653	0.607201	7.32318	315.621	10.1202	8.14179	13.7732	9.61553	2.46653	17.461	26.4344	329	0.0532971	7.11967	365	1	C2	-0.637371
TCGA-AB-2965-03	0.840053	0.202813	9.61892	27.1216	21.2641	15.237	18.9654	52.9156	1.35281	0.231493	1.98668	0.121078	58.267	329	6.46408	6.59598	16.814	11.456	0.915102	38.4437	65.8612	270.777	0	61.4229	335	1	C1	-0.381009
TCGA-AB-2983-03	5.12411	1.82895	17.0145	20.3347	19.096	5.17699	11.153	22.6652	2.39274	1.19351	1.99893	0.654591	20.4249	179.223	6.34159	4.36156	14.4527	6.46095	1.56419	36.2371	21.6201	223.818	0	3.7847	335	1	C1	-0.250248
TCGA-AB-2888-03	2.33342	3.1023	31.5825	59.1227	43.9633	40.8609	28.1309	39.4998	5.59663	3.20238	10.5851	0.847701	67.0059	123.867	6.54688	7.66204	17.8578	9.47481	0.32288	123.343	103.175	149.252	0.0893822	34.4659	334	0	C1	-0.178927
TCGA-AB-2950-03	0.479365	0.318616	3.50705	7.11572	4.39915	14.0266	1.12173	10.0569	2.38227	1.44271	4.81142	0.315278	6.46095	264.31	7.94035	8.15483	19.7465	9.26869	0.563705	34.0066	30.9595	748.366	0.245995	10.8655	306	0	C2	-0.95097
TCGA-AB-2857-03	1.50604	3.71139	2.67831	5.80318	3.2767	17.4932	5.39943	20.6924	9.3997	2.75656	31.4219	1.54361	10.1202	319.72	8.36803	7.71379	15.5701	10.5906	3.94199	28.2742	28.3796	509.581	0.0660705	10.5703	306	1	C2	-0.422033
TCGA-AB-2970-03	0.97569	3.58115	12.5369	19.821	11.5295	7.5244	14.2518	45.0275	2.4674	0.975013	3.20935	0.52303	30.4391	185.473	7.14549	6.18786	14.7574	7.52318	2.11165	51.0419	36.569	194.697	0.0227448	10.6881	305	1	C1	-0.0220309
TCGA-AB-2845-03	0.957888	5.31696	6.75975	13.9438	9.55721	17.235	6.70993	15.2603	3.22656	2.16428	11.7983	0.442072	16.2887	193.334	5.59581	5.03133	16.3114	8.46459	0.483828	43.9213	27.0811	427.448	0.146718	4.07607	304	1	C2	-0.0568717
TCGA-AB-2938-03	1.28771	4.11411	3.87739	6.31856	1.89121	77.6794	8.7289	88.1016	9.50365	3.82686	13.364	1.24665	7.24723	315.621	9.26869	8.77992	9.70274	9.42789	5.35476	22.6217	28.9687	373.967	0.0675153	5.63848	304	1	C2	-0.0846641
TCGA-AB-2889-03	1.59064	1.14747	8.79267	18.4299	28.394	21.7151	7.28953	25.5342	2.56931	0.717845	7.89676	0.447482	47.9791	161.065	5.16374	6.02632	11.6653	8.4031	0.169791	57.0821	44.1798	521.647	0.140506	8.51373	304	0	C2	-0.543394
TCGA-AB-2859-03	3.42097	4.37364	6.64157	16.8189	6.33502	23.0365	3.62855	16.0343	12.5041	7.92894	19.1498	0.451514	10.0213	171.451	6.522	4.92571	19.6414	7.41266	0.170201	35.6851	27.3855	216.11	0.226833	3.97367	304	1	C1	-0.0404662
TCGA-AB-2818-03	3.75682	0.459369	10.2873	33.5684	16.1171	20.3143	17.7478	28.0454	1.4512	0.640252	6.06209	0.494555	69.0442	189.363	5.92949	6.97904	21.3163	8.18281	2.8577	57.6962	83.6767	291.724	0.157573	52.9701	303	1	C1	-0.547231
TCGA-AB-2830-03	0.971638	2.82778	6.44988	19.4267	11.5062	1.34609	3.01698	25.2222	5.30498	1.98301	15.4679	0.485762	6.36872	170.404	4.90359	3.95959	14.0932	6.91553	0.477025	28.1173	17.1307	411.105	0.164825	4.48759	275	1	C2	-0.170393
TCGA-AB-2912-03	2.09617	0.501391	13.6464	23.8252	19.611	3.84652	31.8465	60.6623	1.84838	0.594678	1.06121	0.815206	48.7269	165.189	10.2477	7.11572	16.6728	8.74298	0.743327	27.8051	46.8173	196.287	0.195877	17.8835	274	1	C1	-0.32787
TCGA-AB-2817-03	3.64963	0.613762	2.78551	14.3971	14.1217	26.9157	5.58178	29.03	2.04911	0.631589	7.98198	0.619897	33.2238	137.869	10.4898	6.70741	16.1715	7.1132	0.479633	46.9578	25.6494	200.784	0.0945316	12.6063	273	1	C1	-0.450185
TCGA-AB-2873-03	2.89836	0.467263	13.4882	36.8286	47.4687	6.13744	18.6945	72.9732	5.2232	2.32547	7.19486	0.154576	80.6008	101.441	7.03021	5.56335	15.2103	9.60623	4.07402	69.2671	168.209	180.338	0	102.821	273	0	C1	-0.18338
TCGA-AB-2834-03	0.904966	0.843185	12.8511	17.5585	18.593	4.48759	5.37992	13.8078	1.0157	0.564321	1.06478	0.408238	108.686	192.038	7.12466	4.72307	12.1728	8.35938	2.04501	33.5281	48.1884	367.162	0.0899183	16.1171	245	1	C2	-0.423725
TCGA-AB-2925-03	5.16456	0.472258	17.8512	24.7003	33.3577	4.76648	4.83371	60.6623	0.822572	0.626167	2.03236	0	68.3929	161.065	5.77556	3.41091	10.8097	9.26715	1.74089	38.9672	44.8718	354.932	0	28.3643	243	1	C2	-0.246193
TCGA-AB-2869-03	1.34307	1.42945	6.19962	15.6239	9.98926	11.677	2.82684	14.6707	1.51577	0.548496	23.9548	0.473237	4.80471	245.983	5.91707	4.51043	15.7861	7.59477	28.3643	34.6591	25.778	521.647	0.185617	3.34624	243	0	C2	-0.459069
TCGA-AB-2811-03	6.0524	1.43666	11.7792	20.7206	17.3164	23.1711	11.9629	22.6056	3.53873	1.61449	7.07889	1.39156	37.9278	56.5432	8.38836	6.95873	24.3934	7.66327	0.18933	23.3997	38.352	602.48	0.17613	4.03996	243	1	C2	-0.717346
TCGA-AB-2897-03	8.99444	0.763013	1.26329	3.00739	36.4842	14.1553	1.13116	4.07819	1.48717	0.557814	3.85943	0.107017	20.8488	128.558	5.37518	4.24328	11.2447	7.80102	0.530043	15.7345	21.8473	1106.26	0.0377482	5.91707	243	0	C2	-1.0584
TCGA-AB-2851-03	8.59602	1.29195	25.6941	37.0184	18.5992	24.734	9.20756	96.9659	1.18903	0.719338	10.9372	0.16015	79.3456	141.534	4.72229	4.82745	15.655	8.29441	1.2719	98.8041	77.5251	219.807	0.136158	51.1035	242	1	C1	-0.0826795
TCGA-AB-2843-03	1.69339	7.03845	8.50134	21.2857	13.2947	2.39702	7.03021	81.1555	4.12897	1.41224	35.3096	0.85995	54.0308	190.618	7.32077	4.81722	12.7057	6.98794	2.18178	58.9484	29.3795	243.221	0.0632768	11.1576	215	1	C1	0.49652
TCGA-AB-2937-03	1.01593	1.32667	5.29036	2.4311	5.22154	14.065	4.26726	20.7137	2.21291	0.938102	6.8388	0.113496	4.8729	37.9562	2.06585	4.11003	19.6472	3.6242	0.314094	56.3172	10.7363	463.496	0	0.889225	215	1	C2	-0.37465
TCGA-AB-2896-03	0.815206	1.01364	7.54536	25.9524	13.637	23.1432	3.34624	10.0174	1.57305	1.22337	4.53692	0.121925	9.22992	248.185	4.64472	4.16599	17.9162	8.08279	1.62249	29.6881	32.6578	311.201	0.468536	5.63468	214	1	C1	-0.3493
TCGA-AB-2885-03	0.578189	4.68202	8.55658	10.6485	6.61	31.7519	3.70332	5.24874	4.71179	1.31609	17.2149	0.260611	18.2106	190.618	7.41127	3.46421	18.8095	6.65609	1.38265	17.6469	24.7003	200.784	0.0734587	1.45938	214	1	C1	0.0974548
TCGA-AB-2893-03	4.43654	0.55561	11.2039	26.7979	27.1484	9.62262	4.34772	132.188	2.14495	3.3702	2.9022	0	90.6541	151.748	5.46747	3.90201	11.2629	10.6396	0.493856	47.6198	77.0232	373.967	0	31.6558	212	1	C2	0.0235454
TCGA-AB-2875-03	0.520588	1.98272	3.6318	8.23707	6.66663	17.4249	1.0409	12.0913	4.42215	2.48415	17.0961	0.420776	8.18547	164.03	5.86711	6.71716	15.449	7.46051	0.0581843	39.839	21.3404	748.366	0.092356	3.48018	212	0	C2	-0.693668
TCGA-AB-2825-03	2.14179	1.05162	14.2617	38.9018	19.9609	4.36297	11.2673	54.0926	0.96864	0.67883	5.01585	0.203624	109.531	149.252	5.54871	5.57882	15.7421	9.5987	3.0415	92.6893	128.558	207.524	0.0628962	135.287	212	1	C1	-0.211631
TCGA-AB-2986-03	2.80576	0.876311	5.99839	20.9229	6.4033	28.3643	7.71912	7.78574	3.7254	2.56931	7.02897	1.29876	5.45391	277.116	3.6224	4.74876	14.0137	9.22644	0.692518	21.2857	22.4367	214.185	0	4.05229	212	1	C1	-0.380141
TCGA-AB-2987-03	9.6628	3.08725	23.018	59.7424	25.306	36.0767	64.108	122.323	10.5309	4.44033	21.4252	4.34408	44.4749	194.697	5.98216	5.98005	11.1644	10.8582	1.28209	105.951	85.3808	130.447	0.0451121	67.9173	184	1	C1	0.15548
TCGA-AB-2900-03	3.76404	0.325932	8.32318	21.8927	13.0199	4.14925	14.9134	27.2084	0.841664	0.535609	3.00739	0.310101	61.2245	159.163	4.63681	4.33755	18.1092	9.09187	1.16719	39.6342	90.9169	333.537	0	29.123	184	1	C1	-0.419455
TCGA-AB-2867-03	1.45777	0.70806	2.67607	8.46923	11.4631	6.3523	7.42456	27.6754	12.8821	5.11659	18.9485	1.47655	20.404	209.194	7.01284	8.49992	15.4958	8.11729	1.11724	35.4062	32.5949	427.448	0	11.2425	184	1	C2	-0.672671
TCGA-AB-2956-03	4.52406	1.1546	14.6124	23.4995	20.1626	1.14401	1.57782	132.76	1.52368	2.0927	5.91615	1.00168	55.9576	218.132	4.8866	4.89767	12.5125	9.87636	0.219319	50.3257	107.834	338.965	0	45.7129	183	1	C1	0.0390125
TCGA-AB-2886-03	0.500246	0.804403	11.9381	8.22966	2.68693	33.2697	0.858225	7.34003	1.97878	1.43811	5.91403	0.227492	9.04904	221.75	5.66854	7.83355	16.4615	7.48858	0.0255611	46.1788	25.6273	694.65	0.505654	3.20725	181	0	C2	-0.861089
TCGA-AB-2894-03	0.943256	0.799354	4.32473	16.4615	25.604	1.53468	0.37247	103.822	3.25506	1.09948	12.4454	0.392244	33.4217	160.166	4.93752	4.8712	17.3813	8.58181	0.0487113	25.1795	28.2742	168.209	0	20.9299	181	1	C1	0.0606129
TCGA-AB-2871-03	1.28682	5.202	2.87301	10.1519	2.29748	34.949	1.36022	16.1715	17.087	4.60645	48.241	1.58929	8.35468	141.534	6.11529	4.8471	15.7503	7.246	0.139974	20.6163	20.7783	333.537	0.293915	3.5411	153	0	C1	0.00334582
TCGA-AB-2866-03	0.366371	2.28358	10.6942	33.0669	23.3468	3.0279	5.39092	117.699	7.48042	3.18199	12.3347	0.214216	34.1715	130.447	4.09716	4.88904	14.0932	8.4827	0.198877	84.2605	55.0188	164.03	0	39.839	153	1	C1	0.26864
TCGA-AB-2870-03	11.4775	2.66255	12.9352	19.9549	33.6831	28.2742	8.19266	31.7519	1.60363	0.780489	16.4257	0.245326	51.6959	177.063	5.30399	5.70508	16.1715	6.87344	0.302632	70.9314	46.1788	473.875	0.0498035	19.7213	153	1	C2	-0.492512
TCGA-AB-2856-03	2.79245	3.08834	12.2316	22.0099	26.7065	9.23665	4.39915	26.0016	2.09474	1.61898	8.4813	0.193417	33.2238	130.982	4.17013	3.12957	12.5286	7.63137	3.05692	42.4474	33.0882	411.105	0.0790886	14.5905	150	1	C2	-0.120058
TCGA-AB-2982-03	9.39823	1.5765	1.63309	5.83748	2.25593	18.3961	1.95907	12.74	8.62002	4.43958	10.9086	1.029	45.9539	127.97	9.50365	4.49217	11.1391	8.19707	2.91375	24.7435	22.7782	1677.23	0.0917153	5.23455	150	0	C2	-1.34012
TCGA-AB-2929-03	5.39611	19.415	7.95448	13.1042	7.31089	30.4224	6.15095	14.7611	0.964908	0.553384	21.1941	3.97889	17.7949	240.776	4.30656	6.61344	14.7778	5.94266	0.280816	45.0672	29.8576	168.209	0.143341	3.20238	123	1	C1	1.2575
TCGA-AB-2844-03	0.726272	1.30291	8.64871	15.9295	12.6117	9.81754	6.71106	20.6646	0.614706	0.116187	2.39426	0	40.6468	200.784	5.40231	4.39837	13.8264	8.23236	1.09988	37.2151	39.2082	533.618	0	16.2681	122	1	C2	-0.436344
TCGA-AB-2933-03	0.897002	10.7538	10.0608	21.3868	15.2914	17.0145	21.3637	36.0039	2.25099	1.79011	5.25963	0.30896	51.2174	128.558	8.11104	5.41601	12.4273	7.24844	0.857116	86.2292	41.466	194.697	0	22.8649	122	1	C1	0.667077
TCGA-AB-2927-03	9.29287	2.82728	6.41092	13.6104	16.6268	11.4536	10.2352	41.5391	5.70619	1.65948	10.7325	6.48416	38.412	126.192	6.47348	5.15173	11.3018	8.39711	0.60025	37.7209	29.2956	150.896	0.0464655	4.93167	90	1	C1	-0.153917
TCGA-AB-2924-03	2.17553	0.634703	20.0249	24.1159	21.38	8.71614	11.6629	42.0619	1.11415	0.867584	3.48363	0.224281	95.264	150.096	5.48798	5.73262	18.3669	7.79129	1.10255	46.6617	68.9264	291.724	0.0535532	34.2355	90	0	C1	-0.365458
TCGA-AB-2853-03	0.972748	0.539221	3.83617	14.6571	8.05177	29.0457	3.16488	8.89373	0.522843	0.219417	2.91078	0.022108	14.6333	277.116	6.1088	6.60316	23.3181	8.76256	0.0332445	23.5887	32.0816	349.482	0.110685	14.6502	89	1	C2	-0.583913
TCGA-AB-2935-03	1.46525	2.34911	11.933	19.0058	20.2515	20.678	16.5392	62.3836	12.6094	3.96489	44.2649	1.77179	35.2393	160.166	16.0916	5.38824	16.2887	7.73265	1.36092	53.8453	56.4047	349.482	0.0367572	21.0773	61	1	C1	-0.123807
TCGA-AB-2919-03	0.424665	0.910541	7.18962	7.75706	9.09515	31.5976	0.699787	8.77831	1.1339	0.637172	1.70245	0.13913	7.77083	188.025	4.69163	4.48235	12.5015	8.51522	0.329413	46.8635	13.6432	624.778	0.119686	4.42595	61	0	C2	-0.581534
TCGA-AB-2865-03	1.46828	1.04342	7.98051	27.3183	8.29441	14.1802	11.2972	39.5359	4.12336	0.928211	19.5463	0.0686346	24.4447	204.192	3.6211	7.13076	10.7681	6.32077	0.990601	82.7187	61.32	306.853	0.18823	15.1912	61	1	C1	-0.425641
TCGA-AB-2928-03	0.221163	0.720098	2.58953	4.78911	8.40893	60.1421	0.426077	1.84997	1.11742	0.447743	3.52394	0.118495	4.10855	162.911	5.47513	6.63808	14.7227	6.18322	0.0294496	28.5806	14.2081	212.601	0.0501264	1.90961	59	1	C1	-0.496332
TCGA-AB-2936-03	0.535149	2.28501	5.87895	14.6886	11.3577	47.209	3.02352	24.5176	6.84061	3.96419	19.8653	0.783004	32.0024	138.626	5.90715	8.32009	16.251	6.68281	0.715134	35.9524	23.3997	173.76	0.107711	1.93564	59	0	C1	-0.345108
TCGA-AB-2901-03	0.356814	0.228724	6.611	5.95855	8.71927	4.07402	2.33467	21.4552	1.93812	0.852654	7.32542	0.145508	12.885	250.598	5.48892	9.87241	15.5038	6.23395	2.51289	26.5995	32.5303	361.01	0.156477	4.43808	59	0	C2	-0.770209
TCGA-AB-2998-03	7.97021	1.42467	5.5649	6.99167	4.08305	1.81832	1.9054	11.7768	0.90565	0.586664	16.0701	0.191276	93.2624	200.784	8.38764	6.40975	24.4975	8.38398	8.77992	33.0669	51.2174	2014.3	0.0505361	34.5644	31	1	C2	-1.677
TCGA-AB-2813-03	2.04181	0.768575	18.4072	28.7027	35.2393	21.027	20.0191	52.8483	4.35562	1.47441	6.63455	0.47776	63.279	93.8448	8.27383	4.85633	15.9873	8.66115	5.09222	69.9025	71.0682	190.618	0.0383506	34.9737	31	1	C1	-0.183898
TCGA-AB-2977-03	0.953453	5.80695	6.79555	20.2381	12.2061	40.0399	12.2665	54.8035	2.54794	3.02453	4.91259	0	18.5483	62.6613	3.51607	3.10656	13.3877	8.46161	0.410057	50.6955	33.7815	137.869	0	9.33778	31	1	C1	0.464315
TCGA-AB-2908-03	1.80456	3.50176	2.21956	11.6866	9.42251	25.2121	5.22831	5.71385	10.3644	3.8861	14.1974	2.455	16.9441	117.186	5.80984	3.46113	17.3758	8.12443	1.59827	17.5091	18.1436	273.883	0.134887	0.80137	31	1	C1	-0.0799128
TCGA-AB-2952-03	3.17319	9.60413	6.04473	13.7513	16.8879	25.964	6.18537	36.6231	8.23871	4.70465	17.0742	0.599695	26.4215	85.1748	4.21454	3.51543	9.69226	5.23455	0.638897	68.9264	31.7893	209.194	0	11.1485	31	1	C1	0.636197
TCGA-AB-2863-03	0	0.337916	10.9038	12.7729	6.84828	8.35779	14.2722	3.05237	0.653448	0.189871	0.608664	0.147329	18.5756	216.11	6.68641	8.1986	15.8105	8.08279	1.10289	29.2956	45.0672	367.162	0.283286	10.0025	31	1	C2	-0.724992
TCGA-AB-2988-03	0.519194	0.963732	4.9942	23.8862	11.9676	16.3944	1.3668	9.64247	0.608893	0.312194	5.04834	0.0692128	4.42067	250.598	4.95171	4.92668	20.2584	8.45224	1.10433	23.2504	34.0297	303.264	0.14312	5.59481	30	1	C1	-0.394577
TCGA-AB-2840-03	3.83017	1.60257	4.7673	6.74453	2.85671	1.70434	2.12247	3.07104	0.664823	1.04465	7.47374	0.04644	63.9089	181.701	9.33197	5.90614	28.9523	5.48437	4.49217	15.1234	35.9267	1106.26	0	18.2215	28	1	C2	-1.00294
TCGA-AB-2934-03	3.42729	4.36099	25.868	46.5663	16.5026	16.2399	15.6402	40.8952	1.55446	0.671674	7.66602	0.309476	38.6819	173.76	4.16526	4.84785	16.9073	7.35277	2.08027	85.8492	65.9634	253.153	0.0576056	25.0026	28	0	C1	0.0412744
