# Supplementary material for: Comprehensive characterization of immunogenic cell death in acute myeloid leukemia revealing the association with prognosis and tumor immune microenvironment
Source: BMC Med Genomics. 2024 Apr 26;17:107. doi: 10.1186/s12920-024-01876-w (PMC11046942; doi:10.1186/s12920-024-01876-w)
Supplement: Supplementary file 7 — Supplementary Material 7 [file 12920_2024_1876_MOESM7_ESM.xlsx]

## Sheet: Gene-miRNA results
abundance,"Label","layers","moltype","name","selected","shared name","Types"
,"hsa-mir-8085","1.0","miRNA","MIMAT0031012","false","MIMAT0031012","miRNA"
,"hsa-mir-7847-3p","1.0","miRNA","MIMAT0030422","false","MIMAT0030422","miRNA"
,"hsa-mir-7843-3p","1.0","miRNA","MIMAT0030412","false","MIMAT0030412","miRNA"
,"hsa-mir-7154-3p","1.0","miRNA","MIMAT0028219","false","MIMAT0028219","miRNA"
,"hsa-mir-7111-5p","1.0","miRNA","MIMAT0028119","false","MIMAT0028119","miRNA"
,"hsa-mir-7110-5p","1.0","miRNA","MIMAT0028117","false","MIMAT0028117","miRNA"
,"hsa-mir-6894-5p","1.0","miRNA","MIMAT0027688","false","MIMAT0027688","miRNA"
,"hsa-mir-6889-5p","1.0","miRNA","MIMAT0027678","false","MIMAT0027678","miRNA"
,"hsa-mir-6884-5p","1.0","miRNA","MIMAT0027668","false","MIMAT0027668","miRNA"
,"hsa-mir-6883-5p","1.0","miRNA","MIMAT0027666","false","MIMAT0027666","miRNA"
,"hsa-mir-6878-5p","1.0","miRNA","MIMAT0027656","false","MIMAT0027656","miRNA"
,"hsa-mir-6876-5p","1.0","miRNA","MIMAT0027652","false","MIMAT0027652","miRNA"
,"hsa-mir-6870-5p","1.0","miRNA","MIMAT0027640","false","MIMAT0027640","miRNA"
,"hsa-mir-6859-5p","1.0","miRNA","MIMAT0027618","false","MIMAT0027618","miRNA"
,"hsa-mir-6852-5p","1.0","miRNA","MIMAT0027604","false","MIMAT0027604","miRNA"
,"hsa-mir-6849-3p","1.0","miRNA","MIMAT0027599","false","MIMAT0027599","miRNA"
,"hsa-mir-6848-5p","1.0","miRNA","MIMAT0027596","false","MIMAT0027596","miRNA"
,"hsa-mir-6846-5p","1.0","miRNA","MIMAT0027592","false","MIMAT0027592","miRNA"
,"hsa-mir-6842-5p","1.0","miRNA","MIMAT0027586","false","MIMAT0027586","miRNA"
,"hsa-mir-6840-3p","1.0","miRNA","MIMAT0027583","false","MIMAT0027583","miRNA"
,"hsa-mir-6838-3p","1.0","miRNA","MIMAT0027579","false","MIMAT0027579","miRNA"
,"hsa-mir-6832-5p","1.0","miRNA","MIMAT0027564","false","MIMAT0027564","miRNA"
,"hsa-mir-6825-5p","1.0","miRNA","MIMAT0027550","false","MIMAT0027550","miRNA"
,"hsa-mir-6787-5p","1.0","miRNA","MIMAT0027474","false","MIMAT0027474","miRNA"
,"hsa-mir-6785-5p","1.0","miRNA","MIMAT0027470","false","MIMAT0027470","miRNA"
,"hsa-mir-6784-5p","1.0","miRNA","MIMAT0027468","false","MIMAT0027468","miRNA"
,"hsa-mir-6783-3p","1.0","miRNA","MIMAT0027467","false","MIMAT0027467","miRNA"
,"hsa-mir-6783-5p","1.0","miRNA","MIMAT0027466","false","MIMAT0027466","miRNA"
,"hsa-mir-6782-5p","1.0","miRNA","MIMAT0027464","false","MIMAT0027464","miRNA"
,"hsa-mir-6777-5p","1.0","miRNA","MIMAT0027454","false","MIMAT0027454","miRNA"
,"hsa-mir-6771-3p","1.0","miRNA","MIMAT0027443","false","MIMAT0027443","miRNA"
,"hsa-mir-6766-5p","1.0","miRNA","MIMAT0027432","false","MIMAT0027432","miRNA"
,"hsa-mir-6756-5p","1.0","miRNA","MIMAT0027412","false","MIMAT0027412","miRNA"
,"hsa-mir-6752-5p","1.0","miRNA","MIMAT0027404","false","MIMAT0027404","miRNA"
,"hsa-mir-6742-3p","1.0","miRNA","MIMAT0027386","false","MIMAT0027386","miRNA"
,"hsa-mir-6738-5p","1.0","miRNA","MIMAT0027377","false","MIMAT0027377","miRNA"
,"hsa-mir-6732-5p","1.0","miRNA","MIMAT0027365","false","MIMAT0027365","miRNA"
,"hsa-mir-6731-5p","1.0","miRNA","MIMAT0027363","false","MIMAT0027363","miRNA"
,"hsa-mir-1252-3p","1.0","miRNA","MIMAT0026744","false","MIMAT0026744","miRNA"
,"hsa-mir-6722-3p","1.0","miRNA","MIMAT0025854","false","MIMAT0025854","miRNA"
,"hsa-mir-6721-5p","1.0","miRNA","MIMAT0025852","false","MIMAT0025852","miRNA"
,"hsa-mir-6716-3p","1.0","miRNA","MIMAT0025845","false","MIMAT0025845","miRNA"
,"hsa-mir-6124","1.0","miRNA","MIMAT0024597","false","MIMAT0024597","miRNA"
,"hsa-mir-5787","1.0","miRNA","MIMAT0023252","false","MIMAT0023252","miRNA"
,"hsa-mir-1237-5p","1.0","miRNA","MIMAT0022946","false","MIMAT0022946","miRNA"
,"hsa-mir-939-3p","1.0","miRNA","MIMAT0022939","false","MIMAT0022939","miRNA"
,"hsa-mir-766-5p","1.0","miRNA","MIMAT0022714","false","MIMAT0022714","miRNA"
,"hsa-mir-5698","1.0","miRNA","MIMAT0022491","false","MIMAT0022491","miRNA"
,"hsa-mir-5681a","1.0","miRNA","MIMAT0022469","false","MIMAT0022469","miRNA"
,"hsa-mir-5197-3p","1.0","miRNA","MIMAT0021131","false","MIMAT0021131","miRNA"
,"hsa-mir-5197-5p","1.0","miRNA","MIMAT0021130","false","MIMAT0021130","miRNA"
,"hsa-mir-5194","1.0","miRNA","MIMAT0021125","false","MIMAT0021125","miRNA"
,"hsa-mir-5192","1.0","miRNA","MIMAT0021123","false","MIMAT0021123","miRNA"
,"hsa-mir-5010-5p","1.0","miRNA","MIMAT0021043","false","MIMAT0021043","miRNA"
,"hsa-mir-4786-3p","1.0","miRNA","MIMAT0019955","false","MIMAT0019955","miRNA"
,"hsa-mir-1245b-3p","1.0","miRNA","MIMAT0019951","false","MIMAT0019951","miRNA"
,"hsa-mir-4779","1.0","miRNA","MIMAT0019938","false","MIMAT0019938","miRNA"
,"hsa-mir-4768-3p","1.0","miRNA","MIMAT0019921","false","MIMAT0019921","miRNA"
,"hsa-mir-4763-3p","1.0","miRNA","MIMAT0019913","false","MIMAT0019913","miRNA"
,"hsa-mir-4756-5p","1.0","miRNA","MIMAT0019899","false","MIMAT0019899","miRNA"
,"hsa-mir-4749-5p","1.0","miRNA","MIMAT0019885","false","MIMAT0019885","miRNA"
,"hsa-mir-4739","1.0","miRNA","MIMAT0019868","false","MIMAT0019868","miRNA"
,"hsa-mir-4732-5p","1.0","miRNA","MIMAT0019855","false","MIMAT0019855","miRNA"
,"hsa-mir-4731-5p","1.0","miRNA","MIMAT0019853","false","MIMAT0019853","miRNA"
,"hsa-mir-4728-5p","1.0","miRNA","MIMAT0019849","false","MIMAT0019849","miRNA"
,"hsa-mir-4723-5p","1.0","miRNA","MIMAT0019838","false","MIMAT0019838","miRNA"
,"hsa-mir-4713-3p","1.0","miRNA","MIMAT0019821","false","MIMAT0019821","miRNA"
,"hsa-mir-4706","1.0","miRNA","MIMAT0019806","false","MIMAT0019806","miRNA"
,"hsa-mir-4697-5p","1.0","miRNA","MIMAT0019791","false","MIMAT0019791","miRNA"
,"hsa-mir-4695-5p","1.0","miRNA","MIMAT0019788","false","MIMAT0019788","miRNA"
,"hsa-mir-4693-3p","1.0","miRNA","MIMAT0019785","false","MIMAT0019785","miRNA"
,"hsa-mir-1343-3p","1.0","miRNA","MIMAT0019776","false","MIMAT0019776","miRNA"
,"hsa-mir-4665-5p","1.0","miRNA","MIMAT0019739","false","MIMAT0019739","miRNA"
,"hsa-mir-4651","1.0","miRNA","MIMAT0019715","false","MIMAT0019715","miRNA"
,"hsa-mir-3664-3p","1.0","miRNA","MIMAT0019220","false","MIMAT0019220","miRNA"
,"hsa-mir-4534","1.0","miRNA","MIMAT0019073","false","MIMAT0019073","miRNA"
,"hsa-mir-4533","1.0","miRNA","MIMAT0019072","false","MIMAT0019072","miRNA"
,"hsa-mir-4525","1.0","miRNA","MIMAT0019064","false","MIMAT0019064","miRNA"
,"hsa-mir-4518","1.0","miRNA","MIMAT0019055","false","MIMAT0019055","miRNA"
,"hsa-mir-4505","1.0","miRNA","MIMAT0019041","false","MIMAT0019041","miRNA"
,"hsa-mir-4488","1.0","miRNA","MIMAT0019022","false","MIMAT0019022","miRNA"
,"hsa-mir-4476","1.0","miRNA","MIMAT0019003","false","MIMAT0019003","miRNA"
,"hsa-mir-4472","1.0","miRNA","MIMAT0018999","false","MIMAT0018999","miRNA"
,"hsa-mir-4470","1.0","miRNA","MIMAT0018997","false","MIMAT0018997","miRNA"
,"hsa-mir-4468","1.0","miRNA","MIMAT0018995","false","MIMAT0018995","miRNA"
,"hsa-mir-4447","1.0","miRNA","MIMAT0018966","false","MIMAT0018966","miRNA"
,"hsa-mir-4428","1.0","miRNA","MIMAT0018943","false","MIMAT0018943","miRNA"
,"hsa-mir-3916","1.0","miRNA","MIMAT0018190","false","MIMAT0018190","miRNA"
,"hsa-mir-3674","1.0","miRNA","MIMAT0018097","false","MIMAT0018097","miRNA"
,"hsa-mir-3662","1.0","miRNA","MIMAT0018083","false","MIMAT0018083","miRNA"
,"hsa-mir-3646","1.0","miRNA","MIMAT0018065","false","MIMAT0018065","miRNA"
,"hsa-mir-1273d","1.0","miRNA","MIMAT0015090","false","MIMAT0015090","miRNA"
,"hsa-mir-3179","1.0","miRNA","MIMAT0015056","false","MIMAT0015056","miRNA"
,"hsa-mir-3175","1.0","miRNA","MIMAT0015052","false","MIMAT0015052","miRNA"
,"hsa-mir-3148","1.0","miRNA","MIMAT0015021","false","MIMAT0015021","miRNA"
,"hsa-mir-3141","1.0","miRNA","MIMAT0015010","false","MIMAT0015010","miRNA"
,"hsa-mir-3125","1.0","miRNA","MIMAT0014988","false","MIMAT0014988","miRNA"
,"hsa-mir-3116","1.0","miRNA","MIMAT0014978","false","MIMAT0014978","miRNA"
,"hsa-mir-2278","1.0","miRNA","MIMAT0011778","false","MIMAT0011778","miRNA"
,"hsa-mir-1914-3p","1.0","miRNA","MIMAT0007890","false","MIMAT0007890","miRNA"
,"hsa-mir-1910-5p","1.0","miRNA","MIMAT0007884","false","MIMAT0007884","miRNA"
,"hsa-mir-1909-3p","1.0","miRNA","MIMAT0007883","false","MIMAT0007883","miRNA"
,"hsa-mir-1908-5p","1.0","miRNA","MIMAT0007881","false","MIMAT0007881","miRNA"
,"hsa-mir-1321","1.0","miRNA","MIMAT0005952","false","MIMAT0005952","miRNA"
,"hsa-mir-1275","1.0","miRNA","MIMAT0005929","false","MIMAT0005929","miRNA"
,"hsa-mir-1266-5p","1.0","miRNA","MIMAT0005920","false","MIMAT0005920","miRNA"
,"hsa-mir-1254","1.0","miRNA","MIMAT0005905","false","MIMAT0005905","miRNA"
,"hsa-mir-1253","1.0","miRNA","MIMAT0005904","false","MIMAT0005904","miRNA"
,"hsa-mir-1207-5p","1.0","miRNA","MIMAT0005871","false","MIMAT0005871","miRNA"
,"hsa-mir-1225-3p","1.0","miRNA","MIMAT0005573","false","MIMAT0005573","miRNA"
,"hsa-mir-665","1.0","miRNA","MIMAT0004952","false","MIMAT0004952","miRNA"
,"hsa-mir-877-5p","1.0","miRNA","MIMAT0004949","false","MIMAT0004949","miRNA"
,"hsa-mir-875-3p","1.0","miRNA","MIMAT0004923","false","MIMAT0004923","miRNA"
,"hsa-mir-450b-3p","1.0","miRNA","MIMAT0004910","false","MIMAT0004910","miRNA"
,"hsa-mir-516a-5p","1.0","miRNA","MIMAT0004770","false","MIMAT0004770","miRNA"
,"hsa-mir-490-5p","1.0","miRNA","MIMAT0004764","false","MIMAT0004764","miRNA"
,"hsa-mir-486-3p","1.0","miRNA","MIMAT0004762","false","MIMAT0004762","miRNA"
,"hsa-mir-149-3p","1.0","miRNA","MIMAT0004609","false","MIMAT0004609","miRNA"
,"hsa-mir-148a-5p","1.0","miRNA","MIMAT0004549","false","MIMAT0004549","miRNA"
,"hsa-mir-92a-2-5p","1.0","miRNA","MIMAT0004508","false","MIMAT0004508","miRNA"
,"hsa-mir-765","1.0","miRNA","MIMAT0003945","false","MIMAT0003945","miRNA"
,"hsa-mir-769-3p","1.0","miRNA","MIMAT0003887","false","MIMAT0003887","miRNA"
,"hsa-mir-663a","1.0","miRNA","MIMAT0003326","false","MIMAT0003326","miRNA"
,"hsa-mir-638","1.0","miRNA","MIMAT0003308","false","MIMAT0003308","miRNA"
,"hsa-mir-637","1.0","miRNA","MIMAT0003307","false","MIMAT0003307","miRNA"
,"hsa-mir-625-5p","1.0","miRNA","MIMAT0003294","false","MIMAT0003294","miRNA"
,"hsa-mir-608","1.0","miRNA","MIMAT0003276","false","MIMAT0003276","miRNA"
,"hsa-mir-485-5p","1.0","miRNA","MIMAT0002175","false","MIMAT0002175","miRNA"
,"hsa-mir-412-3p","1.0","miRNA","MIMAT0002170","false","MIMAT0002170","miRNA"
,"hsa-mir-452-5p","1.0","miRNA","MIMAT0001635","false","MIMAT0001635","miRNA"
,"hsa-mir-423-3p","1.0","miRNA","MIMAT0001340","false","MIMAT0001340","miRNA"
,"hsa-mir-422a","1.0","miRNA","MIMAT0001339","false","MIMAT0001339","miRNA"
,"hsa-mir-335-5p","1.0","miRNA","MIMAT0000765","false","MIMAT0000765","miRNA"
,"hsa-mir-148b-3p","1.0","miRNA","MIMAT0000759","false","MIMAT0000759","miRNA"
,"hsa-mir-342-3p","1.0","miRNA","MIMAT0000753","false","MIMAT0000753","miRNA"
,"hsa-mir-375","1.0","miRNA","MIMAT0000728","false","MIMAT0000728","miRNA"
,"hsa-mir-373-3p","1.0","miRNA","MIMAT0000726","false","MIMAT0000726","miRNA"
,"hsa-mir-155-5p","1.0","miRNA","MIMAT0000646","false","MIMAT0000646","miRNA"
,"hsa-mir-320a","1.0","miRNA","MIMAT0000510","false","MIMAT0000510","miRNA"
,"hsa-mir-149-5p","1.0","miRNA","MIMAT0000450","false","MIMAT0000450","miRNA"
,"hsa-mir-143-3p","1.0","miRNA","MIMAT0000435","false","MIMAT0000435","miRNA"
,"hsa-mir-130a-3p","1.0","miRNA","MIMAT0000425","false","MIMAT0000425","miRNA"
,"hsa-mir-125b-5p","1.0","miRNA","MIMAT0000423","false","MIMAT0000423","miRNA"
,"hsa-mir-124-3p","1.0","miRNA","MIMAT0000422","false","MIMAT0000422","miRNA"
,"hsa-mir-122-5p","1.0","miRNA","MIMAT0000421","false","MIMAT0000421","miRNA"
,"hsa-mir-1-3p","1.0","miRNA","MIMAT0000416","false","MIMAT0000416","miRNA"
,"hsa-mir-216a-5p","1.0","miRNA","MIMAT0000273","false","MIMAT0000273","miRNA"
,"hsa-mir-203a-3p","1.0","miRNA","MIMAT0000264","false","MIMAT0000264","miRNA"
,"hsa-mir-187-3p","1.0","miRNA","MIMAT0000262","false","MIMAT0000262","miRNA"
,"hsa-mir-181a-5p","1.0","miRNA","MIMAT0000256","false","MIMAT0000256","miRNA"
,"hsa-mir-34a-5p","1.0","miRNA","MIMAT0000255","false","MIMAT0000255","miRNA"
,"hsa-mir-10b-5p","1.0","miRNA","MIMAT0000254","false","MIMAT0000254","miRNA"
,"hsa-mir-139-5p","1.0","miRNA","MIMAT0000250","false","MIMAT0000250","miRNA"
,"hsa-mir-24-3p","1.0","miRNA","MIMAT0000080","false","MIMAT0000080","miRNA"
,"hsa-mir-19a-3p","1.0","miRNA","MIMAT0000073","false","MIMAT0000073","miRNA"
,"hsa-mir-17-5p","1.0","miRNA","MIMAT0000070","false","MIMAT0000070","miRNA"
,"hsa-mir-16-5p","1.0","miRNA","MIMAT0000069","false","MIMAT0000069","miRNA"
0.0,"CD4","2.0","Seed","920","false","920","Seed"
0.0,"TNF","2.0","Seed","7124","false","7124","Seed"
0.0,"PIK3CA","2.0","Seed","5290","false","5290","Seed"
0.0,"CALR","2.0","Seed","811","false","811","Seed"
