# Supplementary material for: Comprehensive characterization of immunogenic cell death in acute myeloid leukemia revealing the association with prognosis and tumor immune microenvironment
Source: BMC Med Genomics. 2024 Apr 26;17:107. doi: 10.1186/s12920-024-01876-w (PMC11046942; doi:10.1186/s12920-024-01876-w)
Supplement: Supplementary file 8 — Supplementary Material 8 [file 12920_2024_1876_MOESM8_ESM.xlsx]

## Sheet: Gene-TF results
abundance,"degree.layout","Label","layers","moltype","name","selected","shared name","Types"
,"1","SOX17","2.0","TF","64321","false","64321","TF"
,"1","NFATC2","2.0","TF","4773","false","4773","TF"
,"1","NR3C1","2.0","TF","2908","false","2908","TF"
,"2","SREBF2","2.0","TF","6721","false","6721","TF"
,"1","RUNX2","2.0","TF","860","false","860","TF"
,"2","FOXA1","2.0","TF","3169","false","3169","TF"
,"2","TP63","2.0","TF","8626","false","8626","TF"
,"1","FOXF2","2.0","TF","2295","false","2295","TF"
,"1","ESR1","2.0","TF","2099","false","2099","TF"
,"2","ELK4","2.0","TF","2005","false","2005","TF"
,"1","PRDM1","2.0","TF","639","false","639","TF"
,"3","IRF2","2.0","TF","3660","false","3660","TF"
,"1","TFAP2C","2.0","TF","7022","false","7022","TF"
,"2","ELK1","2.0","TF","2002","false","2002","TF"
,"1","TEAD1","2.0","TF","7003","false","7003","TF"
,"1","STAT1","2.0","TF","6772","false","6772","TF"
,"1","USF2","2.0","TF","7392","false","7392","TF"
,"2","USF1","2.0","TF","7391","false","7391","TF"
,"2","MAX","2.0","TF","4149","false","4149","TF"
,"1","TP53","2.0","TF","7157","false","7157","TF"
,"2","RELA","2.0","TF","5970","false","5970","TF"
,"1","NFKB1","2.0","TF","4790","false","4790","TF"
,"1","TFAP2A","2.0","TF","7020","false","7020","TF"
,"2","HINFP","2.0","TF","25988","false","25988","TF"
,"2","E2F1","2.0","TF","1869","false","1869","TF"
,"2","GATA3","2.0","TF","2625","false","2625","TF"
,"2","PPARG","2.0","TF","5468","false","5468","TF"
,"1","SRF","2.0","TF","6722","false","6722","TF"
,"2","NFIC","2.0","TF","4782","false","4782","TF"
,"2","HOXA5","2.0","TF","3202","false","3202","TF"
,"1","MEF2A","2.0","TF","4205","false","4205","TF"
,"4","YY1","2.0","TF","7528","false","7528","TF"
,"2","FOXL1","2.0","TF","2300","false","2300","TF"
,"2","GATA2","2.0","TF","2624","false","2624","TF"
,"2","FOXC1","2.0","TF","2296","false","2296","TF"
,"1","CREB1","2.0","TF","1385","false","1385","TF"
,"1","BRCA1","2.0","TF","672","false","672","TF"
,"1","ZNF354C","2.0","TF","30832","false","30832","TF"
,"1","NR2F1","2.0","TF","7025","false","7025","TF"
,"1","SPIB","2.0","TF","6689","false","6689","TF"
,"2","SRY","2.0","TF","6736","false","6736","TF"
,"1","REL","2.0","TF","5966","false","5966","TF"
,"1","NKX3-1","2.0","TF","4824","false","4824","TF"
,"1","FOXI1","2.0","TF","2299","false","2299","TF"
,"1","FEV","2.0","TF","54738","false","54738","TF"
,"1","FOXO3","2.0","TF","2309","false","2309","TF"
,"1","FOXD1","2.0","TF","2297","false","2297","TF"
,"1","SOX9","2.0","TF","6662","false","6662","TF"
,"1","ESR2","2.0","TF","2100","false","2100","TF"
,"1","NR4A2","2.0","TF","4929","false","4929","TF"
,"1","NFIL3","2.0","TF","4783","false","4783","TF"
,"1","HLF","2.0","TF","3131","false","3131","TF"
,"1","PBX1","2.0","TF","5087","false","5087","TF"
,"1","IRF1","2.0","TF","3659","false","3659","TF"
,"1","CTCF","2.0","TF","10664","false","10664","TF"
,"1","INSM1","2.0","TF","3642","false","3642","TF"
,"1","NHLH1","2.0","TF","4807","false","4807","TF"
,"1","PAX6","2.0","TF","5080","false","5080","TF"
,"1","PLAG1","2.0","TF","5324","false","5324","TF"
,"1","RREB1","2.0","TF","6239","false","6239","TF"
,"1","REST","2.0","TF","5978","false","5978","TF"
0.0,"6","CALR","1.0","Seed","811","false","811","Seed"
0.0,"7","CXCR3","1.0","Seed","2833","false","2833","Seed"
0.0,"8","PIK3CA","1.0","Seed","5290","false","5290","Seed"
0.0,"12","CD4","1.0","Seed","920","false","920","Seed"
0.0,"51","TNF","1.0","Seed","7124","false","7124","Seed"
