# Supplementary material for: Comprehensive characterization of immunogenic cell death in acute myeloid leukemia revealing the association with prognosis and tumor immune microenvironment
Source: BMC Med Genomics. 2024 Apr 26;17:107. doi: 10.1186/s12920-024-01876-w (PMC11046942; doi:10.1186/s12920-024-01876-w)
Supplement: Supplementary file 9 — Supplementary Material 9 [file 12920_2024_1876_MOESM9_ESM.xlsx]

## Sheet: sDSS
Drug name	AML_084_04	AML_093_01	AML_098_01	AML_100_01	AML_101_01	AML_103_01	AML_108_01	AML_109_01	AML_110_01	AML_112_01	AML_113_01	AML_114_01	AML_115_01	AML_117_01	AML_118_01	AML_119_01	AML_122_01	AML_123_01	AML_124_01	AML_125_01	AML_126_01	AML_127_01	AML_128_01	AML_131_01	AML_133_01	AML_134_01	AML_135_01	AML_138_01	AML_139_01	AML_140_01	AML_142_01	AML_143_01	AML_144_01	AML_146_01	AML_147_01	AML_151_01	AML_152_01	AML_153_01	AML_154_01	AML_156_01	AML_157_01	AML_158_01	AML_159_01	AML_160_01	AML_161_01	AML_162_01	AML_163_01	AML_164_01	AML_001_01
Pilocarpine	0	0	0	0.1	0	0	0.4	0.6	0	0	0.1	0	3.2	0	0	0	0	6.8	0	0.1	0	0	0	0	0	2.1	0	1	1.5	0.5	0.2	0	0	0.2	1.6	0	0	0	1.1	0	0	0	0	0	0	0	0	0	0
Gefitinib	3.96	1.85	-1.25	2.25	4.15	1.45	2.75	2.05	6.15	3.75	5.65	0.95	3.75	3.15	3.05	1.45	-1.15	3.45	4.25	15.05	5.05	4.95	2.45	1.85	1.95	5.15	1.75	4.05	2.15	1.35	6.35	4.05	3.65	1.75	1.25	5.85	2.95	3.15	3.45	1.65	1.45	1.35	3.35	2.85	1.85	0.15	2.65	9.85	-1.67
Metformin	-1.38	0	1.4	0.5	0	0	0.2	0	0.2	1.9	0	0	0	0	0	0.6	1.5	0	0	0	0	0	0	1.3	0.2	2.9	0	0	0	0	0	0	0	0	0	0	0	0	0	0	0	0.1	0	0	0	0	0	0
Anagrelide	-1.06	0	2.5	0	0	0	4.8	0	1.3	0	2.7	0	0.9	0	0	0	0	0	2	0	0	0	0	0	0	2.5	0.9	0	0	0	0	0	0	0	0	0	0	0	0	0	4.1	0	0.6	0	0	0	0	3.4	0
Imatinib	-1.58	2.5	2.2	2.3	11.7	1.9	6.5	2.8	1.8	3.5	5.5	0.6	6.3	2.3	0.1	-0.4	1.7	3.7	4.3	0	1.3	3.8	0.4	2.2	-0.7	0.3	4.1	-0.7	3.8	1.5	-0.7	-0.7	1.5	1.9	4.3	0.7	0.7	-0.1	0.7	1.2	4.7	1.4	1.7	3.5	0.5	1.1	-0.6	-0.1	-2.67
Idarubicin	-5.06	2.13	1.73	0.93	-1.38	-1.88	7.13	5.93	11.63	10.63	10.33	-1.08	6.33	3.23	0.13	2.93	-6.08	2.63	13.83	3.63	3.93	3.33	13.43	-0.77	3.43	10.13	11.33	1.23	10.13	3.93	5.03	1.23	0.93	-0.77	-0.17	8.73	5.53	9.73	3.03	6.53	9.13	2.53	6.13	3.63	10.03	2.53	6.53	12.23	-15.63
Vatalanib	-0.28	0.2	0	1	5	0	0	0.2	3.2	1.7	0.8	1.3	1.4	0	2.9	0	0	0	0	11.7	0	0	0	0	0.2	0	0.2	3	0	0	2.1	1.8	0	1.3	2.4	0	0.2	2.5	0.9	0	0	0	0.4	0.8	6.7	0	0.1	0	0.67
Erlotinib	3.4	3.48	-0.63	2.48	3.18	3.08	5.58	3.58	6.58	4.18	4.38	3.38	4.58	3.78	3.58	2.18	1.28	3.08	5.08	24.18	2.58	2.98	4.28	1.28	0.68	5.48	5.58	6.28	1.68	3.68	5.18	2.78	3.58	0.68	1.08	4.68	1.68	1.58	2.18	0.98	1.18	2.08	5.28	1.48	1.18	2.08	0.38	1.98	0
Dexamethasone	11.38	4.2	0	4.7	15	0.7	16	0	9.6	2.3	7.9	2.1	7.6	0	8.5	11.7	0	0	1.2	12.2	18.9	10.9	7.2	0	19.5	11.8	0	1.3	3.6	2.8	18.7	1.6	0	0	6.2	2.3	5.2	2.4	0	9.2	9.8	3.9	4.2	0	12.9	0.1	6.8	23.7	0
Auranofin	-6.64	-2.35	1.05	-0.35	-2.75	3.25	3.55	2.25	0.35	-0.15	4.05	5.85	2.45	1.55	-0.35	4.05	5.65	2.25	1.65	-2.45	2.85	1.85	2.35	3.15	-0.55	1.35	4.65	0.95	2.85	1.75	4.35	2.95	0.55	1.85	0.35	2.05	-1.15	3.35	-0.35	2.05	2.75	2.85	-0.15	1.95	-1.35	1.15	-2.05	-4.45
Tretinoin	-1.8	0	0	0	1.4	0	0	0	0	0	2.3	0	0	0	0	0	0	0	0	0	0.1	0	0	0	0	0	0.7	0.5	0.5	0	0	0.1	0	0	0	0	0	0	0	0	0	0	0	0	1.2	0	0.3	0	-0.6
Simvastatin	0.14	3.6	1	0.1	0.7	0.2	2.2	-0.1	2.6	0.1	3.4	2.2	3	-0.4	1.1	1.9	2.5	1	1.5	-0.7	0.2	1.7	1.2	-0.7	-0.3	-0.5	1.4	1.1	2	2.3	3.2	1	0.8	2.5	1.8	-0.7	-0.2	-0.7	-0.7	0.2	2.5	0.5	-0.5	2.1	-0.4	-0.2	0.1	2.3
Goserelin	0	0	0.7	0	0	0	1.1	0	0	0	0	0	0	0	0	0.3	0	0.2	0.6	0	0	0	0	0	0	1.7	1.4	0	0	0	0	0	0	0	0	0	0	0	0	0	0	0	0	0	0	0	0	0	0
Raloxifene	1.12	-0.55	0.45	0.55	0.55	1.05	4.75	-1.95	4.65	2.85	3.35	3.05	1.55	0.35	0.95	1.15	-0.25	1.35	0.75	3.05	-1.45	3.15	0.45	-0.05	-1.95	1.95	2.35	1.55	1.55	0.65	0.55	3.15	2.95	3.45	1.95	-0.35	4.25	2.95	2.35	-0.55	0.35	2.45	2.95	2.95	1.95	1.05	1.35	2.45	0.47
Camptothecin	0.98	8.03	7.63	-3.38	-4.28	-2.68	8.53	0.32	19.93	0.13	17.13	-4.08	0.03	-4.38	5.13	-3.68	-2.88	4.03	16.93	16.53	5.53	9.93	0.93	-3.58	0.43	0.63	-1.28	8.03	0.13	8.03	-0.07	4.93	11.03	-0.28	-0.58	11.03	16.53	-0.07	-0.48	8.33	10.83	4.73	13.33	3.03	21.83	-2.28	18.93	-1.78	-9.2
Rofecoxib	-0.26	0	0	0	0.6	0	0	0	0	0	0	0	1.9	0	0	3.6	3.6	0	0	0	0	0	0	0	0	0.4	0	0	0	0	0	0	0	0	0	0	0	0	0	0	0	0	0	0	0	0	0	0
Lapatinib	0	0	0	0	0	0	1.5	0	0	0	0	0.2	0	0	0	1.6	0	0	0	0	0	0	0.2	0	0	0	0	0	0.6	0	0	0	0	0	0	0	0	0	0	0	0.1	0	0	0	0	0	0	0	-3.43
Letrozole	0	0	0.2	0	0.3	0	0	0.4	0	0.1	0	0	0.7	0	0	0	0	0.8	1.1	0	0	0	0	0	0.2	0.4	0.6	0	0.3	0	0	0	0.2	0	0.4	1.9	0	0	0	0	1.2	0	0	0	0	0	0	0.1	0
Bexarotene	-0.88	0	0	0	3.5	0	0	0	0.1	0	13.9	0	3.3	0.6	0	5.3	0	0	6.6	0	3.1	0.1	0.1	0	2.9	0	6.9	2.2	6.7	0	3	0	5.2	0	0	0	0.5	0	0	0	0	0	4.7	0	7.9	0	1.2	0	-0.7
Celecoxib	-0.72	0.5	0	0.5	0	0	1	0	0	0.1	0	1.1	1.7	0.4	0	4.2	0	4.9	0.8	0	1.5	1.2	0.3	0	0	7.6	0.2	0	0.3	0	4.4	0.7	1.6	2.2	0.8	3.8	0.8	0	0	0	0	0.8	0.5	1.1	0.8	0.3	1.2	0	0
Anastrozole	0	0	0	0	0	0	0	0	0	0	0	0	0	0	0	0	0	0	0	0	0	0	0	0	0	0	0	0	0	0	0	0	0	0	0	0	0	0	0	0	0	0	0	0	0	0	0	0	0
Bicalutamide	-0.04	0	0	0	0	0	0	2	0.2	1.5	0	0.5	4.1	0	0	1.7	0	0	1	1	0.1	0	0.1	0	0.1	2.7	2.5	0	0.4	0	6.6	0	0.2	0.1	0	8.8	1.2	5.3	6.2	0.5	0	0	1	0.9	0	0.5	0.1	0
Lomustine	0	0	0	0	0	0	0	0	0	0	0	0	0	0	0	0.1	0	0	0	0	0	0	0	0	0	0	0	0	0	0	0	0	0	0	0	0	0	0	0	0	0	0	0	0	0	0	0	0	0
Vincristine	0.12	2.15	4.15	-3.65	0.55	-0.55	5.85	-11.65	4.85	-2.75	13.45	-8.05	3.95	-8.95	-7.55	-0.25	-4.25	0.75	11.15	7.85	-2.35	4.95	-4.15	0.25	-1.85	-5.65	-4.05	4.75	1.55	1.45	-2.55	-5.35	1.95	-3.55	-4.65	-1.05	7.05	-11.65	-11.65	-5.55	2.25	-5.25	-4.65	-1.05	12.95	-7.25	12.15	-11.65	-9.63
Altretamine	0	0	0	0	0	0	0	0	0	0	0	0	0	0	0	0	1.4	0	0	0	0	0	0	0	0	0	0	0	0	0	0	0	0	0	0	5.1	0	0	0	0	0	0	0	0	0	0	0	0	0
Aminoglutethimide	0	0	0	0	0.2	0	0	0	0.1	0	0	0	0	0	0	0	0	0.7	0	0	0	0.6	0	0	0	0	2.2	0	0	0	0	0	0	0	0	0	0	0	0	0	0.5	0	0	0	5.5	0	0	6.9	0
Vinblastine	0.26	3.25	1.15	-2.05	5.45	0.15	5.35	-9.55	7.25	-2.35	14.25	-5.15	3.65	-5.75	-0.95	-4.35	-5.75	-1.15	11.05	5.85	-2.05	3.55	-2.95	2.65	-1.55	0.05	-1.75	6.05	0.15	-0.75	-4.55	-3.65	1.15	-4.25	-4.95	-1.55	6.25	-9.55	-9.45	-4.95	1.45	-4.25	-2.85	-0.35	14.15	-5.65	13.15	2.25	-10.4
Chlorambucil	-2.26	-0.4	-0.3	0	-0.1	-0.4	0.3	-0.1	2.4	-0.4	3.5	-0.3	-0.4	-0.4	0	-0.4	1.9	-0.4	0.9	1.3	-0.2	-0.2	2.5	-0.4	0.6	0.2	0.7	-0.3	0.7	0.1	0.5	0	-0.4	-0.4	-0.4	-0.3	0.7	-0.4	-0.4	-0.3	-0.3	-0.2	0	-0.4	-0.4	-0.4	0.9	1.1	-1.27
Thalidomide	-0.44	-0.03	-0.03	0.08	2.18	-0.03	-0.03	1.38	0.58	-0.03	-0.03	-0.03	1.98	0.48	-0.03	-0.03	-0.03	-0.03	0.88	-0.03	-0.03	-0.03	-0.03	-0.03	-0.03	-0.03	-0.03	0.88	-0.03	-0.03	-0.03	-0.03	-0.03	-0.03	-0.03	4.08	-0.03	-0.03	-0.03	-0.03	-0.03	-0.03	-0.03	-0.03	-0.03	-0.03	-0.03	-0.03	0
Clomifene	0.5	3.35	4.05	1.85	2.35	1.65	6.55	2.35	4.75	1.25	5.05	3.95	5.05	2.05	-1.15	4.95	0.55	2.85	3.15	2.15	4.75	4.65	1.65	0.85	1.15	5.25	3.95	0.25	1.35	1.45	4.85	3.45	3.35	2.25	3.65	8.85	2.65	5.35	4.45	0.15	1.35	3.15	1.85	2.85	4.75	0.35	3.85	5.05
Dacarbazine	-0.16	0.5	0	0	0	0	0.2	0.5	0.3	0	2.6	0	0.4	0	0	0	0	0.7	0	5.4	0	0.6	0.4	0	0.4	0	2.5	0.2	0.4	0.6	0	0	0.4	0.7	0.5	0	0	0	0.1	0	0	0.3	0	3.2	4.1	0	1.9	0	0
Cyclophosphamide	-0.04	0	0	0	0	0	0.8	0	0	0	0	1.2	0	0	1.5	0	2.4	0	0	0	0	0	0	0	0	0	0	0	0	0	0	0	0	0	0	0	0	0	0	0	0.2	0	0	0	0	0	0	0.9	-0.1
Finasteride	0	0.2	0.3	0.2	1.3	0	0.1	1.2	1	1.9	0.8	0.3	3.8	0	0	0.6	0	2.4	2.4	0	1.9	0	0	0	1	2.1	3.3	0.3	0.2	0	0.8	0.5	0.1	0	1.5	0	0.2	0	0.3	0	0.5	0.4	0.2	0.2	0	0	0.5	3.3	-0.1
Fluorouracil	-0.12	0	2.1	0.5	0.2	0.8	1.9	0.3	2.6	1.4	12.3	0.1	2.1	0	1.3	0	1.1	0.5	4.6	0.8	1.9	0.4	1.8	0.1	0.5	2.2	0.5	1	0.6	0.3	0.9	1.2	1.2	0.4	0.4	0	1.9	0	0	0	1.3	0.3	1.3	0	4.4	0.1	2.8	1.6	-0.03
Flutamide	0	0	0	0	0.8	0	1.7	0	0	0	0	0	0	0	0	0	0.1	0	0	0	0	0	0	0	0	0	0	0	0	0	0	0	0	0	0.3	1.8	0	0	0	0.3	0	0	0	0	0	0	0	0	-0.1
Ifosfamide	-0.28	0	0	0	0	0	0	0	0	0	0	0	0	0	0	0	0	0	0	0	0	0	0	0	0	0	0	0	0	0	0	0	0	0	0	0	0	0	0	0	0	0	0	0	0	0	0	0	0
Imiquimod	-0.4	1.15	-1.05	2.05	-1.05	-0.35	0.35	-0.65	1.05	1.55	0.95	-1.05	3.75	4.65	-1.05	0.45	-1.05	3.75	-0.75	-0.75	-1.05	0.15	-0.95	0.55	-1.05	-1.05	-0.85	0.35	1.75	-0.45	-0.65	-1.05	0.45	0.75	2.25	0.75	-0.25	-0.95	0.65	0.65	0.25	0.95	-0.25	1.35	1.95	-0.25	0.35	-0.05	-0.23
Levamisole	0	0	0	0	0	0	0	0	0	0	0	0	0	0	0	0.1	0	0	0	0.1	0	0	0	0	0	0	0	0	0	0	0	0	0	0	0	0	0	0	0	0	0	0	0	0	0	0	0	0.8	0
Methylprednisolone	6.92	3.2	0.6	3.6	9.6	0.3	11.8	0	6.7	2.6	10.2	0	12.3	0	11.7	3.9	0	2.9	2.4	11.7	10.1	5.6	3.4	0	14.3	11.3	0	3.3	3.9	3.5	8.9	1.6	0.8	0	3.9	9.3	5.6	2.6	1.9	7.4	10.8	5.7	4.6	0.1	9.7	1.1	2.6	25.7	0
Mitoxantrone	-5.16	-1.68	-0.58	-1.58	0.23	0.03	2.53	-1.98	5.63	1.13	6.23	-3.08	1.43	-1.58	-0.28	0.23	-3.08	1.23	5.63	1.73	1.23	2.63	4.23	-0.48	1.13	3.93	2.83	0.73	2.83	0.73	0.73	-1.08	2.83	-0.18	0.13	2.13	3.63	1.03	-2.48	1.73	3.63	0.53	3.43	0.93	6.13	-0.48	3.63	5.53	-9.33
Paclitaxel	-7.02	3.9	4.7	-4	-3.1	-2	6.6	-9.1	6.6	-3.8	17.3	-9.1	-5.5	-9.1	-8.5	0.8	-9.1	-2.3	11.9	9.6	-1.7	11.4	-4.2	-5.2	-8.4	-8.2	-5.5	-0.3	-6	3.8	-9.1	1.5	4.4	-3.1	-4.9	3.6	12.3	-9.1	-9.1	-5.3	2.2	-2.4	-1	-4.6	17.4	-7.2	15.1	-0.9	-5.3
Prednisolone	8.22	1	0	1.6	6.9	0	10.1	0	4	0.4	5.2	0	4.3	0	3.8	4.5	0	2.1	0	9.8	6.4	4.1	2.2	0	7.1	9	0	0.6	1.7	5.1	5.8	0.1	0	0	1.3	9.3	2.7	1.1	0	4.7	3.6	0	3.9	1.1	9.8	0.6	3.7	23.5	0
Procarbazine	0	0	0	0	0	0	0	0	0	0	0	0	0	0	0	0	0	0	0	0	0	0	0	0	0	0	0	0	0	0.3	0	0	0	0	0	0	0	0	0	0	0	0	0	0	0	0	0	0	0
Prednisone	0.1	-0.03	-0.03	-0.03	-0.03	-0.03	0.68	-0.03	1.18	-0.03	-0.03	-0.03	2.48	1.88	0.78	2.38	-0.03	-0.03	-0.03	-0.03	-0.03	0.08	0.78	-0.03	-0.03	-0.03	-0.03	0.08	-0.03	0.28	-0.03	-0.03	-0.03	0.58	0.78	7.68	0.18	-0.03	-0.03	-0.03	-0.03	-0.03	-0.03	1.08	2.98	0.38	-0.03	0.98	0
Topotecan	-0.78	5.98	4.98	-2.33	-3.73	-2.03	8.68	-0.23	18.08	-0.13	18.08	-4.43	0.77	-3.83	1.18	-2.13	-4.23	0.87	15.48	15.28	6.28	10.78	-0.53	-3.73	-3.23	0.37	-4.23	8.28	1.28	6.28	-3.33	-0.33	8.48	-0.33	-4.63	3.78	10.98	-3.43	-5.73	3.38	8.68	3.28	10.88	-1.93	18.18	-4.33	16.28	-3.43	-6.63
Temozolomide	-0.4	0.03	0.73	-0.38	-0.38	0.63	0.13	-0.38	0.73	0.43	-0.28	-0.38	-0.28	-0.08	-0.28	-0.38	1.03	0.03	-0.38	-0.38	0.03	3.53	-0.08	1.43	-0.28	-0.38	-0.38	-0.38	-0.38	-0.38	-0.38	-0.38	-0.38	0.13	0.83	1.13	-0.38	-0.38	-0.38	-0.38	-0.38	-0.38	-0.18	0.63	-0.38	-0.38	-0.38	-0.38	0
Fulvestrant	0	0	0.6	0	0.8	0	1.7	0.3	0.1	0	0.1	0	2.5	0.3	0.1	0.1	0	0.7	1.6	0	0.9	0	0	0	1	0.2	1.6	0	0	0	1.1	0	0	0	1.6	4.7	0	1.2	0	0	0.5	0.6	0	0	0	0	0	4.4	1.7
Megestrol acetate	1.92	2	0	2.3	0	0	3.9	0	2.8	0	0.7	0	0.1	1.2	3.8	0	0	2.2	0.8	2.3	1.6	2	0.7	0.4	0.2	1	0	3	0	0.4	0.3	1.2	1.2	0	0.3	6.2	0.5	0	1.8	1.3	0	2.2	0	0.7	6.3	1.3	1.6	20	0.2
Tamoxifen	1.32	2.23	4.03	2.73	3.63	2.83	5.23	2.23	2.53	4.83	5.93	2.73	4.73	2.63	0.93	4.03	3.83	1.63	5.03	1.03	2.53	3.83	3.13	1.83	3.63	3.43	4.83	2.33	4.43	0.73	4.13	3.23	4.53	2.73	1.53	7.23	3.63	3.63	3.73	1.03	5.13	2.83	3.23	1.63	1.03	2.33	3.83	2.23	-0.67
Mechlorethamine	-1.54	-4.53	-2.73	-1.43	0.18	-1.63	-1.23	-4.63	-3.83	-2.13	-4.43	1.88	-2.93	-2.93	-2.73	-4.23	4.28	-4.53	-2.33	-3.93	-4.23	-4.63	-4.33	5.38	-0.43	-3.93	-4.13	-4.63	-0.93	-0.83	2.78	-0.43	-4.63	-3.93	-2.53	1.08	-2.93	-2.23	-4.63	-4.63	-0.13	-2.43	-4.63	-3.83	-4.63	-1.83	1.48	-2.03	0
Methotrexate	0	0	0	0	0	0	0.1	0	0	0	22.4	0	0	0	0	0	0	0	0	2.2	0	0	0	0	0	0	0	0	0	5.8	0	3.4	0	0	0	0	0	0	0	0	0	0	0	0	19.5	0	5.3	0	0
Nilutamide	0	0	0.7	0.1	1	0	0.1	0	0.4	0	0.5	0	1.2	0.9	0	0	0	3.7	2.5	0	0	0	0.1	0	0.2	5.1	5	0	0	0	0	0	0	0	1.6	0	0	0.4	1.4	0	0	0.1	0.1	0	0	0	0	0.5	0
Mitotane	-0.28	0	0	0	0	0	0	0	0	0	0	0	0	0	0	0	0	0	0	0	0	0	0	0	0	0	0	0	0	0	0	0	0	0	0	0	0	0	0	0.1	0	0	0	0	0	0	0	4.1	0
Allopurinol	0	0	0.6	0.7	0	0	0	0.2	0	0.8	0.8	0	1.9	0.2	0	0	0	0	2	0	0	0	0.3	0	0	1.7	0.3	0.3	0	0	0	0	0	0	0.1	0	0	0	0.1	0	0.3	0	1.1	0	0	0.1	0.6	0	0
Busulfan	0	-0.15	-0.15	-0.15	-0.05	-0.15	2.45	0.75	-0.05	1.45	0.95	-0.15	0.65	1.05	0.95	-0.15	-0.15	2.35	1.75	-0.15	-0.15	-0.15	-0.15	0.55	0.35	0.25	4.15	0.45	-0.15	2.75	3.35	2.45	0.25	-0.15	1.85	4.85	3.55	2.85	4.95	-0.15	2.15	1.55	-0.15	-0.05	-0.15	0.65	1.65	1.75	-1
Deferoxamine	-1.76	0.5	2.4	0.8	-0.2	0.6	1.5	-0.9	4.9	0.6	1.3	-0.1	1.9	2.2	1	0.5	4.7	2.6	2.2	3.7	2.9	2.6	4.1	0.4	2.1	-0.4	2.1	1.1	-0.8	3.5	0.5	1.9	2.1	0.8	0.1	0.9	3.3	1	-0.6	-0.3	0.2	0.9	3.2	0.2	2.9	0.6	2.8	-0.4
Mercaptopurine	-0.22	-0.13	0.48	-0.13	-0.13	-0.13	-0.13	0.48	2.38	0.38	12.58	-0.13	-0.13	1.68	-0.13	-0.13	3.18	0.18	-0.03	7.68	-0.13	0.78	-0.13	-0.13	-0.13	-0.13	0.08	0.38	-0.13	7.48	-0.13	1.48	-0.03	1.28	2.18	0.28	1.28	3.48	0.18	-0.13	-0.13	-0.13	-0.13	1.28	16.38	-0.03	13.08	-0.13	0
Thioguanine	2.42	1.83	2.93	2.13	1.93	2.53	3.93	4.83	6.63	1.13	9.53	-0.28	1.03	0.63	2.43	0.23	1.73	1.83	3.13	9.93	1.93	1.83	3.63	0.83	0.73	1.03	1.03	3.03	0.43	4.53	1.63	4.73	0.63	2.43	-0.68	-0.08	4.53	-0.38	-1.08	0.53	1.73	3.33	1.33	1.93	11.13	0.73	8.53	0.02	-0.1
Carmustine	-0.98	0	0.1	0.3	0	0	0.4	0.1	1.9	0	0.9	0	0.4	0	0	0	0	0	0	0	0	0	0.2	0	0	0	0.3	0	0	0	0	0	0	0	0	3.7	0.2	0	0.1	0	0	0	0	0	0	0	0	0	0
Thio-TEPA	-0.38	-0.03	0.48	-0.03	0.38	0.08	1.98	-0.03	0.58	0.18	2.98	-0.03	-0.03	0.48	-0.03	-0.03	-0.03	-0.03	0.28	-0.03	-0.03	-0.03	-0.03	-0.03	-0.03	-0.03	-0.03	1.68	-0.03	0.28	-0.03	-0.03	-0.03	-0.03	-0.03	0.78	-0.03	-0.03	-0.03	-0.03	1.28	-0.03	0.08	-0.03	-0.03	-0.03	-0.03	-0.03	0.1
Pipobroman	0	-0.13	-0.03	1.08	-0.13	-0.13	1.78	0.08	0.38	0.78	-0.13	-0.03	-0.13	-0.13	-0.13	1.28	0.18	-0.13	0.08	-0.13	-0.13	-0.13	0.08	-0.13	-0.13	-0.03	-0.13	-0.13	-0.13	-0.13	-0.13	-0.13	-0.13	-0.13	-0.13	-0.13	-0.13	-0.13	-0.13	-0.13	0.08	-0.13	-0.13	-0.13	1.58	-0.13	-0.13	-0.13	0
Tacrolimus	-0.02	-0.45	-0.35	0.55	0.05	-0.25	2.65	-0.45	2.05	-0.45	3.35	-0.35	-0.45	-0.45	-0.45	-0.05	0.35	-0.45	0.75	-0.15	0.65	0.15	0.15	-0.45	-0.45	-0.45	-0.45	-0.35	0.75	0.35	0.25	0.15	0.65	0.25	0.25	0.15	0.35	-0.45	-0.45	1.45	-0.45	0.45	-0.15	-0.45	-0.45	-0.45	-0.25	0.15	0
Itraconazole		3.65	4.55	3.75	2.15	3.25	7.35	-1.35	6.45	2.85	3.15	6.65	1.55	-0.55	-0.15	0.85	-0.95	7.25	4.55	5.75	4.75	-0.65	0.25	4.45	1.55	8.45	2.95	-1.35	3.05	1.65	2.65	7.25	2.85	2.75	1.85	2.25	3.15	3.85	1.95	2.15	-1.35	2.75	1.35	4.15	3.65	1.65	4.05	9.55
AT 101	5.68	2.13	3.83	2.13	3.73	3.13	7.33	1.73	2.73	3.33	4.93	-1.28	2.33	-0.77	2.23	1.93	2.73	-0.57	3.73	4.23	3.53	3.33	-0.07	2.33	4.63	2.23	4.93	2.93	1.63	2.93	3.13	1.83	3.23	1.53	0.03	1.53	3.53	2.73	0.63	2.43	3.13	1.03	1.23	4.03	2.83	-0.97	3.73	2.83
BI 2536	-1.58	4.78	2.88	-2.73	-0.73	-1.53	-2.13	-2.73	9.38	-0.43	11.18	-4.43	0.88	-7.53	-4.43	-0.82	-5.93	0.98	13.98	9.38	-0.93	7.48	-2.73	-3.63	-3.63	-2.53	-3.83	3.48	-3.03	1.78	-1.53	-1.83	4.48	-3.33	-3.63	4.18	13.18	-2.03	-3.13	0.28	1.68	-1.53	3.88	-1.53	18.58	-3.33	14.78	2.08	-9.67
SN-38		11.03	6.93	-4.88	1.13	-1.28	13.03	6.13	19.23	2.73	21.33	-1.28	7.43	-7.58	1.73	1.73	6.13	2.13	21.83	22.43	9.63	10.63	4.93	-7.08	-0.88	-2.28	-1.88	8.73	5.13	8.43	3.83	5.83	9.63	0.63	-7.08	13.53	15.73	0.73	0.63	7.43	14.73	5.73	14.13	3.03	23.23	-4.18	17.13	1.13
Pravastatin	-0.6	0.15	-0.15	-0.15	-0.15	-0.15	-0.15	-0.15	-0.15	0.05	-0.15	-0.15	2.55	0.45	-0.15	0.15	-0.15	-0.15	0.95	-0.15	-0.15	-0.15	-0.15	-0.15	-0.15	-0.15	1.15	-0.15	-0.15	1.95	-0.15	-0.15	-0.15	0.65	2.25	-0.15	-0.15	-0.15	-0.15	0.15	-0.15	-0.15	-0.15	-0.15	-0.15	-0.15	-0.15	-0.15
Exemestane	0.32	2	2	2.1	0.5	1.9	4.5	2.6	6.5	2.9	3.1	4.1	3.1	2.3	1.8	3.1	2.7	3.4	1.9	-0.1	3.4	2.2	3.2	1.4	3.4	3.8	3.5	1.7	2.4	2.6	5.3	3.7	3.1	3.6	4.9	4.1	3.4	4.4	4.8	2.4	4.6	2.7	2.6	4.6	3.3	5	1	-0.1	0
Irinotecan	-2.62	4.53	5.73	0.73	-1.18	-0.88	8.33	-0.98	14.93	3.13	12.73	-1.18	1.73	-1.18	3.83	2.73	-1.08	4.23	11.33	10.53	5.93	6.93	3.13	-0.38	1.33	8.23	-0.68	4.03	1.73	5.33	1.03	3.43	5.73	0.53	0.73	8.13	9.33	-0.78	-0.98	5.13	7.13	5.13	9.43	1.03	8.83	1.03	11.73	-1.18	-2.8
Palbociclib	1.86	3.83	1.03	1.13	2.03	1.03	3.93	-1.48	3.93	3.53	4.73	1.13	2.23	0.63	0.63	3.13	-1.08	7.43	11.13	20.83	5.23	7.73	1.63	2.73	5.63	2.13	2.83	9.63	2.63	2.03	6.93	4.73	7.73	2.03	1.13	7.93	6.83	4.23	4.13	4.13	3.23	3.23	5.43	5.53	9.83	1.23	4.53	2.43	-3.83
AT9283	0	3.35	2.75	-0.05	4.95	4.45	4.75	2.45	5.65	1.25	9.45	-0.35	-0.55	-0.75	-1.45	3.75	1.55	0.25	9.15	3.65	8.75	7.85	-1.45	4.65	-1.15	-1.45	-1.45	4.15	2.65	5.85	3.65	5.35	3.25	2.65	1.25	4.35	4.95	-1.45	-1.45	3.65	6.35	2.85	4.05	-0.55	14.55	-1.45	7.65	-1.45	-5.77
Navitoclax	-2.54	20.7	3.6	12	19.3	5.9	6.2	20.7	14.3	10.4	15.3	6.6	20.3	19.3	17.2	18	3	8.7	15.7	16	24.7	5.6	21.4	-2.3	30.7	25.2	23.4	16.6	8.4	5.3	33.6	11.6	3.8	2.4	12.7	9.9	1.1	29.2	21.2	21.2	13	14.1	20.6	14	5.8	10.1	14.5	20	21.93
Selumetinib	15.46	4.05	3.95	3.35	8.45	7.55	5.75	2.45	6.05	3.95	6.05	7.95	11.65	-0.75	0.95	0.75	2.75	2.95	7.55	-0.95	3.85	4.25	1.35	2.55	10.95	7.45	13.55	10.35	4.15	4.05	0.65	0.15	14.05	1.95	5.25	9.55	1.85	0.25	9.55	4.85	8.05	3.65	6.35	4.75	5.35	-0.45	6.65	4.85	-1.13
Veliparib	-0.52	0.3	0	0.2	0.3	0.4	1.2	0	2.2	0	0	0	2.4	2.6	1.1	1.5	1.4	0.9	2.6	0	2.7	1.2	0.4	0	3.9	1.5	3.6	0	1	0	4.1	0	0	0.3	0	0.7	1.1	0	0	2.9	0.7	1.2	0	2.8	6.3	2.2	0.9	5.3	0
Afatinib	-0.2	-0.88	-0.88	0.23	2.63	-0.88	1.23	0.13	1.03	0.43	4.03	-0.88	2.43	-0.18	-0.58	1.53	-0.88	5.63	1.83	21.23	2.53	0.93	1.03	-0.08	-0.38	-0.78	0.63	1.83	1.33	0.53	4.43	1.53	2.63	1.13	0.93	4.53	1.63	0.43	-0.68	0.73	-0.68	0.02	2.03	0.33	0.73	0.53	0.43	3.53	-4.1
Dovitinib	-1.86	0.1	0	0.6	5.8	0	0.3	2	0.7	1.3	1.3	0.5	0.4	0	1	0	0	0.9	1.5	0	2.7	0	0.3	0	1.2	1.8	1.7	3.4	4.5	0.6	4.6	0	0.7	0	1.1	1.7	0.5	0	1.6	0	2.1	0.8	1.4	1.2	0	0	1	0	-3.27
Obatoclax	-1.34	-0.7	-1.9	-1.3	-0.2	-1.4	-0.9	-3.1	-0.4	-3.1	-2.9	-2.4	-2.8	-2.5	-0.4	1.4	-3.1	-1.6	-3.1	-3.1	-2.7	-3.1	-0.4	0.6	-3.1	0	-3.1	-3.1	-1.9	-2.1	-3.1	-3	-3.1	-0.8	-1.8	-3.1	-3.1	-2.1	-3.1	-3.1	-2.4	-2.9	-2.6	-3.1	-3.1	-2.9	-3.1	-3.1	-5.63
Crizotinib	-0.1	0.85	-1.25	-0.75	-1.25	-0.95	1.15	-0.25	1.85	-1.25	3.25	0.45	0.85	-0.15	-0.45	-0.95	-1.35	0.35	1.95	-1.35	3.25	-0.25	1.85	-1.15	2.45	2.45	-0.25	-1.05	1.35	-0.25	4.55	-1.35	1.35	-1.35	-1.15	-0.55	-0.95	-1.35	-0.75	-0.25	1.75	-0.35	-0.35	-0.85	-0.15	-1.25	-0.95	-0.85	-6.87
Danusertib	-5.26	5.03	7.33	1.13	6.53	2.63	3.03	3.53	6.23	3.63	20.03	-0.48	8.43	6.43	0.82	1.33	-2.98	4.63	17.73	2.23	3.13	11.43	3.73	2.03	-1.98	7.03	2.33	2.43	6.03	3.83	2.23	-1.18	4.33	-0.08	4.23	3.73	6.93	-2.68	1.83	3.53	11.83	2.03	5.13	2.03	13.63	0.42	10.23	-1.48	-6.83
Foretinib	-0.7	0.08	2.48	1.68	11.58	-0.23	1.38	2.28	3.98	2.88	5.38	-1.13	6.88	3.88	2.78	2.88	-1.13	3.38	5.08	0.98	5.88	1.08	0.48	1.38	2.98	-1.13	5.68	1.28	4.18	2.18	7.38	-0.73	1.28	-1.13	2.08	5.98	1.18	-1.13	-0.63	0.48	12.98	1.88	5.38	-0.43	2.88	-1.03	1.98	-0.53	-2.83
Abiraterone	-0.42	0	0	0	0	0	1.5	0	0	0	0	0	0	0.3	0.1	0	0	0	3	0	0.1	4.6	0	0	0	0	0.2	0	0	0	0	0	0	0	0	0.1	0	0	0	0	0.1	0	0	0	0	0	0	0.1	0
Tanespimycin	9.22	9.1	6.2	2.6	15.3	9.4	13.4	-4.1	11.2	10.8	12.1	3.1	9.8	0.6	-0.6	4.1	5.7	3.9	11.2	3	5.2	7.6	1.7	5.7	3.7	-0.8	12.8	7.6	4.7	8.3	2.5	6.7	4.7	6.5	8.7	17	5.8	-5.9	2.2	7.4	16.6	5.8	8.7	10.5	7.6	-1.9	8.9	6.5	-5
Alvespimycin	5	2.83	0.83	0.73	10.03	5.23	10.13	-4.08	7.23	7.13	5.93	3.03	6.93	0.53	-0.57	3.03	2.93	4.83	6.93	0.43	4.63	4.63	0.13	2.73	2.03	3.63	6.03	2.73	2.13	1.63	2.33	0.63	3.43	3.63	6.13	8.33	3.43	-1.38	0.43	2.33	7.73	1.63	3.83	7.13	4.93	-1.98	5.03	8.43	-5.9
SNS-032	12.04	10	5.8	-0.1	8.9	8.1	11.2	7.3	3.7	7.5	13.8	9.2	8.9	-0.2	-6.4	10.4	12.4	4.6	4.5	-2.5	16.8	10	3	11.8	14.5	-0.1	5.1	6.7	5.8	2.8	17.7	4	4.6	7.7	4.1	14.8	9	-13.9	-3	9	10.8	4.7	1.3	10.3	9	-3.5	8.6	6.6	-20.87
ABT-751	-0.46	1.33	3.63	-0.77	3.13	-1.08	2.83	-5.78	7.73	-2.18	7.93	-2.78	4.13	-3.18	-0.18	1.53	-0.07	0.93	6.03	2.43	1.23	4.83	-0.87	0.33	-3.38	-0.57	-3.38	-2.28	0.53	1.53	1.53	2.63	2.63	0.13	-1.28	11.03	6.63	-3.28	-0.37	0.13	2.13	-0.87	3.23	0.53	11.13	-2.18	9.43	2.53	-4.33
Serdemetan	-2.16	0.75	4.25	2.85	6.55	4.25	8.65	-0.45	7.75	5.95	11.65	1.65	3.55	6.05	1.95	8.75	8.95	6.15	12.75	11.25	8.45	8.55	7.05	1.85	4.95	-0.25	0.75	3.65	1.15	4.05	4.25	5.15	4.95	2.75	0.45	4.65	6.55	0.65	0.25	3.75	7.85	5.35	10.65	4.05	4.95	0.35	5.15	7.15	-2.97
BIIB021	15.58	4.3	4.3	2.3	10.6	6.1	9.7	-7.8	10.1	8.8	10.6	-1.5	8.6	0.1	-1	2.5	0.4	3.2	10.1	2.2	10.1	4.8	2.3	4.6	6.8	0.8	10	4.1	5.6	6.7	12.2	5.3	8.4	6.4	8.4	11.7	7.3	-0.7	5.7	7.7	6.6	4.2	7.3	7.7	7.7	-3.1	5.1	8.4	-6.13
CUDC-101	8.46	6.28	3.78	2.18	11.18	6.98	9.68	6.38	5.98	6.58	11.28	3.88	9.58	-1.83	-0.63	5.88	9.38	3.78	8.18	19.88	8.38	7.88	3.08	4.48	6.88	3.88	6.38	2.18	9.18	8.28	9.38	4.38	5.08	4.18	5.08	11.78	3.48	-3.83	1.58	12.78	11.48	6.18	4.68	7.18	8.78	0.68	3.78	4.88	-13.1
Alvocidib	8.76	6.5	4.5	3.2	7.4	5.2	7.1	4.1	7.4	5.5	5.7	5.8	9.8	2.2	-0.3	6.8	4.8	4.5	5.5	15.1	11.2	6.8	4.1	5.6	9.2	1.1	6.6	4.5	3	4.8	12.4	5.1	4.8	3.7	4.2	9.6	6.6	-7.3	0.1	7.8	6	4.8	3	6.7	6	-1.8	5.4	2.3	-14.8
Amonafide	-3.78	-0.1	-0.8	0.3	1.2	-2.2	1.6	1.5	4.8	4.4	6.3	-0.6	4.8	3.2	-0.2	-0.5	0	0.7	4.5	3.2	3.4	2.8	3.4	-0.2	2.3	1.8	4.1	0.3	3	0.9	1.6	0.4	3	2.3	0.2	10.4	4	2.1	2.5	3.7	3.9	2.9	5.2	3.7	4.5	1.9	4.5	4	-5.57
Tipifarnib	7.24	6.58	7.88	1.88	12.68	3.58	9.28	14.58	16.38	8.98	5.88	0.98	8.08	6.88	5.08	5.88	-0.43	6.58	16.08	5.38	12.08	5.48	9.98	-0.53	14.38	11.48	16.98	13.08	6.08	4.38	11.98	7.58	9.88	2.68	5.48	3.98	10.98	5.48	13.08	8.88	5.28	5.98	8.48	13.08	20.08	8.78	8.58	3.78	-0.6
Pimasertib	20.64	7.63	5.43	5.13	15.03	10.63	9.93	0.73	6.93	7.43	8.33	9.03	18.33	5.93	3.63	6.53	5.73	7.03	8.93	1.13	10.63	9.13	5.43	6.33	16.43	11.13	16.53	12.23	7.23	6.53	5.43	5.43	19.33	4.13	12.33	16.13	6.23	5.43	15.43	13.33	11.13	7.63	11.43	13.23	13.23	4.63	11.03	8.23	-0.27
Ponatinib	6.26	5.98	1.18	5.08	14.28	2.88	5.58	10.98	9.08	6.38	6.88	2.58	10.98	5.48	8.88	3.78	1.88	2.68	4.68	3.78	10.98	3.68	6.28	0.88	10.98	0.48	10.88	7.98	7.38	3.58	13.98	4.38	7.58	0.28	4.78	14.48	3.78	1.88	5.78	9.18	9.08	4.58	8.88	4.58	6.28	1.18	6.18	3.88	1.87
Motesanib	-0.16	-0.03	-0.03	0.48	8.48	0.18	-0.03	-0.03	0.78	3.78	5.88	-0.03	7.38	-0.03	-0.03	-0.03	-0.03	-0.03	3.68	-0.03	-0.03	-0.03	0.08	-0.03	-0.03	2.98	2.78	2.18	-0.03	-0.03	-0.03	-0.03	-0.03	-0.03	2.78	-0.03	-0.03	-0.03	-0.03	-0.03	1.78	-0.03	0.68	-0.03	-0.03	-0.03	-0.03	-0.03	-0.63
Cediranib	-0.14	0.28	1.78	-0.03	7.28	-0.03	-0.03	-0.03	-0.03	-0.03	-0.03	-0.03	-0.03	0.08	3.58	2.58	-0.03	1.38	-0.03	-0.03	-0.03	-0.03	0.28	-0.03	-0.03	-0.03	-0.03	-0.03	0.18	0.38	-0.03	-0.03	0.48	-0.03	5.18	4.98	0.98	4.18	2.28	1.28	2.58	2.28	1.38	5.08	5.28	0.38	2.48	12.98	2.07
PF-04691502	6.04	11.45	10.05	6.45	24.15	11.65	14.45	6.35	15.55	14.95	19.65	9.25	20.85	10.05	2.05	9.15	2.55	9.35	17.85	1.45	19.25	14.65	10.75	9.45	15.25	9.05	21.25	5.25	17.95	13.95	16.95	4.45	16.25	10.65	8.65	15.15	13.05	2.35	15.35	13.55	20.35	11.55	15.15	15.35	16.25	7.65	5.85	5.45	-2.8
Rucaparib	-1.06	-1.23	1.88	-1.23	0.78	-1.23	0.98	-1.03	2.78	0.78	4.68	-1.03	-1.23	0.18	-1.23	3.18	0.58	-1.23	2.88	0.58	-1.13	-0.73	-0.23	1.78	-1.23	-0.93	-0.03	0.18	-0.23	-1.23	-1.23	-0.63	-0.03	-1.23	-1.23	3.78	1.58	-1.23	-1.23	-0.23	1.98	-0.83	-0.63	-0.83	-0.03	-0.83	0.78	-1.23	-2.1
Tarenflurbil	0	0	0.4	0	0	0	1.5	0	0	0	0	0	0	0	1.3	0.2	0.9	0	0	0	0	0	0	0	0	0	0.9	1.1	0	0	0	0	0	0	0	0	0	0	0	0	0.5	0	0	0	0	0	0	0	0
Tivozanib	-1.14	1.98	-0.23	2.48	19.28	-0.13	1.48	0.68	4.18	2.58	5.58	-0.23	11.38	2.28	-0.23	-0.13	-0.23	3.48	5.18	1.58	5.78	4.18	5.38	-0.23	4.98	-0.23	8.78	2.08	1.98	0.98	5.88	1.88	1.58	-0.23	9.88	10.38	0.58	-0.23	7.68	2.48	6.18	1.48	4.18	1.08	9.98	1.18	0.98	0.98	-0.1
Adavosertib	1.58	8.7	4.3	0.6	5.3	1.4	4.9	-3.2	14	0.6	18.1	-0.1	4.3	2.2	3.4	2.6	-0.3	3.1	12	7.3	6.7	6.8	4.4	1	7.4	-3.2	9.7	9.7	1.5	4.9	7.6	4.8	3.4	0.7	0.9	10.4	12.7	-3.2	0.3	10	4.9	4	9.5	3.2	15.2	2.9	13.4	-3.2	-6.1
PF-00477736	-6.92	5.68	4.78	-2.33	5.28	5.68	2.98	-2.23	6.58	4.98	16.88	-3.23	8.38	-2.43	-1.13	2.58	0.17	5.48	8.38	2.88	-0.03	5.08	-1.33	2.58	-3.23	-4.83	0.48	1.68	3.68	2.18	2.88	-1.43	1.48	-1.53	5.08	2.78	4.28	-8.43	-3.83	-2.43	5.88	1.78	0.27	1.78	6.38	-2.33	4.08	2.18	-10.87
AZD7762	-3.84	5.45	3.45	2.85	11.35	4.35	5.15	-0.75	9.25	4.25	12.95	2.15	14.05	2.25	1.15	3.55	0.55	7.25	5.25	3.75	5.15	4.95	3.35	2.45	2.65	0.35	3.85	3.45	9.05	5.15	7.55	0.25	0.55	-0.45	5.55	6.35	4.25	-1.35	3.55	4.75	15.85	3.75	8.65	4.65	5.05	-0.35	4.65	3.35	-8.33
AZD2811	-1.3	2.5	4.1	-0.2	2.7	-0.2	1.3	-0.2	5.4	-0.2	13.2	-0.2	-0.2	-0.2	-0.2	-0.2	0	1.2	17.4	8.9	1.6	6	0.5	-0.2	1.1	-0.2	-0.2	-0.2	-0.1	3	1.5	-0.2	7.2	-0.2	-0.2	5.1	8.3	-0.2	-0.2	-0.1	0.5	1.2	4.5	-0.2	14.1	-0.2	11.8	2.7	-2.8
AZD8055	5.68	9.15	12.35	9.15	21.35	16.15	18.45	-7.15	14.15	12.65	20.55	7.25	17.95	2.35	6.45	1.95	9.05	10.15	16.45	1.85	19.15	9.85	3.05	14.45	10.45	5.95	16.55	10.55	18.65	13.95	14.05	3.85	12.65	9.65	4.45	10.65	13.45	-0.85	5.55	6.45	19.85	9.35	9.15	15.55	14.05	3.15	5.45	3.05	-1.67
Belinostat	7.72	4.98	4.68	4.98	12.98	6.48	10.88	9.78	11.18	10.68	12.68	3.98	10.18	2.18	5.58	5.68	9.58	8.08	11.08	3.68	10.38	9.48	3.78	3.98	8.68	7.18	12.58	5.38	12.08	5.48	11.18	2.78	5.48	4.48	4.78	13.28	6.58	1.98	9.48	13.58	10.98	8.58	11.58	8.88	9.58	1.98	1.28	3.48	-12.73
Bimatoprost	0	0	0	0	0	0	0.4	0	0	0	0	0	0.3	0	0	0	0	0	0	0	0	0	0	0	0	0	0	0	0	0	0	0	0	0	0	0	0	0	0	0	0	0	0	0	0	0	0	0	0
Doramapimod	9.6	-0.2	-1	1.2	13.3	-1	-0.8	0.1	1.2	-1	0.4	-1	3	3.3	3.6	4.4	-1	0.1	-0.5	14.5	9.8	0.3	6.7	-1	16.4	2.4	3.3	-1	5.1	-1	18.7	3.8	8.6	1.7	0.9	15.7	3.1	0.7	0.4	12.9	-1	0.3	4.1	0.7	6.2	-0.8	3.5	9	-1.2
Bryostatin 1	11.7	-1.88	4.83	-5.78	-5.78	9.43	2.33	-4.58	-4.98	-5.78	13.63	4.43	-5.78	-5.78	1.73	10.33	10.93	-5.78	-5.78	9.63	-5.78	7.23	-5.78	12.63	-5.78	-4.48	-5.78	-5.78	-5.78	4.93	-5.78	1.53	1.73	2.63	-3.68	-4.98	4.73	-5.78	-5.78	-0.68	3.13	-2.78	6.23	3.03	9.73	0.43	4.83	-5.78
Tacedinaline	-0.14	-0.05	1.15	0.95	0.35	0.25	0.15	0.85	1.75	2.15	2.75	-0.05	2.15	0.15	-0.05	1.05	5.05	0.35	0.25	-0.05	0.15	-0.05	-0.05	0.15	-0.05	-0.05	0.25	1.05	0.85	-0.05	0.75	-0.05	-0.05	1.45	0.55	-0.05	0.65	-0.05	-0.05	-0.05	0.75	0.25	-0.05	0.55	0.05	-0.05	-0.05	0.25	0
BMS-754807	-1.34	4.83	5.93	0.73	9.63	0.63	3.93	5.63	7.63	2.43	8.93	1.43	2.73	3.03	0.93	2.33	2.13	10.03	18.53	4.33	8.53	6.43	4.43	1.83	-2.18	-0.68	15.93	3.73	2.23	5.03	1.23	1.53	8.03	2.23	1.43	1.23	6.33	-0.38	6.73	8.23	5.53	5.53	9.33	0.63	13.93	1.83	12.43	-0.98	-4.27
Idelalisib	3.44	2.48	1.28	4.08	14.28	2.58	6.18	3.88	8.28	4.78	6.18	2.68	9.78	4.38	2.38	5.08	0.58	6.78	8.08	20.68	11.78	5.08	5.28	0.68	10.38	1.18	9.88	1.78	9.28	4.08	12.68	1.88	8.88	1.28	5.68	3.68	4.58	5.18	8.58	9.48	9.18	5.38	5.28	8.18	12.28	5.08	3.68	10.98	-1.97
Trametinib	16.54	6.43	5.73	5.93	15.03	13.33	11.13	2.43	6.13	5.83	8.13	11.33	18.73	0.13	2.43	8.43	7.33	9.03	9.93	7.63	9.03	8.03	1.43	7.63	16.33	12.03	14.93	14.13	5.43	7.33	7.43	2.63	18.33	4.73	10.83	16.13	4.03	-0.58	10.23	11.13	8.53	8.23	10.13	12.33	9.43	-0.38	9.43	11.43	-1.47
Sonidegib	0.22	2.15	1.05	-0.05	-0.05	0.85	2.45	0.05	4.45	-0.05	1.85	1.75	1.15	-0.05	2.45	0.75	0.05	1.95	0.95	2.75	-0.05	-0.05	-0.05	-0.05	-0.05	3.35	-0.05	-0.05	0.95	2.55	-0.05	-0.05	1.45	2.35	3.95	4.65	2.75	2.25	-0.05	-0.05	-0.05	0.95	1.15	0.05	0.35	0.25	0.75	0.65	0
OSI-027	3.54	3.65	6.45	3.15	10.05	6.45	7.15	3.25	6.75	5.75	7.65	5.15	6.95	3.45	1.35	3.55	2.85	3.65	3.95	21.25	7.35	2.55	2.45	6.05	8.65	6.45	9.25	3.75	10.05	4.15	8.75	3.35	6.45	4.35	3.85	8.95	5.25	1.25	9.65	7.85	8.25	3.55	4.85	6.95	13.25	5.75	3.35	10.95	-1.23
Refametinib	22.12	9.48	10.78	5.68	16.68	11.18	12.98	4.88	12.78	10.68	10.58	9.88	19.68	6.58	2.68	9.48	8.08	8.98	12.88	4.38	9.48	13.28	8.38	8.98	18.68	12.38	21.98	12.58	7.18	6.68	5.98	6.88	19.78	6.58	13.78	13.28	6.78	-1.53	19.58	11.78	12.38	9.78	11.88	13.48	14.98	4.88	8.58	4.48	2.9
Ruxolitinib	0.3	13.78	14.78	7.78	16.28	14.28	13.18	1.88	18.48	2.18	19.08	11.58	14.28	5.68	9.18	16.78	4.68	12.28	15.98	25.38	21.18	15.58	15.48	8.68	19.98	16.08	12.48	13.28	11.28	8.18	22.38	15.28	11.98	10.38	10.98	9.28	15.68	5.18	9.08	18.18	7.38	8.48	12.98	11.68	22.58	9.38	19.18	13.58	-0.07
Fasudil	1.88	3.2	2	1.5	4.2	3.4	6.1	5	6.4	5.1	6.6	0.6	7.6	3.5	0.8	2	2.5	3	5.2	0.1	4.1	1	3	0.4	5.9	1.6	6.8	4.2	3.4	1.8	6.9	0.1	1.6	-0.4	1	3	2.5	-0.5	3.9	4	6.3	3.3	2.6	3.8	2.3	1	3.7	-0.5	-0.03
Indibulin	-1.02	4.4	4.1	-0.6	-1	-1	3	-2.2	7.3	-0.9	7.8	-2.2	1.8	-2.2	-2.2	-0.6	-1.9	1.1	6.1	4	2.8	3.2	0.5	-1.3	-2.2	-1.6	-0.2	3.6	-2	1	-2.2	3.5	2.6	-1.1	-2.2	7.2	7.9	-2.2	-0.2	4.9	3.2	1.8	5.2	0	5.3	-0.3	8.9	-2.2	-2.8
Iniparib	2.2	0.73	-0.28	0.03	-0.18	-0.28	3.33	2.73	3.03	0.53	1.43	1.93	-0.28	0.63	0.23	8.53	4.43	2.13	0.43	-0.28	-0.28	2.03	0.53	-0.28	-0.28	3.23	1.33	0.23	-0.18	-0.08	-0.28	2.73	1.13	1.13	-0.28	-0.28	0.53	-0.28	-0.28	-0.28	1.13	0.53	-0.28	0.93	5.13	1.63	-0.28	2.43	-2.03
MK-2206	-0.12	-0.23	5.38	2.38	9.08	2.88	5.48	2.88	4.58	1.98	3.58	0.78	6.88	1.88	0.08	0.08	-1.73	2.28	5.68	-3.63	4.58	-0.73	-0.13	1.88	1.08	-0.63	4.08	-0.43	7.08	4.48	4.58	-0.83	2.88	2.98	2.28	2.98	2.78	2.08	-1.53	3.38	7.58	1.38	0.38	4.98	7.28	-2.03	1.28	7.88	-4.03
Alisertib	-0.56	4.78	7.78	1.88	4.88	2.48	3.68	2.88	13.68	3.38	14.58	2.98	4.38	2.78	5.08	2.08	3.38	6.98	17.38	12.38	4.68	13.68	4.88	-0.03	2.68	6.98	9.78	2.88	1.08	4.48	2.58	5.08	6.88	0.18	2.48	3.58	8.38	1.78	3.98	4.58	9.68	1.58	6.18	2.08	19.58	2.98	11.18	1.28	-4.5
Nilotinib	3.72	0.1	0	0	12.8	0	0.9	0	0.6	1.5	0.9	0.6	6.4	0.7	4.2	1.9	0	0	0	19.8	0	0	0	0	0	0	0	0	2.6	0	6.7	6.7	5.8	0	2	12.1	1.2	0	0.1	4.9	0	0.3	3.4	0	1.6	0	0	6.4	0
Luminespib	10.58	11.55	10.05	4.65	12.95	10.75	14.55	-10.35	10.85	11.95	14.25	2.65	13.65	2.75	-0.85	7.65	8.45	6.85	12.85	1.25	15.25	13.45	2.95	11.55	10.85	3.65	13.65	9.25	9.85	10.65	12.85	11.65	13.05	10.05	12.75	15.25	9.25	-8.55	7.45	16.75	10.35	7.05	8.95	13.85	13.05	-0.75	12.65	-7.05	-15.03
2-methoxyestradiol	-1.02	3.68	-0.23	0.07	3.28	-1.93	3.28	-2.33	5.18	-0.23	5.28	-1.43	-0.03	-0.63	2.68	-1.73	-2.33	1.98	6.18	4.48	1.48	2.38	0.58	-2.03	-2.33	-2.23	-1.63	3.38	-1.93	1.88	-2.23	-2.33	1.48	-0.73	-2.23	0.07	6.98	-2.13	-2.33	0.07	1.88	-0.43	0.98	-0.93	5.78	-0.13	5.78	10.78	-1.63
Plerixafor	0	0	0	0	0	0	0	0	0	0	1	0	0	0	0	0	0	1.7	0	0	0	0	0	0	0	0	0	0	0	0	0	0	0	0	0	0	0	0	0	0	0	0	0	0	0	0	0	0	0
Vemurafenib	-0.6	3.53	0.83	0.63	4.23	2.63	5.63	1.63	2.03	2.13	3.43	1.63	1.43	0.23	0.83	1.23	-0.18	2.53	2.83	1.63	1.33	3.93	1.33	-0.18	-0.18	1.53	0.73	-0.18	0.73	1.83	-0.18	6.03	0.43	0.13	0.13	0.63	1.33	1.13	1.13	0.23	0.13	0.13	0.43	0.03	4.13	2.13	0.03	0.43	0
Sunitinib	-1.52	1.8	0	0.1	11.8	0.5	1.3	2.1	2.9	3.9	4.3	0	7.3	0.3	1.4	2.2	0	4.8	4.1	1	4.9	0	1.1	0	1.4	0.3	6	1	4.6	0.1	10.9	0	2.2	0	2.7	4	0.1	0.2	2.2	2.4	7.1	0.7	3.3	2.6	2.5	0	0	0	-2.97
Vandetanib	0.4	-0.38	-0.38	0.03	1.13	-0.38	-0.38	1.03	2.23	3.33	0.53	-0.38	5.73	-0.38	1.03	3.63	-0.38	1.43	-0.38	-0.38	1.03	-0.38	1.23	-0.38	-0.28	-0.28	1.33	1.03	-0.28	-0.38	2.93	0.03	1.03	-0.38	-0.28	0.33	1.03	0.03	2.13	-0.38	-0.18	-0.38	-0.18	2.63	3.33	-0.38	-0.38	1.33	-1.9
Sepantronium bromide	3.8	1.55	9.95	0.75	-1.35	4.55	1.75	-8.55	-10.25	-4.45	13.05	6.15	-0.05	-6.85	-10.25	9.65	2.95	-5.85	4.05	0.85	13.65	6.25	-3.85	11.45	16.75	-7.45	-6.45	-7.35	-2.15	0.35	17.95	0.45	-2.05	5.25	-0.75	4.85	10.05	-20.35	-6.65	-7.45	4.15	-0.95	1.45	2.75	8.85	3.65	8.85	8.75	-6.4
Linsitinib	1.84	1.3	3	1.1	5.7	1.5	4	0.6	1	1.8	5.6	1	0.5	1.5	2.2	0.8	0.6	0.8	6.3	0	4.7	2.6	1.9	2.2	7.9	0	11.8	0	3.3	2.9	3.1	0.1	4.2	2.3	0.5	5.5	1.9	2.1	5.1	0	3.3	4.9	6	1.4	8.7	5.4	1.8	1.6	-2.2
Tepotinib	-0.56	0.4	0	0.3	1.3	0	0.9	0	0	0	3.6	0.3	0	0.1	0	0	0	0	0	0	0	0	0	0.1	0	0.1	0	0	0	0	0	0	0	0	0	0.1	0	0	0	0	0	0	0	0	0	0	0	0	-3.23
Lestaurtinib	4.8	12.9	5.1	4.9	14.8	9.1	12.7	9.6	16.4	8.4	15.6	7.9	14.6	4.2	10.9	11.3	4	5.6	11.3	8.4	14.8	12.4	9.7	5.9	9.1	10	14	15.2	13.9	11.7	16.4	7.8	9.4	6.1	9.2	9.2	11.5	-2.6	2.2	10.2	15.2	8.6	11.5	8.6	13.2	4.1	11.8	8.3	-0.37
Dasatinib	-7.82	4.1	0	4.6	13.9	8.1	7.3	3.2	6.8	14.4	14	2.4	19	0	9.2	2.7	0	7.1	5.4	0.7	6.8	4.5	3	0	0.5	0	9.9	2.1	8.9	4.8	1.5	0	0	0	8.5	5.7	2	0.3	5.4	5	15	4.2	8.2	2.8	5.9	0	0	1.8	-0.97
Tofacitinib	-0.02	7.4	5.6	3.8	8.9	7.6	7.6	-0.6	8.1	-0.2	11.4	3.2	7.3	4.4	4.8	6.6	3.1	5.9	7	4.8	11.3	8.5	7.5	3.5	10.8	5.8	3.1	9.4	6.5	4.2	12.7	5.2	5.5	4.6	3.2	6	7.6	0.6	0.3	7.7	3.6	4.3	3.8	5.2	10.7	3.6	9.4	1.5	0
Fingolimod	-0.4	-0.5	-0.4	0.1	0.8	0.2	2.8	-1.7	2.6	1	1.1	1.2	4	-3.6	-1.5	0.2	-0.2	-0.1	-0.5	0.9	1.5	2.1	-1	-0.4	2.8	-3.7	0.3	1.5	2.4	2	2.4	-0.2	2.5	1.2	2.1	0.7	1.6	1.4	-0.3	-0.4	0.4	1.4	0.9	2.1	1.7	0.8	0.2	-1.7	-1.4
Axitinib	1.28	4.68	4.38	2.48	14.78	3.98	6.18	-0.13	6.68	4.98	5.88	0.88	13.58	1.68	3.88	1.28	-0.13	7.18	7.38	5.48	4.68	3.68	2.18	1.58	2.68	0.08	9.98	2.48	1.18	4.88	2.68	0.98	4.08	-0.03	6.28	3.58	4.28	1.18	5.38	1.38	4.18	4.48	5.78	3.88	5.28	0.38	4.68	-0.13	-2.07
Saracatinib	-1.7	0	0	0	6.9	0	2.6	0	1.5	2.4	6.1	1.1	5.5	1	0	0.6	0	3.1	1.6	0	0	2.7	0.9	0	0	0	0	0	3.8	0.7	0	0	0	0.9	1.9	7.9	0.2	0	0	0	6.2	0.1	1.8	0	2	0	0	0	-4.8
Bosutinib	4.32	5.28	1.28	3.68	4.78	4.58	5.88	4.58	6.68	5.68	6.68	1.38	12.18	5.18	2.38	3.58	0.68	6.48	7.38	3.38	4.08	4.38	4.78	1.28	2.28	0.57	8.78	5.18	4.98	4.58	4.28	0.18	2.68	1.08	5.48	4.98	4.68	1.38	8.38	5.48	6.78	5.08	7.68	5.88	7.98	3.38	3.58	0.27	-0.47
Canertinib	2.1	2.08	1.08	1.98	3.68	-0.23	3.78	1.98	4.38	2.58	11.68	-1.23	6.38	2.08	1.48	1.78	2.58	2.88	5.58	-1.33	6.48	3.88	3.98	3.78	5.78	2.58	1.78	2.88	4.68	1.78	7.78	1.38	3.58	3.28	-0.63	8.28	3.18	2.08	1.58	4.48	6.38	3.08	2.98	4.78	3.38	2.18	1.88	5.78	-2.9
Lenalidomide	-0.62	0	0	2	7.3	3.1	3	7.9	6	6.9	3.2	0	10.7	2	0.7	1.9	0	5	2.6	0	0.7	3.4	6.7	0	7.5	5.6	2	0	0.4	7.6	15.1	0	7.7	5.6	6.8	15.5	0.1	6.1	3.7	0	4.2	0	0	1.7	1.2	0	0	0	0
Panobinostat	2.28	6.78	2.88	5.58	10.18	7.18	9.58	9.88	9.58	8.38	10.98	6.98	11.78	4.18	-1.43	7.78	10.58	7.48	10.18	7.28	11.58	9.48	5.18	2.48	9.78	1.38	11.78	6.88	13.08	8.48	12.78	6.08	7.58	4.78	4.58	12.28	7.48	-0.52	6.38	10.68	10.18	6.98	9.28	9.28	8.08	3.28	7.28	7.48	-14.33
Pazopanib	-1.64	0.6	0	3.5	12.6	1.6	0.1	0.6	3.5	7.4	3.7	1.4	10.7	2.6	4.2	0.4	4.4	4.5	1.6	22.2	4.6	0	2.6	0	0	0.8	2.6	0	0	2.6	2.9	0	0	0.2	7.9	3.2	0.2	1.6	3.6	4	5	1.2	2.6	5.2	5.9	2.6	0	0	-0.47
Tandutinib	-1.18	0.43	-0.38	-0.18	3.33	-0.88	0.83	0.73	1.43	-0.88	0.53	-0.88	3.73	0.63	-0.88	-0.38	-0.48	0.33	0.63	-0.48	-0.88	-0.78	-0.88	-0.68	-0.68	-0.38	-0.58	1.23	1.13	-0.48	4.33	-0.68	0.03	-0.88	3.23	-0.88	-0.58	-0.78	-0.88	-0.88	2.33	-0.68	0.63	1.13	8.43	-0.88	0.13	4.53	-0.43
Temsirolimus	1.94	2.53	3.83	0.43	3.93	7.43	8.93	-2.78	6.53	5.33	10.43	4.33	6.93	3.23	-2.88	5.23	1.13	9.33	7.43	4.53	11.23	4.43	-1.88	6.93	7.33	10.43	4.13	7.23	15.23	5.73	14.53	-2.28	10.03	2.53	2.43	7.23	9.63	-4.28	-1.08	5.63	14.83	4.03	1.63	9.43	11.03	1.83	-0.38	16.93	0.07
Vorinostat	3.84	4.7	3.7	4.8	10.9	6	6.5	9.7	8.4	8.3	14.1	4.5	10.2	4.1	4.8	7.3	10.3	4.4	8	5.4	8.6	7.6	3.8	2.5	8.6	6.5	13.6	5.4	9.4	7.5	9.2	4.2	6	4.3	4.8	9.8	6.5	0.4	6.7	11.1	10.7	6.8	8.4	7	6.6	4.4	3.8	6.2	-3.17
Entinostat	1.44	6.3	8	7.3	11.8	8.4	10.3	8.1	5.2	11.2	15.9	4.9	11.4	4.5	0.7	8.1	13.9	5.9	5.7	0	10.6	7.3	5.1	9	5.2	-1.5	12.8	3.6	10.4	7	12.2	2.6	7.4	3.9	6.7	12	4.4	-0.5	7.7	6.6	10.6	6.9	8.2	9.3	4.8	2.8	0	7.8	-2.57
Enzastaurin	-0.28	0	0	0	0	3.2	4.3	5.1	3.8	0	2	0	0	0	0	3.7	2.7	2.6	1.2	2.9	0	4	0	0	0	2.8	0	0	0	0.4	4.2	0	0.5	1.1	1.2	0	0.2	1.9	0	0	1.8	0	0	0	0	0	0.7	0	0
Olaparib	-0.72	2.53	5.43	0.83	-0.78	1.43	3.23	-0.78	6.73	0.13	2.63	-0.78	4.43	1.73	0.33	2.33	2.63	1.93	4.13	4.93	2.13	1.23	2.13	-0.78	2.53	4.83	2.33	2.03	3.93	0.63	6.53	3.63	2.63	2.93	1.73	4.03	3.63	5.33	7.83	3.83	3.23	2.33	0.93	-0.28	10.53	2.03	5.13	-0.78	-0.03
Masitinib	-2.1	2.15	2.35	0.65	11.75	1.65	3.55	0.15	1.75	1.95	3.95	0.55	5.65	2.15	1.55	-0.35	3.15	3.15	4.45	-1.35	0.65	4.25	0.15	2.05	-3.35	-1.45	3.45	-0.55	3.65	0.65	-1.65	0.45	0.85	2.35	2.15	0.55	-1.05	-0.95	1.15	1.15	2.95	1.15	2.05	1.65	2.15	0.35	0.45	0.75	-3.07
Pictilisib	1.2	5.83	3.33	4.63	15.23	5.33	9.03	-1.78	7.23	9.43	12.23	2.23	14.13	7.73	6.23	1.73	-1.28	6.03	14.93	1.33	18.53	7.43	7.13	2.53	13.13	1.33	18.03	4.53	12.43	7.63	15.73	1.83	12.03	5.03	3.83	9.53	6.33	2.83	7.73	8.23	13.33	8.83	10.23	7.73	10.03	2.23	5.83	13.23	-5.93
Vismodegib	0.54	0.3	1	0.1	4.7	0.4	4.2	0	0.5	0.4	0.7	0.3	0	1.6	0	0.3	0	1.3	2.9	0	0.3	4.7	0	0	0	0	2.3	0	0.1	0	0	0	0	0	0	0	0	0	0	0	2.7	0.1	0.3	0	0	0	0	2.7	0.3
Sorafenib	-1.14	0	0	0	8.5	0	0	0	0	0	0	0	0.8	0	0	0	0	0	0	0	1.4	0	0	0	0	0	0	0	0	0	3.9	0	0	0	0	1	0	0	0	0	0.5	0	0	0	0	0	0	0	0.9
Seliciclib	1.2	3.95	0.95	1.25	1.65	2.45	3.05	4.05	4.35	3.35	3.15	1.95	4.35	0.95	1.95	1.55	1.45	2.75	2.35	-0.65	3.45	3.35	2.45	0.85	0.15	1.05	0.05	-0.55	0.45	1.35	2.95	0.05	1.85	1.85	-0.55	2.25	1.05	-0.65	0.55	0.45	4.65	1.05	1.55	1.55	0.85	0.85	1.75	-0.45	-1.17
Patupilone	-2.42	4.53	3.83	-2.98	1.33	-3.08	6.23	-9.48	10.13	-5.68	17.23	-7.98	-9.48	-9.48	-5.28	-6.48	-7.28	-3.98	11.53	4.33	-1.18	3.43	-3.48	-4.48	-7.08	-6.98	-4.38	0.92	-2.38	5.63	-9.48	4.23	5.43	-2.78	-6.78	3.93	12.73	-9.48	-9.48	-4.78	0.52	-2.28	1.33	-4.08	12.03	-6.88	12.53	-0.38	-6.57
Pentostatin	-0.98	-1.15	-1.15	-1.15	-1.15	-0.25	1.85	-1.15	-1.15	-0.55	-1.15	-1.15	0.45	-1.15	-1.15	-1.05	4.45	-1.15	-1.15	-1.15	-1.15	-0.85	-1.15	-1.15	-1.15	-1.15	-1.05	-1.15	-0.95	0.35	-1.05	-1.15	-1.15	1.45	-0.25	-1.15	-1.15	0.25	-1.15	-1.15	-1.15	-1.15	-0.35	-0.95	-0.35	-1.15	-0.75	-1.15	-0.1
Sirolimus	-0.5	4.43	2.83	1.33	5.43	7.53	10.23	-0.08	5.43	5.73	9.33	4.13	7.33	2.73	0.83	4.73	1.93	6.13	5.53	2.43	9.13	3.03	0.33	6.03	6.23	10.53	7.43	3.83	12.63	4.43	11.33	-1.08	9.03	4.03	3.23	7.33	7.13	-1.38	2.23	5.63	11.13	5.13	2.23	7.73	9.63	2.83	-0.38	3.63	-0.03
Estramustine	-0.8	0	0	0	2.4	0.3	5.1	0	0	0.3	0	0	0	0	0	0	0	0	0	0	0	0	0	0	0	0	0	0	0	0	0	0	0	0	0	0	0	0.2	0	0	0	0	0	0	0	0	0	0	0
Floxuridine	-0.3	0	0.6	0	0.3	0	4.1	0	2.7	0	24.5	0	0	0	0	0	3	0	2.7	13.1	1.6	3.3	0	0	0	0	0	0	0	7.4	0	5.9	0	0	0	2.4	5.4	0	0	0	0	0	0.2	0	18.3	0	8.6	0.1	0
Gemcitabine	-0.52	2.28	3.78	-3.83	-5.73	-1.93	6.18	-4.83	6.28	-0.73	18.58	-3.93	-2.03	-6.43	-1.53	-3.13	-1.73	-1.53	5.78	4.58	1.98	6.08	-1.63	-3.13	-1.53	-1.83	-2.03	1.28	-5.63	4.68	-2.23	5.58	3.98	1.38	-1.53	3.08	6.68	-2.93	-4.13	1.78	1.68	1.18	3.78	-0.13	11.68	-2.73	6.88	0.48	-5.1
Teniposide	-2.34	2.43	1.23	0.23	1.13	-0.88	2.13	1.03	6.73	2.63	12.93	-1.88	0.52	-1.38	-1.08	-0.38	0.02	0.73	12.43	6.03	3.13	5.33	6.23	-0.18	1.13	0.02	5.33	-0.68	5.73	2.93	2.83	1.43	1.73	-0.98	1.03	2.93	6.23	-0.38	-3.58	0.63	7.83	2.23	9.83	1.73	13.33	0.32	8.13	5.83	-7.37
Dactinomycin	2.94	0.13	3.13	0.03	8.83	2.33	7.03	2.63	5.33	8.33	16.13	2.53	4.23	-2.08	-5.48	-1.78	8.23	1.33	12.43	6.93	7.13	5.93	3.13	2.53	2.43	2.63	2.93	1.43	5.83	4.13	2.93	3.83	5.63	1.83	2.03	4.03	7.73	3.33	-4.68	2.23	9.23	2.03	2.93	4.23	10.93	0.13	9.33	8.23	-14.6
Streptozocin	0	0	0	0	0	0.1	0.8	0.1	1.8	0	0	0	0	0.7	0	0.3	0.1	0	0	0	0	0	0	0	0	0	0.2	0	0	1.8	2.9	0	0	0.8	0	0	0	1.4	0	0	0	0	0	0.5	0	0	2.4	0	0
Vinorelbine	-2	3.28	3.48	-7.23	4.48	-0.13	5.58	-17.43	6.78	-6.93	17.58	-8.13	5.48	-14.23	-3.63	-4.23	-1.03	-3.43	9.58	7.58	1.68	5.28	-6.23	3.48	-1.93	-6.83	-11.23	3.88	3.28	-0.03	1.58	-5.03	2.58	0.38	-3.93	-2.33	13.68	-11.43	-14.03	-4.83	0.68	-7.23	-3.63	2.68	15.88	-7.13	12.58	-4.73	-10.2
Cladribine	-12.08	3.48	5.98	-0.33	2.38	2.18	6.58	-8.03	3.48	1.58	9.58	-1.83	1.08	3.98	-1.23	4.78	5.78	0.67	2.98	5.58	-2.43	3.78	5.38	4.58	-0.43	-1.53	0.57	-0.63	5.28	8.78	-1.93	0.57	0.57	-1.23	1.18	1.68	3.88	-7.43	-6.83	-1.53	5.28	3.28	1.98	1.78	4.78	-4.13	3.88	2.68	-9.93
Mitomycin C	-1.9	-3.28	2.53	-0.38	2.13	1.13	2.63	-0.58	5.33	3.33	1.83	-2.98	-1.68	-3.18	-0.48	-1.28	-2.88	-2.18	-2.78	-3.28	-3.28	-3.28	0.43	-3.28	-3.28	-0.08	-3.28	-3.28	-3.28	-3.08	-3.28	-3.28	-3.28	-3.28	1.93	-1.08	2.23	-3.28	-3.18	-1.38	-0.48	-1.08	-0.18	-3.28	-3.28	-3.28	-3.28	-3.28	-1.07
Carboplatin	-0.64	1.65	2.35	1.55	1.85	0.55	6.85	-1.05	9.55	4.55	3.55	0.65	0.05	-0.15	1.15	1.15	4.85	1.95	5.05	6.75	2.55	1.25	2.75	-2.45	2.15	2.05	4.95	2.05	-2.75	2.25	1.55	1.85	2.65	-2.35	-1.45	1.05	2.65	-2.55	-0.35	-1.45	1.75	2.75	5.45	-1.45	5.05	-2.95	3.05	1.25	0
Cisplatin	-1.4	4.93	3.13	1.23	2.73	2.33	6.33	0.62	11.03	4.13	2.73	-1.28	1.93	-0.68	1.23	3.23	-2.08	-1.08	0.12	0.93	4.83	4.13	2.63	-3.58	-1.08	-3.48	-1.38	1.43	-0.28	1.63	3.63	4.83	2.63	1.13	0.02	0.82	-2.08	0.12	-2.78	-0.68	-1.48	-1.28	-1.98	2.23	10.63	0.52	6.33	1.63	-0.03
Pemetrexed	0	0	0	0	0	0	0	0	0	0	24.4	0	0	0	0	0	0	0	6	13.6	5.8	3.8	4.2	0	0	0	0	0	0	4.4	0	2.1	0	0	0	0	0	0	0	0	0	0	0	0	20.7	0	0.2	0	0
Oxaliplatin	0.86	1.9	4.8	-0.5	1.9	2.9	5.8	-0.7	11.7	4.7	10.5	0.3	3.4	0.9	1.4	2.4	9.9	6.1	10.1	5.3	3	4.5	5.1	0.2	-0.2	1.9	0.2	3.6	2.5	7.2	1.8	6.8	5.9	0.1	3.2	11.2	11	-0.5	-0.5	0.7	5.1	3.1	3.3	3.2	7.6	-0.4	6.4	2.4	-1.43
Uramustine	-0.18	0	0	0.7	0	0	0	0.2	0	0	0.8	0	0	0.1	0	1.9	0.6	0	0.5	0	0	0	0	0	0	0	0	0.3	0.9	0	0	0	0	0	0.2	0	0	0	0	0	0	0	0	0	0	0	0	0	0
Daunorubicin	-0.94	-0.68	0.92	0.92	1.03	-0.68	5.73	3.63	5.63	4.03	6.43	-2.98	3.43	1.73	0.92	2.83	-3.88	1.43	9.23	3.03	3.43	0.23	8.33	0.23	4.73	3.93	5.03	3.63	4.13	1.73	5.63	0.82	1.63	0.23	0.92	4.63	3.83	2.03	-0.18	2.93	6.33	2.83	4.13	2.13	5.73	0.82	6.13	11.53	-12.5
Cytarabine	-0.46	2.63	3.83	0.43	8.53	4.83	8.33	-3.38	9.33	5.43	8.63	6.53	3.63	-1.08	0.13	4.73	4.03	2.63	10.53	12.93	5.53	6.13	2.03	5.33	-1.18	0.83	2.13	0.02	0.93	10.13	0.13	4.73	4.23	3.63	1.53	9.53	6.63	-3.68	-2.08	2.23	6.63	1.43	6.93	5.53	11.93	0.73	15.53	4.63	2.23
Etoposide	-3.38	-0.93	3.18	0.28	0.08	-1.93	1.58	-1.23	5.48	0.08	9.38	-3.43	2.68	-1.53	-2.33	-2.03	-0.93	-1.73	9.08	2.68	1.58	3.88	2.88	-2.33	1.98	-0.93	2.38	-1.33	3.08	0.88	1.48	-0.73	0.98	-1.73	-2.33	1.98	3.98	-2.83	-3.03	-0.73	5.98	1.68	5.68	-0.13	9.88	-1.03	4.18	4.48	-1.97
Docetaxel	-1.84	4.3	2.6	-7.2	-4	-3.5	6.2	-11.8	10.7	-7.6	16.4	-11.9	-11.9	-10.1	-4	-2.1	-5.8	-0.2	11.4	10.8	0.1	8.2	-2.4	-5.7	-7.4	-7.5	-4.3	1.6	-4.7	5	-11.9	4.5	5.5	-0.2	-3.9	4.1	12.2	-5.8	-10.8	0.5	-0.2	-2.7	-0.8	-1.9	18.6	-4.5	16.1	-1.7	-8.43
Arsenic(III) oxide	-0.44	0.1	0	0	0	0	4.6	0.3	0.2	0	0	0	0	1.8	0	0	0.6	2.5	0.9	0	0	0.9	0	0	0	5.4	1	0.4	0	0.3	1.5	0	0.7	0	2	0	0	0.2	0	0	0	0	0	0	0	0	0	0	0
Doxorubicin	-0.52	-0.68	1.33	-0.48	0.63	-0.07	4.53	2.73	8.93	3.83	5.73	-1.08	0.33	-0.48	-0.68	-0.18	1.23	0.73	7.53	4.43	3.63	2.93	4.83	-0.38	2.23	-0.27	2.23	-0.18	3.93	1.43	3.53	-1.18	3.33	-0.18	-0.27	4.33	4.13	2.83	-0.57	4.23	4.03	2.33	6.53	1.23	5.03	-0.38	2.83	7.43	-11.63
Valrubicin	-2.64	-1.88	-0.08	-0.98	-2.18	-1.18	1.53	-1.18	6.33	0.92	5.83	-4.58	0.62	-0.18	-3.58	-0.58	-2.48	1.63	8.53	2.93	5.93	0.82	8.03	-0.68	1.63	0.02	3.63	6.03	4.23	1.33	6.13	0.02	2.63	0.52	-0.08	3.83	6.83	0.82	-1.58	0.62	4.53	1.63	4.93	1.63	9.03	-2.48	7.43	13.53	-9.5
Ixabepilone	-0.62	0.28	0.08	-0.93	0.38	-1.03	2.28	-1.83	1.08	-1.83	3.38	-1.83	-1.83	-1.83	-0.73	-1.53	-1.63	-1.23	1.38	2.68	-1.03	-0.63	-1.43	-1.33	-1.83	-1.63	-1.43	-1.33	-0.83	1.18	-1.83	-0.23	1.28	-0.93	-1.73	0.28	1.48	-1.73	-1.83	-1.03	-0.73	-1.13	-0.73	-1.23	2.28	-1.83	-1.83	-1.83	-1.37
Plicamycin	17.16	-4.65	11.05	3.55	15.65	9.95	11.15	6.95	8.65	9.75	13.65	11.15	15.55	5.15	-8.25	10.65	16.25	11.05	14.65	13.65	12.45	12.75	5.75	2.55	-6.95	-0.45	-2.15	-2.25	4.05	0.25	-5.15	-2.25	-1.15	-3.55	-4.35	-3.55	-4.55	-6.15	-10.05	-7.45	-1.05	-6.85	-6.95	-6.55	-5.45	-9.35	-6.85	-8.25	-5.7
Everolimus	6.52	0.38	4.58	3.88	8.08	8.48	12.28	-0.93	6.88	1.68	11.38	6.68	4.18	-0.43	-0.43	6.98	10.38	6.98	5.48	2.88	14.88	3.08	-0.73	6.38	7.38	8.08	5.58	9.28	13.98	4.98	11.28	-0.93	11.88	1.48	-0.33	1.28	8.38	-0.93	0.28	5.88	13.28	3.68	3.38	5.38	11.08	1.88	3.28	2.18	0.7
Azacitidine	6.3	4.4	0.5	0.7	6.2	1.5	7.3	3.5	5.6	7	6.5	5.9	3	3.7	1.7	9.2	-0.4	0.3	5.4	6.9	1.5	4.2	3.4	-0.4	-0.4	2.3	1.8	7.1	0.2	5.9	2.9	6.5	2.5	2.4	0.2	6.1	3.2	1.6	2.8	5.7	1.4	5.5	7.8	4.5	5.5	3.3	5.8	-0.4	1.1
Clofarabine	-10.36	4.78	6.98	1.08	3.28	4.18	7.38	-9.73	6.38	4.58	9.98	-3.23	4.38	1.28	-1.03	4.78	8.88	0.68	5.88	9.48	0.48	6.58	11.78	2.78	1.28	-1.33	5.18	2.78	2.58	8.88	0.38	2.18	-0.43	-0.82	2.18	3.58	6.08	-13.73	-8.53	-3.33	7.58	4.78	3.48	4.48	6.98	-4.63	7.68	7.88	-12.4
Decitabine	-1.66	2.18	6.78	0.08	-0.23	-0.33	-0.43	3.48	2.78	-0.73	3.58	-0.83	4.08	0.78	-0.83	8.38	6.38	1.48	3.38	1.98	-0.53	1.38	3.18	-0.83	-0.83	1.98	2.28	1.68	0.08	-0.33	5.48	-0.83	-0.83	-0.33	-0.83	-0.83	2.18	-0.33	7.68	-0.83	1.68	-0.83	-0.83	-0.23	9.48	3.38	3.28	2.68	-1.23
Fludarabine	-1.9	1.93	3.83	1.23	6.13	4.13	5.33	1.03	4.83	4.73	6.93	3.13	4.73	3.93	0.32	7.73	10.13	2.93	3.53	6.63	3.63	6.43	8.33	2.53	1.03	0.13	8.23	2.83	3.13	6.33	4.73	0.82	3.23	0.82	2.13	3.53	3.53	-0.28	1.73	3.53	4.13	4.03	3.43	5.43	3.83	2.03	6.83	3.23	-8.7
Nelarabine	-5.24	-1.38	5.03	0.93	6.13	4.63	1.73	1.33	2.03	3.13	0.33	2.63	4.43	1.93	2.73	5.83	7.33	1.03	2.03	3.23	2.53	1.03	6.43	3.23	-0.48	4.93	2.43	-1.38	2.63	0.43	0.93	-1.38	-1.38	-1.38	0.93	5.13	-1.38	0.13	-0.48	1.33	8.03	1.53	3.23	1.53	-1.38	-0.28	2.63	6.73	1.77
Bortezomib	4.9	-1	1.2	0.8	-2.8	1.4	5.1	0	1.6	5.2	4.7	3.5	5.5	-0.3	-3.8	-2	0.1	4.2	1	-0.1	0	0.3	-6.6	1.6	-2.5	-5.8	4	1.2	-1.2	2.9	2.8	0.9	1.4	0.4	2.7	4.8	-5.2	-1	1.9	4.6	3.9	3.1	2.8	3	-1.7	-1	-3.8	1.5	-14.83
Bleomycin	-3.66	0.53	1.83	0.93	-0.48	2.63	3.43	4.03	8.13	1.93	2.43	1.83	4.03	1.53	-1.08	-1.48	-2.18	0.03	3.63	2.93	1.63	2.23	4.53	-2.08	3.13	1.93	3.23	0.93	2.63	2.83	1.93	0.23	3.03	0.63	2.13	1.73	2.13	4.43	2.93	2.73	1.93	0.93	0.03	3.03	3.43	0.83	2.83	6.63	1.8
Dactolisib	6.68	5.05	5.85	4.95	11.35	10.15	13.25	-1.35	8.75	9.15	14.65	3.85	13.05	2.55	1.15	6.35	4.55	3.55	11.05	0.05	11.55	5.65	3.35	8.25	7.65	6.75	6.95	6.45	8.55	8.55	6.15	2.55	6.95	6.65	3.05	5.35	10.55	-5.45	2.85	7.45	10.75	6.45	8.45	7.95	11.15	2.25	5.35	0.65	-0.73
Quizartinib	-0.76	0.65	1.45	1.75	13.05	0.25	3.45	-0.05	1.15	3.35	2.75	2.05	2.15	-0.05	-0.05	2.55	-0.05	1.15	4.95	-0.05	-0.05	-0.05	1.65	1.75	5.35	4.15	0.35	0.55	3.65	0.35	10.05	1.45	1.55	0.05	2.05	3.05	0.75	-0.05	0.25	1.45	7.15	-0.05	0.75	0.85	0.55	1.15	2.05	-0.05	0
APR-246	-1.38	-0.25	-0.25	-0.25	-0.25	-0.25	2.05	2.55	1.85	0.45	-0.25	0.05	3.05	4.55	0.65	9.85	0.65	3.45	1.95	-0.25	5.55	0.45	8.25	-0.25	10.05	11.75	6.35	6.35	0.15	1.15	4.65	-0.25	0.75	-0.05	0.35	1.05	0.05	2.85	0.95	-0.25	-0.25	0.65	-0.25	-0.25	-0.25	0.55	-0.25	5.45	-2.4
Carfilzomib	1.26	-3.5	-1.9	-0.7	0	-2.9	5.4	0.3	-3.4	3.7	3.7	1.8	3.1	-0.2	-5.3	0.2	0.9	-0.8	2.9	-3.8	3.3	0	-4.2	0	3.2	-4.9	2.9	1.2	1.3	-2	2.4	-2.6	0.2	-1.2	1.5	1.3	-4.5	-5.9	-1.5	2	1.5	1.5	-0.6	2.8	-0.8	-3.4	-3.1	1.5	-9.4
Gandotinib	-0.2	10	6.7	5.1	12.6	9.6	10.4	5.6	11.3	5.4	15.9	4.5	10.8	3.3	6	6.7	6	5.5	12.8	7.1	17.3	11.3	6.7	5.7	13.7	2.1	5	9.5	8.6	6.9	18.4	10.1	8	6.5	7	6.9	8.2	1.6	-2.2	12.5	10.6	7.8	8.1	6.2	11.7	1.8	11.1	-3.2	0
AZ 3146	-0.9	2.08	-0.83	1.88	4.78	-0.13	3.28	-0.33	2.98	3.28	6.98	0.18	7.18	2.28	1.88	2.38	4.58	1.88	5.88	19.58	4.08	4.08	2.98	1.88	-0.33	2.18	5.18	2.38	2.48	1.98	5.18	2.08	4.88	2.68	3.38	7.58	2.38	1.88	2.68	1.88	5.08	3.18	2.78	3.08	2.18	1.18	3.48	3.88	-2.2
Sotrastaurin	-1.76	3.63	4.03	1.33	1.53	3.03	6.23	0.83	5.33	1.83	8.23	1.83	11.33	-0.68	-0.78	4.63	3.93	2.93	6.63	0.73	4.63	4.43	-1.18	1.43	-0.48	-1.18	-1.18	2.83	4.13	4.73	4.13	0.03	4.03	0.13	4.63	8.23	3.13	-1.18	-1.18	2.13	5.03	2.93	2.03	3.83	4.03	-1.18	0.93	-1.18	0
Midostaurin	-0.96	10.43	2.53	3.63	12.73	5.93	9.03	2.03	9.73	7.13	16.93	4.03	15.03	2.53	3.03	6.43	8.03	4.93	13.43	4.43	9.63	10.03	5.63	4.33	1.83	-0.88	6.13	10.13	11.33	10.43	9.73	3.63	4.63	2.43	6.33	8.53	7.93	-0.88	-0.88	10.43	16.03	6.23	9.43	7.93	15.33	3.33	9.73	-0.88	-2.2
Regorafenib	6.84	2.43	-0.18	1.13	13.73	1.83	3.63	1.83	7.33	4.53	5.23	1.53	9.93	3.73	5.83	2.33	2.13	2.53	3.33	17.63	8.43	3.33	4.13	0.23	9.03	0.43	4.63	2.83	2.33	2.53	10.43	5.83	8.53	1.03	5.23	9.73	2.13	0.53	0.33	7.23	3.23	1.53	3.33	4.13	4.43	0.83	8.33	1.63	0.7
XAV-939	-0.28	0.1	0	0	0	0	0.8	0	1.3	0	1.7	0	3.2	2.4	0.4	0.4	0	0	0	0	0	0.1	0.8	1.5	0	4.8	1.8	0.2	0.9	0.1	3.9	4.6	1.4	1.2	1.5	0.5	0.5	3.9	2.5	0	0.9	0.5	0	0.4	6.2	0	0	4.1	0
UCN-01	6.48	9.58	8.68	3.48	6.88	10.88	14.18	-1.33	14.68	9.58	18.08	0.88	18.18	0.98	1.08	7.08	12.88	5.48	14.78	4.18	10.88	8.68	4.08	8.18	1.58	-3.73	8.28	8.48	14.78	11.48	11.18	2.88	7.08	3.18	8.48	4.98	8.58	0.58	-1.83	5.48	14.78	8.78	10.58	11.58	11.28	-1.63	4.48	-7.13	-11.8
Ruboxistaurin	3.14	0.88	1.88	0.58	5.58	1.78	2.58	-0.23	2.18	-0.12	2.78	1.18	3.58	1.08	0.08	2.38	-0.02	0.28	1.98	0.98	7.38	2.38	1.08	-2.13	3.38	0.38	0.68	1.98	3.08	0.88	6.58	-2.03	2.18	-0.42	-0.12	1.98	2.48	-2.13	-2.13	1.98	2.58	0.88	1.78	1.48	2.78	-0.12	2.18	-1.83	-1.3
Capecitabine	-0.58	0	0	0	0	0	0	0	0	0	4.2	0.3	0	0	0	0.4	0	0	0	0	0	0	0	0	0	0	0	0	0	0	0	0	0	0	0	11.9	0	0	0	0	0	0	0	0	0	0	0	0	0
Chloroquine	-2.8	-2.73	-2.03	-1.93	2.68	-2.23	4.08	-3.33	0.48	0.48	0.18	0.28	5.68	1.28	-1.43	1.08	-3.33	-0.23	0.48	-0.23	0.88	3.38	0.78	-1.03	0.38	2.88	-0.42	0.18	4.28	1.58	-0.23	-2.43	-0.42	-1.83	-0.92	-0.32	0.98	3.08	0.58	-1.63	0.98	-0.12	-0.12	1.78	0.58	-1.43	-0.92	-0.62
Valproic acid	1.84	0.7	0	1.5	5.5	0.8	3.4	2	1.3	1.2	5.1	0	4.1	0	0.7	1.7	5.5	1.2	4	2.1	1.4	0.1	0	0	1.7	0	0	0	5.4	2.6	3.3	0	1.4	0.1	0	2.8	0.2	0	0	2.2	3.4	0.6	0.9	0	0.7	0	0	0
Tivantinib	-1.8	1.35	-0.55	-0.85	-0.15	-1.85	-0.15	-0.25	1.55	-1.75	4.45	-1.75	2.45	-1.85	1.05	-1.95	-1.25	2.25	2.35	2.65	-0.95	0.95	-0.45	-2.05	-2.05	-1.25	-1.55	1.25	-0.65	1.95	-1.95	1.15	-0.15	-0.75	0.45	1.75	0.95	1.95	-0.85	-1.35	1.05	0.75	1.85	0.05	2.45	-0.35	1.75	4.85
Niraparib	-0.64	0.7	1.8	-0.4	-0.5	-0.3	2.4	-0.5	8.8	0	1.8	-0.5	4.2	-0.1	-0.5	4.9	2.3	4.1	3.9	7.2	3.7	3.4	0.2	-0.4	3.2	6.4	2	4.3	1.8	2.8	4.6	3.1	2.6	0.4	1.2	4.5	4.4	-0.5	-0.5	2.3	2.8	1.4	3.3	0.6	7.1	1.2	6.2	1.8
Volasertib	-1.26	6.93	2.63	-0.18	3.83	2.23	4.93	-1.68	9.13	1.83	11.03	-2.58	2.53	-1.68	2.83	3.23	-1.78	2.13	13.83	11.93	3.23	8.13	1.03	0.63	-0.07	-1.08	2.93	6.83	1.63	6.33	1.73	1.93	5.83	-0.88	-0.88	4.33	13.53	-2.78	0.02	3.13	4.63	1.83	5.53	-0.28	15.53	0.73	14.73	6.93
Toremifene	3.2	0.68	2.08	0.78	4.28	1.78	5.48	1.88	2.18	0.38	3.98	5.08	1.58	1.08	0.28	3.58	1.18	2.18	2.08	1.88	2.48	3.88	-0.53	0.88	0.88	5.68	3.08	0.38	1.18	0.58	1.78	4.18	1.18	0.88	1.18	10.28	2.68	-0.53	2.68	3.78	1.68	1.88	1.48	2.38	6.28	0.78	0.28	7.38
Lasofoxifene	0.7	-0.2	-0.2	-0.1	-0.2	-0.2	4.1	1.2	1	0.4	-0.1	-0.2	2.6	0.9	0.7	-0.2	-0.2	1.1	-0.2	-0.2	-0.2	-0.1	2.3	-0.2	-0.1	-0.2	-0.2	0	1	0	2	-0.2	2.3	0.8	3.5	0.9	1.1	1.9	2.2	-0.2	-0.2	-0.2	0.9	1.9	-0.2	-0.1	-0.2	1.2
Galiellalactone	6.34	0.5	3	1.2	0.1	-1.2	7.1	-0.3	2.6	2.6	5.3	2.6	5.2	-1.7	-0.3	-0.3	0.8	0.9	3.9	-1.3	-1.1	-0.2	-3.2	1.2	-2.2	-0.5	-1	-2.1	2.3	3.2	0.7	3.4	-0.1	2	2.4	6.9	0.5	-3.1	-1.8	-2.8	2.9	0.1	-2.3	1.3	-2	1.2	-0.3	3.4
Omacetaxine	0.38	10.85	3.95	4.45	12.35	3.65	11.05	-3.65	7.55	10.75	10.55	3.55	14.45	3.05	-0.25	9.25	3.75	7.55	13.65	11.15	15.35	9.55	13.55	5.65	15.45	3.15	8.35	6.45	8.65	7.05	20.65	9.55	10.75	6.05	8.15	13.05	8.05	-10.15	0.85	13.65	8.25	8.65	10.05	10.95	11.55	-2.55	11.95	-18.55
NVP-RAF265	6.56	3.05	0.15	2.05	11.25	-0.25	5.95	7.15	8.95	7.85	3.75	-0.25	5.45	4.05	4.95	3.25	0.65	4.45	6.75	1.15	0.45	1.75	9.25	-0.25	2.35	3.45	15.45	10.95	0.25	3.65	2.05	-0.25	4.35	-0.25	2.75	5.95	4.55	1.15	9.85	-0.25	1.85	4.85	9.05	3.05	3.15	3.25	0.45	9.75
Nutlin-3	-0.52	-2	0.4	1.5	3.6	1.7	3.4	3.1	5.4	4	5.4	-2.5	2.9	0.5	-1.6	6.6	0.8	1	6.7	4.4	6.5	3.4	6.6	-2.3	5.5	2.2	5.6	-2.1	2.7	2	7.4	1.9	3	-2.2	-0.1	-1	4.4	2.8	-0.6	2.4	4.1	1.6	4.8	2.6	5	1.8	6.7	7.9
Neratinib	5.9	3.98	-0.23	1.18	3.48	1.38	4.68	4.28	4.08	3.28	2.58	4.68	7.98	2.78	4.48	1.38	0.48	4.98	5.88	15.68	3.88	3.48	4.88	-0.13	1.58	3.58	5.58	8.58	1.68	2.28	5.68	1.18	3.88	0.68	2.98	10.98	1.68	5.98	6.78	2.88	0.48	2.38	5.48	3.88	2.48	2.68	2.88	6.48
Mocetinostat	1.84	8.63	10.23	7.13	11.63	9.23	14.93	9.43	12.23	11.63	15.73	6.53	14.63	6.33	3.53	10.93	12.73	7.23	9.23	6.63	15.33	12.03	5.73	8.23	10.63	2.53	14.83	5.63	11.93	9.13	14.93	4.23	8.83	5.23	10.93	9.43	7.23	2.73	9.43	9.73	13.13	8.83	11.53	14.73	11.73	3.53	5.73	6.03
Rabusertib	-0.12	1	-0.7	-0.6	-0.2	-0.7	0.7	-0.7	4.3	-0.7	3.6	-0.7	-0.2	0.4	-0.7	0.1	-0.5	0.5	0.9	0.9	-0.5	-0.4	1	-0.7	-0.2	3.6	-0.5	1	-0.4	-0.1	3.3	-0.7	-0.7	0.7	-0.6	2.7	-0.2	1.8	-0.7	-0.7	-0.5	-0.7	0.3	0.5	1.8	-0.6	0.8	-0.7
Galunisertib	0.4	0	0	0	0	0	0	0	0	0	0	0	0	0	0.2	0	0.2	0	0	0	0	0	0	0	0	0	0	0	0	0	0	0	0	0	0	0	0	0	0	0	0	0	0	0	0	0	0	0.7
Linifanib	0.4	0	0	0	4.8	0	0.5	0.4	0	0	2.2	0	0	0	0.1	0	0.1	0	1	0	1.2	0	0	0	0	0	0.9	0	0	0.5	0	0	0	0	0.1	0.7	0	0	0	0	3	0	0	0	0	0	0	0
Brivanib	0	0	0	0	1.7	0	0.2	0	0	0	0.1	0	0	0	4.2	0	0	0	0	0	0	0	0	0	0	0	0	0	0	0	0	0	0	0	0	0	0	0	0	0	0	0	0	0	0	0	0	1.5
Buparlisib	1.02	4.33	1.93	2.63	9.73	3.13	4.93	1.83	6.33	4.53	6.63	2.93	8.43	1.53	4.63	4.23	-0.38	5.13	8.03	11.53	11.03	5.53	3.43	1.93	5.73	2.23	8.33	4.13	6.83	5.33	9.33	1.63	6.83	3.93	1.63	5.03	4.63	1.53	4.33	4.63	8.03	5.33	6.33	7.83	4.83	1.03	2.83	10.93
Nintedanib	1.8	0.78	-1.73	4.28	14.48	3.88	6.48	0.38	5.18	6.78	10.38	4.48	16.48	5.98	4.88	2.18	-1.43	5.38	10.68	-3.53	13.98	4.58	4.08	-0.33	7.18	-3.53	4.88	2.98	9.18	0.78	14.58	-2.93	3.48	-3.33	6.98	6.58	3.68	1.88	2.18	7.08	7.18	6.38	6.18	7.98	5.58	-1.03	-1.13	-0.73
Apitolisib	0.64	7.83	5.83	5.13	15.53	8.23	10.13	2.93	8.23	5.83	15.03	5.33	15.13	4.93	3.23	6.33	-3.08	5.83	13.83	2.43	16.43	7.03	6.33	4.53	11.73	2.63	14.93	7.03	14.53	8.63	13.83	2.13	11.83	7.03	4.03	10.63	9.73	-2.98	7.93	10.63	15.33	9.43	10.63	9.43	10.03	1.63	6.23	3.73
AZD4547	-0.6	0	0.1	1.5	4.8	0.4	1.2	2	1	3.7	3.1	1.2	3.6	0	0	0	2.1	2.7	2.7	0	1.1	0.3	1.6	0	0	0.5	3.9	1.4	1.9	0.5	0.9	0	0	0	1.3	1.2	0	0	0.2	0	2.9	1.1	1	0.1	0	0	0	0
VER 155008	3.74	1.55	2.35	0.95	3.75	-0.05	4.95	1.55	2.95	0.45	3.85	-0.25	6.05	-0.25	3.75	1.35	-0.25	2.35	7.25	6.35	9.75	3.15	0.65	0.15	10.25	10.95	2.55	4.75	1.55	3.65	9.85	5.45	8.05	2.25	-0.25	6.85	7.05	4.35	2.15	6.65	3.85	2.05	3.65	3.25	7.95	2.15	8.05	8.75
Daporinad	17.6	12.9	0.8	-1.6	0.6	8.4	16.9	10.6	16.7	6.9	10.4	9.4	12.2	0.2	-0.7	5	7.4	2.3	2.1	10.5	9	11.1	7.8	2.3	5.1	7.1	1.6	14.6	8.8	9.5	6.1	6.4	0	-3.3	3.3	12.3	5.6	7.7	2.6	10.1	16.7	4.8	2.8	7.3	9	5.4	7.7	-0.5
Cabozantinib	0.58	1.15	-0.05	0.35	11.25	-0.05	2.45	-0.05	3.05	0.15	-0.05	-0.05	3.15	-0.05	1.75	-0.05	-0.05	4.85	2.45	-0.05	2.25	-0.05	0.05	-0.05	1.85	-0.05	2.05	1.45	2.05	-0.05	9.95	-0.05	-0.05	-0.05	6.25	0.95	-0.05	0.65	-0.05	-0.05	5.45	-0.05	1.05	2.15	-0.05	-0.05	-0.05	0.25
AZD1480	-1.8	5.78	4.68	2.98	8.98	6.38	5.68	-0.03	7.98	0.88	10.58	3.88	7.48	2.48	5.78	6.88	-0.23	4.08	6.38	5.28	9.78	6.08	5.58	4.08	8.38	5.98	3.48	6.78	6.18	5.08	10.88	2.98	4.48	2.68	3.98	6.08	6.78	-0.23	0.38	6.38	6.18	4.28	5.28	5.28	8.68	2.78	7.48	3.58
Ridaforolimus	3.52	0.3	7	4.6	5.7	9	13.3	0.7	9.1	7.8	12.3	-1.4	11.2	-0.4	-0.2	4.9	2.9	9.7	9	2	12.1	3.2	-1.1	7.3	9.4	5.1	5.3	5.8	14.1	6	10.1	-1.8	9.9	2.2	-1	2.1	10.1	-1.8	0.8	5.9	14.9	4.3	6.7	5	9	-0.6	2.2	-0.7
Sonolisib	1.48	1.35	3.85	0.55	5.65	2.95	3.75	1.85	3.05	4.65	4.95	0.15	3.65	1.85	0.25	0.35	2.25	0.95	3.25	-0.15	2.15	0.05	2.25	-0.05	6.95	0.05	2.95	1.25	3.25	1.65	2.35	-0.15	0.75	0.35	0.75	1.65	1.25	-0.15	0.35	2.15	4.75	1.85	1.25	2.05	0.35	0.15	-0.15	3.75
Quisinostat	-1.08	5.95	2.55	2.35	7.65	4.35	7.35	9.55	3.85	5.65	11.35	2.45	7.35	-1.25	-0.75	6.55	10.65	3.55	11.05	6.95	11.55	8.05	2.35	2.05	7.65	1.05	4.75	1.65	11.95	5.85	12.55	0.75	4.35	1.05	4.05	13.85	4.05	0.35	6.35	12.05	10.95	2.05	4.75	4.85	5.75	-2.15	0.85	3.05
Tosedostat	5.72	6.4	5.3	2.1	5.7	1.7	5.3	0.5	1.7	-0.1	9.5	1.6	-0.1	3.8	5.4	1.8	1	3.2	11.9	6.4	1.8	2.1	3.6	-0.1	1	4.2	4.7	8.3	1.2	0.4	5.2	0.4	3.4	0.8	-0.1	9.6	5.5	3.1	1.6	1.3	2.5	1.2	5.5	-0.1	6.5	3	3.6	3.7
PF-04708671	0.3	3.2	1.8	0.8	3.7	0	3	0.1	5.2	0	3.2	0.4	1.6	1.7	0.1	0.6	3.4	1.3	3.1	1.9	3.2	2.2	1	1.4	2.9	4.7	0.5	2.5	2.2	0	0.9	0.7	2.5	0.5	0.2	1.4	1.4	1.2	1.3	0.9	0.3	1.2	1.2	0.9	1.4	1.6	0.2	1.9
Binimetinib	14.28	4.35	2.85	3.25	7.15	4.95	2.55	2.85	5.05	3.25	6.05	0.95	9.45	1.95	1.85	5.15	0.35	3.35	4.15	1.05	2.05	2.35	0.95	0.05	7.65	7.95	10.35	5.85	3.65	4.95	1.55	1.05	8.65	2.05	4.25	5.95	2.45	-0.45	6.45	2.55	6.75	4.45	4.05	1.45	2.05	-0.05	2.55	7.95
Tamatinib	1	4.2	1.9	5.4	11.6	5.9	14.6	7.4	13.6	6	12	3.8	10.2	4.6	7.3	9	0	3.4	5.4	4.1	8	1.1	2.1	0	6.5	2.3	6.8	7.7	4.1	4.4	9.9	0	2.3	0	6.3	8.7	5.9	0	0	8.6	10.8	7.7	11.7	1.2	3.7	0.5	1.9	6.9
KX2-391	0.76	6.18	2.98	-3.33	7.68	-0.82	1.48	-10.63	9.28	-4.53	13.48	-4.33	7.18	-4.53	-3.03	-0.03	2.48	1.28	11.48	7.88	2.68	8.28	0.48	1.48	-1.83	-4.33	-5.03	8.28	3.38	5.48	0.57	-1.93	4.28	1.48	-3.73	-0.63	10.08	-5.43	-5.53	1.48	6.58	-1.33	1.18	1.48	17.08	-2.63	12.98	-10.63
PF-3845	-0.2	2.93	0.03	2.13	5.43	0.63	5.63	-0.48	4.93	3.23	3.93	1.33	1.23	0.73	0.93	1.23	2.23	3.33	2.53	4.13	3.53	2.23	0.73	2.03	0.33	1.93	1.63	5.13	0.73	0.53	0.03	1.83	3.13	1.43	0.93	3.33	1.23	-0.48	-0.58	2.23	0.33	1.83	1.33	2.23	1.83	0.43	0.93	5.23
MK-0752	-0.02	0	0	0	0	0	0.1	0	0	0	0	2.8	0	1.7	0	0	0	1.9	0	0	0	0	0	0	0	0.2	0	0	0.5	0.2	0	0	1.4	0	0	0	0	2.6	0	0	0	0	0	0	0	0	0	0
TAK-733	19.9	7.15	6.65	2.15	11.65	9.15	8.55	1.65	4.15	5.35	7.25	4.25	12.05	6.65	1.05	3.75	3.65	4.65	7.85	3.85	5.95	6.05	3.75	4.35	11.75	10.05	13.15	7.45	5.55	3.65	8.25	0.75	15.75	1.55	11.05	11.95	1.45	6.45	8.85	8.55	10.35	6.25	7.05	8.05	7.45	-1.95	7.85	2.25
SB 743921	0	-2.25	3.45	-2.65	-3.85	0.95	8.25	-5.05	6.55	-2.85	11.95	-5.05	-4.85	-4.85	-4.55	-1.85	-3.85	1.75	8.35	1.05	-1.75	2.45	-3.75	-4.25	-2.55	-1.65	-2.85	-0.35	-5.05	-1.55	-5.05	-4.15	-1.75	-4.75	-4.95	-3.35	-1.65	-5.05	-5.05	-4.45	-1.95	-2.55	-3.35	-3.65	10.15	-4.95	8.35	-4.25
Omipalisib	4.14	6.58	6.48	2.78	17.58	7.88	12.28	5.08	9.88	8.88	13.58	4.28	17.38	4.38	5.88	11.98	4.28	9.98	15.48	2.18	18.28	6.58	6.08	4.48	12.78	2.48	16.48	4.68	14.78	9.38	18.28	0.77	15.08	6.28	4.78	12.28	8.48	-2.33	5.08	10.28	16.38	9.98	11.88	11.98	10.28	-0.23	3.18	11.88
Ibrutinib	0	0	0	0	1.5	0	1.5	0	2.8	0	0.5	0	0.1	0.2	0	0	0	0	0	0	1.6	0	0	0	0.3	0	2.2	0	0	0	1	0	0	0	0	0.7	0	0	2.8	0	0.5	0	0	0	0	0	0	4.1
TAK-901	-3.3	3.38	4.88	1.68	4.88	5.08	5.08	1.08	0.98	2.38	11.28	-0.13	6.58	0.68	2.28	5.38	0.28	0.08	10.18	3.78	7.78	6.98	-0.43	2.48	7.38	-1.43	-0.03	2.28	6.48	2.78	9.48	-1.33	4.08	0.88	1.68	7.18	6.28	-1.43	-1.43	3.28	8.68	4.08	2.48	3.28	9.38	0.28	9.38	3.48
Fostamatinib	2.98	8.03	1.33	3.13	10.63	5.43	6.93	3.23	7.53	8.43	12.93	8.03	12.73	1.83	3.33	10.13	2.23	4.53	10.33	9.13	10.23	8.33	5.03	6.03	11.03	-0.48	9.93	11.73	11.63	10.53	15.43	8.23	8.63	4.23	8.33	8.63	8.13	-0.78	0.63	7.83	9.23	7.33	9.43	9.53	13.03	3.83	11.53	1.73
JQ1	6.2	10.75	4.45	8.15	16.15	16.25	17.15	8.95	10.65	12.65	18.45	7.05	20.65	1.55	5.95	13.65	6.85	7.75	16.95	8.15	15.75	12.45	9.75	9.75	11.05	13.85	16.05	11.25	12.45	12.95	13.65	13.15	13.55	9.05	10.35	18.05	8.65	5.05	13.95	18.95	16.65	7.95	10.95	13.15	14.75	8.35	11.25	13.55
Infigratinib	-0.52	0	0	0	0	0	1.2	0.1	0	0	0.2	0	0	0.2	0.2	0	0	1.3	1	0	0	0	0.1	0	0	0	0.7	0.1	0	0	0	0	0	0	0	0.2	0	0	0	0	0	0	0	0	0	0	0	0
Momelotinib	3.2	10.4	5.4	5.5	15.6	10.7	11	3.3	9.7	5.6	13	5.1	10.4	0.9	5.1	6.6	3.1	3.5	9.3	4.5	14.5	9.1	5.1	5.7	9.9	4.1	9.7	6.8	8.8	8.2	15.3	6.6	7.5	3.2	5.8	6.5	9.5	-3.4	2.2	11.3	8.6	5.7	8.5	6.3	11.3	0.8	8.5	0.6
Sapanisertib	2.5	7.68	8.28	5.18	17.28	11.58	15.98	3.18	12.58	6.48	16.08	6.38	15.28	4.38	6.38	8.28	6.78	5.88	11.58	1.58	15.08	7.08	7.78	9.58	10.18	10.68	13.28	6.28	14.98	9.38	12.88	3.08	9.28	7.28	3.98	6.88	12.08	-3.93	5.98	9.08	16.98	7.08	8.98	11.48	12.48	3.98	4.28	9.98
TGX-221	1.68	1.3	0	2.4	4.7	1.6	3	0.8	2.7	3.9	7.1	1.9	7.7	1.4	1.8	3.1	0	4.7	6.1	19.4	9.4	3.9	3.8	0	5.9	1.7	5.4	4.2	5.8	3.2	8.4	2.1	6.1	1.7	1.1	3.5	2.8	0	1.7	4.2	5.7	3.1	4	4.2	4.3	1.5	1.1	6.4
Tubacin	2.26	3.08	1.48	0.48	1.78	1.78	0.98	3.28	3.88	2.98	3.38	-0.23	3.08	0.58	0.28	4.78	2.88	0.88	3.78	1.88	2.68	1.58	2.98	0.28	2.48	2.48	2.28	1.88	4.98	-0.03	5.68	-0.63	0.68	1.48	2.78	9.38	3.78	1.78	1.38	2.68	4.48	3.18	4.18	1.18	3.58	2.18	-0.13	1.58
Tubastatin A	-2.06	0.5	2.1	1.4	4.8	0.4	1.9	2.7	3	5	5.5	0.8	4.1	1.6	0.7	4.6	4.4	1.5	6.1	1.2	2.5	1.5	3.6	1.2	3.2	0.3	6.4	0.9	5.1	3.5	2.3	0.1	3.6	0.3	0.6	5.2	1.2	0	3.7	3.6	4.9	2.8	2.8	3.8	0.8	1.1	0.7	2.4
Atorvastatin	2.54	3.48	3.48	-1.03	3.18	4.28	4.08	0.68	2.78	0.68	6.68	0.98	4.78	-1.93	-0.53	3.58	-0.23	1.98	4.38	-1.63	2.48	2.88	0.18	-0.43	2.78	-2.43	4.98	-1.13	3.18	2.48	5.18	2.08	2.78	3.98	4.98	-1.63	0.78	-4.23	-0.13	2.58	5.68	0.58	-0.83	3.78	2.98	-0.63	2.28	5.38
Varespladib	0	0	1.6	0	0	0	4.3	0	0.8	0.4	1.5	0.5	0.6	0	0	2.1	0	1.1	0	0	0	0	0	0	0	6.2	1.4	0	0	0	0	0	0	0	0	0	0	0	0	0	1.1	0	0	0	0	0	0	2.5
StemRegenin 1	6.9	2.45	0.95	-0.65	0.55	1.55	7.25	-1.35	3.65	-0.75	2.35	3.95	-1.25	-0.75	-0.55	6.05	0.45	-0.65	0.45	1.85	-1.15	0.45	-1.35	-1.25	-1.35	-1.35	-1.15	-0.85	0.45	4.05	-1.35	1.75	1.05	-1.35	0.25	6.45	-0.35	0.15	4.15	-0.05	-0.85	0.75	2.95	2.65	4.65	-0.45	2.45	-1.35
VX-11E	-2.38	2.4	0.7	2.1	3.5	3.7	3.9	-0.8	3.7	1.7	2.9	3.4	5.9	0.1	1	2.3	0.5	3.1	2.9	23	1.6	3.2	1.4	-0.7	2.7	0.8	4.4	5	-0.8	2.7	1.3	4.5	5.7	2.1	5.3	5.2	2.9	5.5	6.8	3	-0.9	4.4	4.2	4.7	4.5	-1.1	3.2	7.4
PFI-1	4.42	6.25	2.85	3.75	7.15	7.25	7.35	4.05	5.65	7.25	9.75	3.85	9.85	2.75	4.55	8.95	5.95	4.75	8.75	4.95	6.55	6.75	4.85	4.85	4.55	8.75	7.95	6.65	5.25	6.85	6.85	5.15	6.75	4.65	4.25	10.95	5.55	5.45	6.65	7.75	6.35	4.95	7.25	4.15	7.55	5.45	5.35	4.15
4-hydroxytamoxifen	-0.66	0.73	-0.48	-0.38	-1.58	0.23	0.03	1.73	3.63	2.03	0.93	3.43	2.63	-0.57	0.23	-1.38	-0.48	1.53	0.33	-0.38	-0.88	3.23	-0.27	0.03	-3.48	2.63	0.83	-2.98	0.43	-0.18	0.73	2.63	1.33	2.13	1.23	2.73	2.63	3.33	3.53	-0.07	2.13	1.33	-0.88	1.53	-0.48	1.93	0.43	7.63
15D-PGJ2	0	0	0	0	0	0	0.4	0	1.1	0	0.2	0	1.4	0.5	0	0	0	0	0.2	0	0	0.2	0	0	0	0	0.3	0	0.7	0.9	0.2	0	3.1	1.5	0.3	1.5	0	7.4	0	0	0	0	0	0	0	0	0	0
RD162	1.5	0.65	0.55	0.25	0.55	-0.15	3.55	-0.05	3.85	1.95	1.55	-0.15	3.45	-0.15	-0.15	0.75	-0.15	1.05	1.75	-0.05	2.35	-0.15	-0.05	-0.15	0.75	-0.15	4.85	1.45	-0.15	-0.15	0.15	-0.15	0.55	-0.05	0.05	-0.15	1.55	0.25	0.15	-0.15	0.15	0.35	-0.15	-0.15	-0.05	0.55	0.15	1.65
Enzalutamide	0.2	0.2	0	0	0.3	0	0.5	0	0.8	0	1	0	0	0	0.1	0	0	1.3	0.4	0	1.8	0.9	0	0	0	0	0.2	1	0	0	0	0.1	0.1	0	0	2.5	0	0	0	0	0	0	0	0.1	1.3	0	0	0.6
1-methyl-D-tryptophan	0	0	0	0	0	0	0.1	0	0	0	0	0	0.1	0	0	0	0	0	0	0	0	0	0	0	0	0.5	0	0	0	0	0	0	0	0	0	0	0	0	0	0	0	0	0	0	0	0	0	0
Dacomitinib	-0.3	-0.25	0.85	-0.15	2.05	-0.15	2.25	3.15	4.05	1.25	0.75	0.25	6.15	1.05	2.15	1.75	-1.45	0.75	3.35	0.15	-1.45	-1.45	2.95	0.45	4.35	3.15	3.35	4.35	2.95	0.15	4.65	1.45	1.75	0.45	-1.45	3.15	1.95	4.25	5.55	0.45	2.15	1.35	0.85	2.45	4.45	3.65	0.85	6.85
Dinaciclib	7.32	6.25	3.85	2.95	8.05	4.45	7.05	5.35	3.35	1.45	0.75	6.05	8.15	2.35	-5.45	3.75	5.45	2.55	3.15	2.15	9.35	4.85	-2.55	6.45	10.75	1.75	7.15	1.05	3.25	3.75	8.95	1.75	2.45	3.55	2.35	7.75	5.45	-14.35	-3.35	4.45	6.55	3.45	2.65	8.95	2.95	-1.25	7.25	2.25
Dabrafenib	1.1	1.88	-0.03	0.48	1.18	1.08	3.68	-0.03	1.58	1.18	2.68	0.38	-0.03	-0.03	1.28	0.78	6.98	3.68	1.98	0.38	-0.03	1.78	1.28	0.88	-0.03	-0.03	2.58	2.18	0.28	2.68	-0.03	-0.03	0.68	-0.03	0.18	0.58	0.88	-0.03	0.68	0.08	1.58	0.68	2.78	0.08	3.18	1.38	0.48	-0.03
I-BET151	5.12	8.35	6.45	6.05	13.95	11.65	11.85	7.75	8.35	12.95	16.75	5.35	13.85	2.45	4.95	10.65	7.55	5.05	12.55	5.65	11.55	9.65	4.45	6.95	7.75	14.15	13.15	7.25	7.15	9.75	6.85	8.65	9.75	5.95	7.05	12.25	9.25	2.15	11.55	14.75	12.85	6.75	9.75	10.75	9.45	5.55	7.95	5.55
Ralimetinib	10.44	1.1	0	0.8	13.4	0	4.1	0	1.4	0	7.4	1.6	2.6	1.5	4	1.2	0	0	0.4	1.9	6.3	1.5	2.3	0	11.5	1	1.1	0	1.6	0.4	8.5	1.2	2.2	0	0	20.1	0.3	0	0	5.7	0.1	0.3	1.4	0.2	1.8	0.1	1.5	2.5
Crenolanib	-2.96	3.03	0.82	0.42	4.03	3.03	1.83	-4.38	0.53	3.23	10.53	0.63	13.73	-1.58	-0.68	1.93	0.82	5.53	7.23	37.53	3.23	2.43	0.03	2.33	-4.48	-1.98	-3.28	0.63	5.73	2.03	4.03	1.23	2.13	1.33	5.33	5.33	1.93	-3.68	-1.78	1.53	11.13	1.53	1.23	2.53	1.53	-0.68	-0.88	-5.38
PF-4800567	-0.3	1.7	0	0.5	0.3	1.9	2.5	0	0.3	1.2	3.5	0	1.2	0	0.3	1.1	0	6.6	0.9	18.6	1.9	1.4	2.7	0	0	0	2.2	0	0.9	0	0.6	0.3	1.3	0.5	0	0	0.1	3.4	1.9	0.4	2.6	1	0	1	0.4	1.1	0	2
PF-670462	-0.2	0	0	0	8.2	0	1.4	0	11.1	0	9	0	0.2	0	0.4	0	0	0	2.3	2.3	5	0.2	4.5	0	7.6	0	0	0.2	1	0	7.7	0	0	0	0	10.1	2	0	0	2.1	1.2	0	1	0	1.3	0	2	0.8
ZSTK474	4.88	9.5	6.6	7.4	19.3	9	14.2	4	11.8	12.4	16.3	7.2	14.8	7.4	2.3	5.1	4.2	10.3	13.8	0.2	17.8	8.7	8.3	4.9	11.7	4.8	17.8	5.9	15.7	11.3	12.8	2.1	14.2	6.4	4	10.2	8.4	-2.5	6.9	9.9	17.1	10.6	12.4	10.9	8.4	3.5	2.8	3.6
PAC-1	-2.8	0.43	2.23	-0.07	-1.38	0.13	2.63	-1.08	6.13	0.33	2.23	0.43	3.03	-0.38	1.33	2.43	-1.38	-0.18	0.13	4.43	3.53	1.33	2.83	0.33	4.53	2.03	0.13	4.23	2.33	2.43	4.93	1.53	2.33	1.93	1.43	0.93	0.63	2.63	-0.78	-1.58	0.73	1.33	2.03	-0.07	3.33	1.23	2.03	-0.07
Vistusertib	5.96	7.55	9.95	9.15	20.65	12.65	15.75	4.55	14.95	14.65	15.05	8.85	20.85	3.15	6.75	8.75	5.25	8.15	13.65	5.65	17.55	6.55	4.65	10.55	13.45	7.65	18.35	10.15	15.95	11.95	15.45	5.55	11.75	8.15	6.45	15.95	15.55	-1.95	12.35	10.85	18.55	11.85	13.75	15.05	19.85	5.65	7.35	14.05
CPI-613	0	0	1	0.5	0	0	0.9	0.2	0.4	0.4	0	0	0	0.5	0.5	0	0	1.3	0	0	0	0	0	0	0	0	0	0	0	0	0	0	0	0	0	0	0	0	0	0	0.6	0	0	0	0	0	0	0
Roxadustat	0	1.2	-2	-0.6	-2	2	-0.5	0.5	2.9	4.2	-0.9	-1.4	6.2	0.3	0	4.6	4.2	-0.9	0.2	-1.7	-1.4	0.7	1.6	-0.9	-1.5	-0.2	-0.7	-0.6	-2	-0.6	-0.6	-2	0.4	2.1	2.9	-2	-0.7	2.2	-1.2	-0.7	-0.3	2.8	0.6	2.4	-2	1.3	-2	1.7
Pevonedistat	4.26	14.85	11.15	4.15	11.95	15.45	21.05	5.25	15.55	9.15	17.45	10.55	7.45	2.35	3.85	4.25	3.75	5.05	11.75	12.85	7.45	10.85	2.85	9.45	4.65	10.85	7.55	11.05	5.55	9.25	1.95	21.95	5.65	13.55	4.15	19.95	15.05	3.65	5.55	4.25	9.25	5.85	6.45	5.45	21.65	9.45	14.15	3.55
GSK2636771	0.1	0.7	0	2.6	3.3	0	2.1	1.1	5.2	0.1	2	0.6	4.9	1.2	1.8	1.1	0	5.1	3.7	0.3	5.8	1.1	4.4	0	5.5	0	5.8	1.4	4.6	0.3	10.5	0	4.3	0	5.9	6.1	1.9	0.1	3.4	1.7	4.9	3.4	5.4	4.6	7.5	0.2	3.1	8.6
AT-406	1.04	9.38	4.08	1.28	14.38	4.18	2.88	-0.13	2.28	1.58	1.08	-0.13	-0.03	1.28	-0.13	8.58	0.58	2.28	2.48	3.58	6.78	1.88	1.38	0.68	0.98	2.38	-0.13	0.38	2.38	-0.13	-0.13	12.28	2.88	-0.13	0.38	1.38	0.08	-0.13	-0.13	-0.13	8.58	1.78	1.88	5.18	0.38	-0.13	5.28	-0.13
(5Z)-7-Oxozeaenol	12.22	2.88	2.58	4.58	15.18	3.68	9.88	7.38	12.58	4.88	6.48	4.18	10.58	6.38	3.78	5.28	3.78	5.28	7.48	5.98	9.48	3.58	6.18	0.58	11.88	6.98	8.48	4.58	3.38	3.48	9.38	1.68	7.98	-0.02	0.48	9.08	4.58	-2.63	4.48	5.48	4.18	3.28	3.48	0.78	1.98	-1.93	3.98	7.38
Rebastinib	0	0	0	0	2	0	0	0	0	0	0	0	0	0	0	0	0	0	0	0	0	0	0	0	0	0	0	0	0	0	0	0	0	0	0	0	0	0.3	0	0	0	0	0	0	0	0	0	0
Lomeguatrib	0.8	1.1	0.6	0	3.1	0	0.6	0.1	1.9	0.9	0.8	0	4	0.2	0	3.7	0	0.6	0.4	0	0	0.8	0	0	0.6	0	0.4	0.1	0	0	0	0	0.9	0	0	0	0.9	0	1.6	0	0.7	0	2.3	1	0	0	0.1	1.8
GSK269962	4.26	2	6.3	-1.3	-0.4	3.6	2.3	-5.8	1	0.6	14.1	-1.9	1.4	-3.7	-4.3	2.1	-3	5.1	16	5.6	-1	1.2	-3.4	-0.4	-5.2	-4.5	4.1	-2.6	-1.6	1.9	-5.9	0.2	0.2	-1.5	-0.3	1.9	5.5	-6.1	-5.5	-2.3	0.8	-0.1	4.5	-2.9	10.4	-3.2	12.1	-6.1
PF 431396	2.18	4.65	4.55	0.35	7.65	3.45	6.95	4.75	5.75	3.65	8.25	1.65	6.35	3.25	2.65	3.15	-0.45	1.75	7.05	4.75	7.55	5.05	2.25	2.75	4.95	-2.25	3.95	3.65	4.45	5.15	4.85	0.35	5.25	3.35	3.45	7.15	4.75	-1.85	-0.05	4.25	7.15	5.45	4.55	3.45	4.25	0.35	4.55	-2.85
GSK650394	-2.22	0.63	1.63	1.03	3.53	2.63	3.63	0.73	4.03	5.33	5.13	2.13	6.13	1.33	-0.08	2.73	0.43	2.13	5.43	0.23	4.33	1.03	1.33	0.43	4.63	2.33	8.63	-0.28	2.23	1.43	6.53	0.13	1.33	-0.08	1.43	3.23	2.73	-0.28	-0.28	2.13	4.83	4.03	4.03	2.63	5.03	0.53	3.13	-0.28
AVN944	2.8	5.2	6	1.8	5.8	4.7	13	-3.6	17.9	2.2	14.7	1.8	4.9	-2	2.9	5.1	6.4	4.3	14.2	12.4	9.5	12	4.6	4.5	7.8	7.1	4.1	8.4	1.4	10.7	6	10.5	9.4	5.4	2.2	6.1	16.6	-1.6	-3	7.1	-2.1	5.1	11.8	5.8	18.1	3.4	18.2	-0.8
Venetoclax	-2.14	8.2	0	13.2	5.6	0	0	16.1	0.9	3.9	13.6	3.1	17.8	12.6	3.8	2.3	0.3	4.4	5.4	13.5	17.8	2.2	12.1	0							29.6	7.9	0.6	0	9.6	11.7	0	15.4	8.3	15.9	6.7	9.2	15.1	3.2	0	0.3	2.1	4.5
BMS-911543	-3.36	7.43	9.43	6.63	11.73	8.83	9.43	-1.08	12.13	5.93	13.53	9.63	14.53	3.03	2.13	11.43	-1.08	8.23	9.73	7.53	16.03	9.53	6.03	4.93	12.93	11.33	12.23	8.73	7.83	6.83	15.43	6.83	6.63	3.53	6.03	18.23	11.73	-1.08	7.93	8.33	7.63	9.83	11.33	10.13	18.83	3.93	10.93	13.43
Ipatasertib	-1.1	-1.63	4.18	1.28	3.68	4.48	4.88	2.68	5.38	3.58	5.08	0.88	10.18	3.08	-0.33	3.88	4.98	0.78	5.78	-1.73	4.48	0.48	-0.13	1.68	5.48	2.58	7.88	-1.23	5.48	1.48	7.98	1.38	2.88	0.58	2.98	7.78	4.78	0.98	4.78	0.38	5.28	3.78	3.48	7.48	12.08	-0.43	2.78	6.48
Radicicol		5.13	-3.68	2.13	11.23	1.13	10.43	-2.78	9.13	7.63	8.03	-0.48	10.33	-2.38	2.13	8.13	0.52	4.83	9.23	-5.18	10.23	1.13	2.03	-0.28	9.93	3.73	9.73	5.63	6.53	2.83	16.03	4.13	8.83	5.73	6.03	11.63	5.03	-6.98	8.13	7.03	6.03	2.23	4.73	6.03	2.23	-5.18	3.63	2.43
LY-294002		3.45	3.15	3.05	7.85	4.55	6.05	0.65	8.05	7.85	9.15	3.35	12.45	1.85	2.65	4.55	3.15	5.35	7.15	3.45	14.95	-2.65	4.25	2.25	10.55	3.25	10.15	-0.25	6.45	6.15	12.95	3.35	9.95	3.35	2.25	5.35	7.35	0.75	6.65	7.35	9.15	4.65	5.25	7.55	8.15	2.15	5.95	13.15
IOX-2	0.34	2.13	-2.28	-2.38	-3.68	1.03	1.23	-0.48	2.23	2.33	-1.58	-1.68	3.63	-0.48	-3.38	3.03	5.43	-1.78	-1.28	-2.38	-1.88	-1.88	-2.58	-1.48	-3.58	-2.18	-3.38	-0.08	-4.18	-0.68	-0.48	-3.28	-0.28	2.13	1.33	-3.48	-2.18	0.32	-4.18	-2.78	-0.68	0.02	-1.08	1.03	-3.58	-0.88	-2.78	6.43
GSK-J4	1.02	0.3	-1.9	1.9	-0.2	-0.6	2.3	0.3	1.7	1.5	3.9	3.1	1.6	0.8	1.5	4.9	0.5	-0.2	3.3	0.3	8.9	3.1	5.1	-2.8	12.5	5.5	4.3	2.1	-4	-4.1	14.1	0.9	2.4	1.6	-0.8	0	2.3	-2	-0.2	6	-6	-0.4	-0.1	0.2	3.3	-0.1	3.5	4.8
UNC1215	-0.3	0.7	0	0	0	0.1	0	0	0	2.3	0	1.9	0.6	0.2	0	3.7	0	0	0.1	0.5	0	0.6	0	0.2	0	2.8	0	0.4	0	1.3	0	0	0	1.7	0	0	0	0	0	0	0.9	0	0.1	0	0	0	0	0
SGC0946	-2.66	1.88	-1.03	0.88	0.08	0.48	2.68	1.78	4.18	-0.53	1.28	1.18	4.58	3.48	0.38	8.28	1.18	1.48	3.38	0.28	0.38	2.88	1.18	-0.13	1.08	0.68	0.48	-0.13	2.28	-0.13	4.38	1.08	0.78	1.08	1.38	0.68	0.88	-0.73	-0.13	0.48	2.48	2.58	2.48	0.38	0.18	1.28	0.68	14.88
UNC0642	-0.8	-1.33	-1.03	-1.23	0.88	-2.63	2.08	0.27	2.08	1.68	5.58	0.27	3.38	3.28	-0.73	1.08	0.98	-0.93	2.28	0.27	2.18	1.68	-0.33	-3.13	0.98	-0.73	-0.73	-0.43	1.98	-2.03	1.28	-0.33	2.48	-2.83	-1.93	4.48	1.08	0.98	0.77	0.57	-0.93	-1.13	0.98	1.18	2.68	0.07	0.27	0.77
GSK343	-2.08	2.18	0.78	0.68	1.58	1.08	4.28	1.98	3.08	1.98	4.88	4.98	2.78	1.58	-2.53	4.78	2.48	1.18	-2.53	3.88	2.28	3.98	0.08	0.78	-1.13	-1.93	2.88	-0.63	2.98	3.08	-2.53	-2.53	4.08	2.18	-2.53	1.58	-2.53	-2.53	-2.13	1.68	1.98	1.98	3.78	2.28	2.18	2.58	2.68	3.28
UNC0638	-1.36	0.25	-0.55	-0.05	-1.25	-0.55	0.55	-0.85	0.15	2.95	1.85	0.45	1.85	0.15	-0.95	3.25	-0.95	-1.25	2.95	2.55	0.25	1.65	1.15	0.35	-0.05	-2.05	-1.95	3.15	2.55	-1.35	2.55	2.05	2.35	2.65	1.95	1.25	0.15	3.55	0.25	0.85	0.65	0.35	1.95	-0.25	3.45	1.85	1.45	4.35
C646	3.66	3.4	1.6	0	-1.3	1.6	6.5	5.9	7.1	1	5.1	2.6	5.6	2.7	2.5	4.4	5.6	3.8	4	2.7	0.6	-0.8	4	0.4	0.5	-0.7	1	-0.7	0	-1	-1.2	-1.3	0.6	-0.6	1.4	2.4	3.2	-0.3	1.5	2.9	5.9	3.3	3.3	4.9	3.9	2	1	0.3
8-chloro-adenosine	4.22	5.45	5.05	0.85	2.95	2.35	8.75	6.55	10.55	11.95	13.15	1.35	2.35	2.15	1.05	2.55	4.65	3.35	15.15	4.05	7.35	5.25	5.95	6.35	-1.45	2.25	10.15	5.55	5.65	2.85	1.25	1.75	8.05	1.25	0.75	8.35	10.85	1.65	0.85	5.45	7.15	4.15	5.25	2.65	10.95	-1.25	7.75	1.75
8-amino-adenosine	6.04	3.7	3.3	-2.5	4.7	-1	6.5	1.1	7.1	2.8	8.8	2.3	3.7	1.9	1.3	-0.5	-0.9	2.8	10.1	2	0.9	3.4	6.4	1.3	-5.8	0.8	6.7	5.5	3.4	1.9	0.4	2.4	9	4.1	0.2	11.8	8.5	3.2	1.8	5.4	5.4	4.3	3.6	3.3	6.4	-3.3	6.2	-3.1
Stattic	-1	0.5	-0.8	1.8	3.1	-4.6	4.4	-1.4	0.9	2.5	5	2.9	2.7	-0.2	-2.6	-4.3	0.3	3.6	2.2	-5.3	3.2	-2.6	-0.3	1	1.7	1.1	-3.5	0	2.1	2.1	2.1	1.5	2.7	0.6	1.5	8.9	1.1	1.3	0.7	-5.3	2.9	0.8	-4.9	0.9	-3.6	1	0.7	1
AZ-23		3.2	0	1.2	3.8	1.2	2.4	2.6	6.5	0	4.4	2.8	4.8	3.5	5.7	8.4	1.4	3.4	4.3	0.7	6.2	1.2	4.4	1.5	6	4.6	5.7	4.2	3.9	3	9.3	2.2	3.7	2.1	2	0	3.4	3.3	4.5	0.8	5.3	3.5	3.8	2.5	5.4	1.3	3.8	7.3
Rocilinostat		5.28	1.08	4.38	7.48	3.98	4.78	6.08	6.58	6.88	9.38	3.18	7.48	3.08	1.48	4.78	7.28	4.88	7.68	5.58	7.08	5.48	1.68	1.68	6.58	6.08	8.38	1.88	8.08	5.58	7.78	1.48	4.98	3.18	2.98	4.18	3.38	-1.53	2.28	9.78	8.08	5.38	5.98	4.08	3.58	2.48	1.48	9.48
ASP3026		3.48	1.88	3.28	3.58	3.98	4.18	1.68	5.68	6.58	8.38	4.78	8.48	3.28	3.88	3.08	-0.13	5.48	8.58	2.68	4.98	2.28	3.18	0.98	0.88	-0.23	8.38	0.28	5.88	2.78	4.48	1.18	5.58	0.88	2.48	8.18	3.08	-0.23	3.58	3.08	8.48	6.48	8.28	5.28	4.68	2.58	3.38	1.68
Alectinib		0.5	0	0.9	1.9	0	3.6	0	2.5	0.1	0.8	0	2.8	2.8	0.1	0	0	2.1	1.2	0.7	0.9	0	0	0	2	0	0	0	1.3	0	4.3	1.4	0.4	0	0	2.1	1.3	0	0	2.7	1.2	0.7	1.2	0.1	2.5	0.6	0.2	0.4
GSK-1838705A		0.78	0.38	0.48	1.48	0.28	3.18	-0.13	-0.13	-0.03	2.18	0.48	2.58	3.78	2.28	5.38	1.38	3.08	7.28	-0.13	4.98	-0.13	1.98	-0.13	5.18	1.58	7.98	-0.13	0.08	0.38	4.58	-0.13	2.68	0.08	-0.13	4.58	1.28	-0.13	3.48	0.48	-0.13	2.88	3.28	-0.13	1.28	1.68	0.38	2.28
GSK-1904529A		0	0.4	0	6.8	0	0	0	0	0	0	0	0	2.3	2.9	2.1	0	0	14	0	6.3	0	3.7	0	9.3	0	18.8	0	0.1	0	0	0	2.8	0	0	3.1	0	0	0	0	0	5.5	10	0	3.3	0	0.9	7.6
SP600125		7.38	3.68	4.68	8.68	8.28	11.78	3.08	12.08	7.58	10.48	4.78	10.58	7.18	3.48	7.88	3.18	4.38	10.58	4.98	9.78	8.58	3.98	5.78	6.48	5.58	9.58	7.88	6.98	7.38	7.38	1.68	7.58	2.18	6.08	6.38	7.78	1.58	8.48	7.18	10.78	7.98	8.88	7.88	8.98	4.78	8.88	1.68
Ganetespib		6.1	5.7	1.7	13.7	7.2	12.9	-5.5	11	9.2	10.4	1.6	9.8	-0.4	2	6.2	3.4	4.9	11.7	1.7	11.6	6.1	3.7	6.7	7.4	0.1	11.6	5	6.1	6.5	11.6	3.2	9.5	7	8.6	13.1	9.1	-8.8	6.6	7.2	8.7	5.4	8.5	8.5	8.6	-2.8	4.7	-4.2
TRAM-34		1.2	0	0	0	0	3	0.1	0	1.4	0	0	1.6	1.4	0	0	0	0.6	0	0	0	0	0	0	0.5	4.3	0	0	0	0	0	0	0	0	0	0	0.1	7.9	0	0	0	0	0	0.8	0	0	0	0
Pracinostat		7.23	3.43	5.23	9.43	7.03	9.23	7.13	8.03	7.73	11.23	4.33	8.73	1.33	-0.78	5.13	10.63	7.03	9.53	8.13	10.33	8.53	3.33	4.43	9.43	1.23	9.33	2.73	10.23	6.23	11.83	3.03	6.03	4.33	5.23	12.13	3.83	-0.08	6.13	12.43	9.73	6.63	7.43	5.13	8.43	1.73	6.33	5.43
AR-42		7.95	4.25	5.05	11.85	8.55	10.55	6.75	10.05	8.35	14.05	3.35	11.85	2.35	2.75	7.75	9.25	5.85	8.05	5.45	10.95	8.75	3.35	5.15	8.95	5.65	10.75	6.15	9.95	7.05	13.45	3.35	5.45	4.95	8.15	15.75	4.95	2.25	7.15	12.05	12.05	8.25	10.35	6.85	7.55	1.05	3.85	6.05
Lonafarnib		4.28	0.88	2.08	3.18	0.18	5.98	3.38	7.28	4.48	5.08	1.58	3.48	1.28	3.38	3.78	0.28	3.18	7.78	4.28	6.58	2.78	4.48	1.78	4.58	4.78	7.38	4.18	3.28	2.68	5.98	3.48	4.98	1.38	1.28	3.88	4.88	2.38	2.18	4.48	0.68	4.58	4.38	5.08	8.38	2.38	4.48	10.88
Alpelisib		1.05	-0.25	1.05	5.95	3.15	4.25	2.05	4.65	2.25	2.75	1.65	4.15	2.65	2.15	-0.25	0.05	4.85	4.75	-0.25	5.75	-0.25	3.75	0.95	7.45	3.25	6.45	0.85	3.35	0.85	5.85	1.15	5.25	1.65	2.45	10.05	2.75	1.55	6.55	4.55	4.55	3.25	3.85	3.45	6.75	1.75	4.25	5.65
Baricitinib		10.65	7.35	4.65	13.45	9.15	8.75	-0.55	11.85	3.35	12.85	9.25	9.25	4.45	10.65	11.65	-0.15	3.95	12.55	9.05	15.75	9.95	0.45	5.95	14.55	11.35	7.95	12.95	9.05	5.95	15.35	8.85	6.65	5.55	5.55	12.05	11.95	-0.75	2.65	11.95	8.25	8.45	8.15	8.55	14.05	5.85	12.85	11.65
BX-912		7.73	9.23	3.53	12.13	6.23	8.23	5.93	11.63	3.43	13.33	4.43	12.53	3.63	5.03	7.53	0.33	6.13	12.93	7.63	13.63	9.43	5.73	5.53	9.93	2.33	9.53	5.83	10.13	7.13	16.83	5.73	6.33	5.63	9.73	12.83	8.63	2.63	4.53	7.03	14.33	7.83	10.13	9.33	16.73	4.23	12.63	12.93
AZD-5363		-0.38	3.83	2.03	6.13	3.33	5.33	2.63	4.83	2.13	4.83	1.43	8.63	1.73	1.33	2.73	-2.78	2.23	6.43	-0.88	6.63	0.73	1.93	1.23	4.33	-1.08	7.53	1.83	7.03	4.03	7.63	2.13	4.33	2.43	3.23	5.63	6.33	-0.58	0.63	3.73	7.73	4.93	3.43	6.13	5.63	0.43	2.73	2.23
CUDC-305		5.6	6.9	4.6	12	6.9	9	-3.7	9.2	8.5	12.3	1.5	8.4	2	2.8	6.4	4	4.2	10.4	4.8	9.1	6.5	4.7	5.9	7.2	-0.8	9.1	5.2	5.7	7.9	11.3	6.1	6.7	5.5	7.8	6.9	5.3	-3.8	5.7	7.3	6.9	3.9	5.6	7.8	8.6	0	6.1	2.1
Oprozomib		-0.3	2.8	3	0.8	1.9	7.7	7.5	1.8	5.9	6.3	4.8	6.6	2.6	-1.6	0.2	0.6	3	2.3	1.5	0.5	-0.5	-4.5	8	3	-3.3	5.7	3.7	1	3.6	4.3	1.6	2.4	0.5	3.3	6.9	-3.5	0.4	1.7	2.6	2.4	2.3	1.8	5.3	0.3	0.7	-0.7	1.8
Fedratinib		6.48	3.58	4.28	10.98	5.78	5.98	6.38	8.48	5.78	11.78	3.88	10.58	1.68	2.28	6.98	1.18	3.88	7.68	6.18	13.88	5.28	5.18	3.78	13.08	7.78	11.58	8.08	8.08	5.48	16.28	4.28	5.68	3.88	3.78	8.68	8.18	2.28	5.18	7.48	8.68	5.78	7.58	6.38	10.68	2.18	9.78	6.08
PF-03758309		8.45	4.05	2.15	12.65	2.95	12.15	11.65	5.45	1.85	17.05	4.05	21.15	-0.15	1.65	12.75	2.25	4.05	13.95	4.95	10.65	13.05	1.25	2.65	0.65	11.55	2.25	7.15	11.45	5.25	11.65	3.45	8.75	5.35	9.65	23.85	10.05	-1.35	-0.55	11.55	19.85	5.65	5.35	12.55	16.45	1.15	6.55	12.65
GSK-2334470		0.53	3.73	2.93	9.63	4.43	9.93	1.83	5.83	3.23	7.93	4.93	8.33	1.63	0.02	10.73	1.33	1.73	4.53	-1.68	11.33	1.13	0.23	2.73	7.33	-2.28	9.23	0.43	9.63	4.63	9.23	2.43	6.83	3.13	2.53	7.63	5.63	-2.28	1.33	2.33	8.83	5.43	6.83	7.13	8.73	-0.28	1.03	11.33
Pomalidomide	2	0	0	0	5.9	0.9	0	0	0	0	4.4	0	0	1.5	0	0	0	0.1	2.4	0	0	0	0	0	0	0	0	0	0	4.7	0	0	2.4	0	0	15.9	0	0	0	0	2.1	0	0	0	0	0	0	0
Bafetinib		0	0	0.4	9.2	0	0.6	0	0	0.3	0.6	0	3.1	0.5	0.2	0	0	2.5	0.8	0	0	0	0.4	0	3.5	2.5	1.4	2.3	0.8	0	1.2	0	2.3	0	1.3	3.3	0	0	0.2	0	3.1	0	0.4	0	0	0	0.7	4.9
Orteronel		0	0	0	0.7	0	0	0	0	0.7	0	0	0	0	0	0	0	0	0	0	0	0	0	0	0	0	0	0	0	0	0	0	0	0	0	2.4	0	0	0	0	0	0	0	0	0	0	0	7.7
BMS-599626		2.18	1.58	0.58	3.28	4.08	4.28	2.38	5.18	0.98	3.28	2.48	4.98	1.58	1.98	3.68	6.98	0.68	3.38	4.88	0.88	2.48	-0.03	0.88	2.58	5.18	1.28	3.18	2.58	1.78	3.88	4.78	2.98	3.78	2.38	7.18	3.58	8.08	1.88	2.08	-0.03	2.28	3.18	4.18	6.78	1.28	2.48	14.68
EPZ-5687		0	0	0	0	0	0	0	0	0	0	0	0	0	0.2	0.1	0	0	0.1	0.6	0	0	0	0	0	0	0	0	0	0	0.9	0	0	0	0	0.3	0	0	0	0.3	0	0	0.5	0.5	2.6	0	0	0.1
LY-2874455		6	5.7	3.5	11.7	6.8	6.9	0.3	8.1	5.2	9.4	3.1	11.8	6.1	1.5	6.2	-0.6	4	8	4.6	11.5	6.6	5.1	5.1	11.2	5.5	7.8	8.6	8.9	5.1	13.5	6.2	5.1	4.1	5	4.9	5.8	-2.2	1.8	6.7	9.5	5	6.4	7.3	10.3	2.1	10.8	6.3
Apalutamide		3.2	0	0	0	0	1.8	1.2	3.1	2.2	0.6	0	2.4	1.2	0	0	0	4.2	0	0	0.1	0.2	1.4	0	0.2	3.5	0	0.1	1.8	0	3.7	0.8	0.7	1.4	2	0	1.5	0	1.4	0.1	0	0.8	0.2	4.4	0.6	1.4	0	1.8
Tideglusib		0	0	0.6	0	0	0	4.4	0	0	1	0	0.5	0	0.9	3.9	0	0	0	0	0	0	0	0	0.2	0	2.7	0.5	0	0	0.5	0	0	0	0	0	0	0	0	0	0.3	0	0	0	0	0	0	0
SGI-1776		2.13	1.53	1.63	7.63	1.83	4.63	1.83	5.33	2.23	3.63	1.93	6.63	2.13	5.33	3.63	0.03	2.73	6.13	1.73	9.03	1.23	2.63	1.13	4.83	4.73	3.83	2.53	7.43	2.13	13.13	0.83	4.13	1.83	2.03	5.83	2.53	2.03	3.13	2.03	8.13	2.33	2.43	4.13	6.83	1.93	2.03	4.13
Rigosertib		11.5	10.9	2.3	16.2	2.9	11.1	-7	13.7	-0.9	16	1.9	15	1	5.9	8.4	8.4	3.2	15.8	14	12.5	11.8	5.4	3.4	3.1	2.5	-2.9	8.6	6.6	9.5	13.7	4.8	10.1	9	5.9	9.3	14.8	-1.8	0	5.1	10.1	3.1	2.3	7.6	8.2	0.5	7.4	5.5
Milciclib		8.23	2.93	2.23	8.03	4.83	6.43	0.33	6.93	5.13	9.63	2.53	9.53	2.63	7.83	6.43	3.63	5.13	9.53	4.43	13.23	5.13	8.63	4.03	9.43	8.63	9.33	11.03	8.43	5.13	20.33	4.03	6.43	3.33	4.33	12.53	7.63	2.73	0.33	7.83	9.73	5.13	6.43	5.13	8.33	0.73	4.73	13.83
Lenvatinib		0.1	0	0.2	11.6	0	0	0	1.5	1.3	1.6	0	5.7	0.4	1.6	0.8	0	0	0.8	0	1.5	0	1.5	0	4.3	0	2.1	1.6	0.8	0	4.3	0	2	0	1.6	7.4	0.1	0	0	0.9	2.3	0	0.4	0	0.5	0	0	1.1
Duvelisib		1.05	1.65	2.25	13.15	4.65	4.35	1.55	8.55	5.95	5.65	3.15	12.45	1.25	2.05	6.75	1.95	6.45	4.45	-0.45	7.75	-0.35	1.75	0.05	10.15	4.45	5.95	3.45	8.95	3.95	13.05	-0.45	7.95	0.75	2.85	5.55	4.55	-0.45	6.85	5.05	8.65	3.85	5.85	8.55	8.15	0.55	3.55	10.25
Icotinib		1.6	0	2.3	0	0	1.6	1	3.2	0	0.6	0	0.6	0.5	0	0	0	1.2	1.5	0.4	0	0	0.1	0	0	1.4	0.6	0.4	1.3	2.4	2.3	0	1.9	0.8	0	3.1	0	0	0	0.3	0	0.2	1.8	2	2.6	0.5	0.1	0
Cilengitide		0	0	0	1.6	0	0.5	0	0	0	0	0	0	0	0	0	0	0	0	0	0	0	0	0	0	0	0	0	0	0	0	0	0	0	0	0	0	0	0	0	0	0	0	0	0	0	0	6.1
Apatinib		0	0.4	0.3	8.8	0	1.4	0	0	1.7	1.6	0	3.9	0	0	0.6	0	0.2	0.6	0	0.9	0	0	0	0	0	0.6	0	0.9	0	0	0	0	0	0.6	0.4	0	0	0	1.2	0	0	0.2	0	0.2	0	0.2	1.8
Amuvatinib		3.58	3.48	2.68	3.68	2.38	5.68	0.28	7.28	1.98	4.98	1.28	3.98	2.08	3.98	5.68	1.38	4.38	2.78	4.88	4.58	4.08	5.08	2.68	3.18	4.88	4.68	3.58	2.18	0.08	2.18	2.68	5.38	0.98	2.18	3.78	4.48	2.48	5.48	1.18	0.28	4.48	4.48	2.68	3.48	3.28	2.08	7.18
SCH772984	17.5	7.88	6.98	6.28	19.78	11.08	11.78	2.28	6.48	8.48	11.08	13.88	18.08	9.68	5.88	11.08	8.48	10.38	11.48	8.38	11.88	12.28	4.18	8.88	14.28	6.08	16.38	11.18	6.58	8.28	10.88	6.78	18.88	3.98	10.88	21.08	6.88	-0.13	10.78	8.78	8.28	9.48	10.58	13.48	11.48	2.18	8.78	18.08
Semaxanib		0.3	0.7	0	10.4	0.1	3	0	2.4	0.9	5.6	0	5.6	2.2	0.2	0	0	2.4	2.5	0.4	3.6	0.8	0	0	0.4	0	1.1	1.9	3.4	0.9	3.1	0	1	0	1.2	0	0	0	0	0.7	4.5	0.2	0.4	0.9	0	0.1	0.2	2.5
Pelitinib		4.5	2.9	1	2.5	3.7	7.9	-2.1	9.3	8.2	5.6	2	6.6	3.3	1.5	3.6	2.7	3.4	6.5	4.4	7	3.3	5.4	2.5	4.2	4.1	9.8	7.8	2.6	3.4	6.9	3.2	4.9	0.8	3.6	8.8	4.8	2.6	5.6	5	2.3	2.6	5.5	4.1	4.5	2.2	3.8	7.4
Telatinib		0	0	0	9.8	0	0	0	0	1	5.3	0	0	0	5.5	0	0	1.1	0.4	0	0	0	0.5	0	0	0	0.8	0	0	0	0	0	0	0	0	0	0	0	0	0	2.2	0	0	0	0	0	0	0
Triciribine		11.23	5.93	4.93	9.63	3.83	9.93	15.63	17.73	10.33	11.93	-3.78	10.93	1.63	3.53	0.03	7.53	2.53	9.83	11.13	0.43	3.53	13.63	6.93	-6.38	18.43	0.13	9.83	-2.18	9.13	2.23	3.23	7.73	6.23	10.93	2.13	1.73	6.83	8.73	15.03	0.13	-0.38	4.33	11.53	8.73	2.53	5.73	8.13
Tozasertib		3.5	5.2	2	7.9	0.6	4.5	-1.7	12.4	-0.2	18.8	-0.4	5.6	1.9	0.9	1.6	-1.7	3.8	19.2	13.8	-1.7	10.2	1	2.1	9.2	0	3.8	4.1	6.8	9	11.4	4.5	5.8	1.1	3.1	4.5	13.2	-1.7	-1.7	6.9	6.5	2.9	4.6	4	22.1	0.8	16.7	-1.4
Varlitinib		1.4	-0.2	1.1	0.1	0.4	2.4	-0.2	2.2	2.6	2	0.5	1.5	-0.2	0.5	1.6	-0.2	1.6	1.2	2.2	-0.2	-0.2	-0.2	0	0	0.4	-0.2	-0.2	-0.2	-0.1	0.3	-0.2	-0.2	1.9	-0.2	2.1	1	0.2	0.8	-0.2	-0.2	-0.2	-0.1	-0.2	1.1	0.2	0.1	1.4
Golvatinib		0	0	0.2	11.1	0	0.8	4.7	2.7	3.5	1.6	0	0.8	0.3	0.8	0	0	0	2.2	0	0.4	0.4	1.4	0	0	2.3	0.1	1.4	2.3	0	1.8	0	0	0	1.5	5.9	0	0.1	0	0	4.9	0	0.8	0	0	0	0	0
Copanlisib		5.53	7.33	4.23	15.83	7.83	13.13	2.23	10.13	8.73	11.63	5.23	11.43	2.23	3.13	10.23	-2.28	7.53	13.23	2.33	20.43	5.63	4.93	5.33	12.03	-0.38	16.33	4.43	12.23	11.13	14.63	0.93	12.53	6.53	3.23	10.73	7.63	-2.28	3.63	12.53	14.13	7.73	10.83	10.53	7.43	0.13	5.93	8.13
Sapitinib		0	0	0.1	0	0	0	0.7	1.8	6.5	0	0	1.2	1.6	0.3	0	0.5	0	0	0	2.3	0	0	0	1.7	0	0.1	0	0	0	0	4.4	0	0	0	4	0	2.3	0	0	0	0	1.2	0	1.1	0	0	5.3
NVP-AEE788		0.2	0	0.8	4.1	0	1.9	0.4	4.7	2	2.5	0	4.8	0	2.2	0.4	0	0	2.3	0	1.1	0	3.2	0	2.4	0.7	1.6	1.5	2.7	0	3.5	0	0.9	0	0.2	2.5	0.3	0.5	0	0.4	3.4	0.9	2.1	0	0.1	0	0	0
AT7519		4.63	4.23	-0.68	3.53	4.53	8.73	6.63	1.33	5.03	15.93	6.93	0.73	-0.27	-3.38	5.13	6.13	-3.38	0.23	-0.68	7.43	-18.58	-2.38	13.53	6.93	-3.68	5.73	0.23	12.63	3.63	10.73	1.13	2.53	3.93	0.43	13.33	6.63	-10.28	-4.08	5.13	10.23	3.93	-0.97	2.83	0.13	-3.08	2.93	-5.18
NVP-BGT226		7.18	6.58	4.78	14.98	10.98	11.88	0.88	8.48	9.18	16.58	9.68	16.18	4.78	2.78	12.68	7.38	6.08	14.18	7.38	21.78	9.28	5.28	11.08	12.38	6.88	11.18	9.98	13.68	10.68	17.78	6.88	11.08	6.28	4.68	10.08	11.48	2.48	3.48	5.68	11.68	6.88	7.58	11.18	13.18	3.68	7.78	7.48
BMS-777607		-0.15	-0.15	0.05	0.05	-0.15	-0.15	1.05	3.15	0.85	-0.05	-0.15	2.15	-0.15	0.55	-0.15	0.65	0.45	0.45	-0.15	0.45	-0.15	-0.15	-0.15	-0.15	-0.15	-0.15	1.85	-0.15	1.15	2.05	-0.15	1.35	1.95	0.75	-0.15	-0.05	2.65	0.45	-0.15	2.25	-0.15	0.85	0.75	0.85	-0.05	-0.15	-0.05
Abemaciclib		6.6	1	0.7	6.8	4.2	8.2	6.2	5.8	4.5	8.2	3.6	4	1.5	2	8.5	4.4	3.9	9.7	1.9	14.2	6.2	2.8	3.7	5.5	3.8	-0.4	8.1	5.8	3.2	11.9	2.5	8.4	1.8	-0.3	9.5	6	0.1	0.4	6.5	4	3	4.1	-0.4	7.1	-0.4	5.8	1.4
Ceritinib		0.6	0	0.7	1.4	0	0.8	0	0	2.2	0.6	0.4	0	3.4	3.4	1.2	0	1.3	6.4	0.8	6.6	0.6	3.6	0.9	5.1	2	5	1.9	0.8	0	4.2	0	2.3	0	0	1.2	0	0.6	0.1	1.2	0	1.3	2.6	0.1	0.3	1.1	1.9	4.3
AGI-5198		0.7	-1.3	-1.3	-1.3	-1.3	-1	-1	-1.3	-0.1	-1.3	0.2	-0.9	0.5	0.5	1	-0.2	-1	0.5	-1.3	-1.3	-1.3	-0.8	-1.3	-1.3	-0.7	-1.2	-0.1	0.2	0.5	-1.2	-1.3	-0.2	-0.9	0.3	-0.1	-0.1	-1.3	-1.3	-0.7	0.1	-1.1	-1.3	-1.3	-1.2	-0.8	-1.3	-1.3
Neflamapimod		0.5	0	0.3	11.3	0	1.7	0	4.1	0	1.7	0	1.7	0.6	0.8	0.7	0	0	0.1	1.5	6	0	3.3	0	10.1	0.6	3	1.4	0.8	0	8.5	0.1	3.8	0.4	0	14.7	0.6	0	0	6.3	0	0	0.4	0	0.1	0	0.3	2.3
Tesevatinib		-1.25	-0.75	-0.95	2.65	-0.45	1.95	0.15	2.65	2.45	3.55	-1.85	2.15	1.55	2.85	-1.85	-1.85	-0.75	3.15	-1.05	-1.85	-1.85	1.95	-1.85	1.25	1.85	-0.25	1.85	2.05	0.15	2.55	-0.85	1.25	-0.35	-1.85	0.95	1.85	-1.25	-1.75	1.25	1.55	-0.15	0.65	-0.65	-1.25	-0.95	0.35	0.65
TAK-960		-0.2	-0.2	-0.2	-0.2	-0.2	-0.2	-0.2	1.3	-0.2	-0.2	0.6	-0.2	0.6	0.9	1.8	-0.1	2.4	-0.2	-0.2	-0.2	-0.2	-0.2	-0.2	-0.1	1.8	-0.2	0.7	-0.2	-0.2	-0.2	-0.2	0.7	-0.2	-0.2	1.2	-0.2	0.9	-0.2	-0.2	-0.2	-0.2	-0.2	-0.2	1	-0.2	1.9	-0.2
Hydroxyfasudil		0.73	-0.88	-0.08	-0.88	1.53	1.13	0.23	2.13	-0.58	1.83	-0.58	1.73	4.63	-0.28	1.83	1.33	7.13	4.63	-0.48	-0.68	-0.88	2.83	-0.58	2.33	3.43	6.03	2.13	1.43	0.23	4.13	1.53	1.13	0.13	4.33	6.33	3.33	1.13	4.13	3.03	2.03	2.33	2.43	2.23	9.83	0.43	0.03	3.23
Lucitanib		1.4	0.1	2.4	15.5	0	6.7	0.5	2.2	9	6.8	0	10.6	1.9	5.9	0.4	0	4.4	4.9	3.4	4.1	3	2.1	0	1.5	1.3	4.7	0	5.1	2.1	3.8	1.2	2.3	0.1	5.2	10.1	0.8	0	0.2	2.5	8.5	1.7	4.1	3.6	0	0.4	0.4	0
PD184352		3.75	2.05	1.75	10.45	5.15	4.95	2.25	4.55	3.85	4.05	3.25	9.85	3.45	0.95	6.05	-0.35	4.95	9.15	2.15	3.75	5.35	3.15	2.25	12.15	10.25	13.95	9.95	2.15	3.35	2.55	4.55	11.85	0.45	3.75	16.05	2.95	-1.35	11.35	6.05	9.95	5.55	6.45	4.95	10.05	2.15	5.75	9.15
ENMD-2076		7.23	5.13	3.83	12.83	4.13	5.93	3.13	10.13	4.73	8.03	5.33	13.63	6.23	5.63	6.43	-0.98	5.53	9.93	4.83	16.13	8.53	5.83	3.13	11.03	3.83	11.33	9.33	8.63	4.23	14.33	6.13	5.23	3.03	3.83	10.43	7.03	-0.77	6.93	7.53	11.03	6.23	10.03	6.03	10.23	3.53	9.03	5.63
MK-2461		4.73	2.33	1.73	9.23	3.63	5.93	0.93	6.63	2.53	6.53	3.93	3.13	2.13	4.63	4.33	0.93	2.93	5.53	3.13	6.83	1.93	5.53	1.13	3.83	3.23	5.63	6.33	4.63	4.93	7.33	2.23	3.83	2.13	1.53	5.63	3.43	-0.18	1.43	3.33	6.23	4.23	5.53	1.73	4.13	1.63	6.13	2.73
PD0325901		2.8	2.7	3.8	11.7	7.2	6.3	2	5.2	5.6	5.1	7	11	1.7	5.7	6.8	3	5.5	6.2	3.8	7.4	0	1.9	3.2	13.8	5.4	13.4	10.1	5.1	5.3	7.8	1.7	16.5	1.5	5	7.3	2.9	0	10.9	8.2	7	4	6.9	6.6	5.4	0	6.3	3.4
PH-797804		0	0	0	11.7	0	0	0	0	0	0	0	0	0	0.8	0	0	0	0	0	1.2	0	1.7	0	6.2	0	0	0	0	0	5	0	1	0	0	12.4	0	0	0	4.9	0	0	0	0	0	0	0	0
TAK-715		0.5	0	0	5.2	0	0	1.4	2.1	0	0.3	0	0.1	0	0.8	0.6	0	0	0	2.2	2.4	0	1.5	0	10.8	0.5	1	2.3	1.2	0	12.8	0.7	2.3	0	0	10.7	0.7	0	0	6	0	0	0.1	0	0	0	0.2	11.7
TG100-115		0.6	0	0.8	0.3	2.8	3.8	0.5	2.1	5	4.2	2.6	7	0.9	1.3	2.4	0.2	2.6	1.7	0.5	3.8	0	1.7	0.2	2.4	1.1	2.4	0.3	4.9	0.4	3.5	0.1	3.8	1.6	2	1.4	0.7	0	0	1.5	2.1	2.9	2.6	2.3	2.6	0.5	1	6.1
AMG-208		0	0.8	0.8	0	0	0	0	0.7	0	0	0	0	0.3	0	3.5	0	2.3	0	0	0	0	0	0	0.1	0	0	0	0	0	0.9	0.1	0.4	1	1.1	0	0	7.8	0.3	0	0	0	0	0	0.1	0	0	0
AMG-900		2.6	7.3	0	1.5	0	3.8	0.6	13.5	0	18.3	0	0	0	0	5.2	0	0.2	18	17.2	0.2	4.8	0	0	0	0	0	0.6	0	7.8	0	3.4	10.5	0	0	1.1	13.7	0	0	4.2	2.1	0	7.6	0	22.1	0	19.9	9
Tucatinib		0.4	0.2	1.7	1.9	0.9	3.9	1.1	2.6	1.4	1.7	0.8	2.2	0.7	3.4	0	0	0	3.2	0	0	0.2	1.4	0.9	0.3	2.2	0	0.5	2.4	0.1	0.9	0	0.4	0.3	0	1.3	1.6	0	0	1	2.5	0.3	1	0	0.3	1	0.4	0
GSK-1070916		5.58	9.08	2.48	2.88	1.78	4.18	-0.03	12.78	4.18	18.48	-0.03	2.88	0.28	-0.03	3.88	5.88	2.58	17.58	12.88	0.38	10.48	4.28	2.28	5.98	-0.03	-0.03	3.28	2.78	5.68	6.38	5.18	10.88	-0.03	-0.03	7.78	14.48	3.48	-0.03	3.98	3.58	3.78	8.28	3.28	17.28	1.38	15.38	16.98
GSK-461364		3.7	6.2	-3.5	-1.3	-2.1	5.6	-3.2	15.8	-1.7	20.9	-3.6	1.4	-4.9	-3.9	-1	-2.2	3.6	17.4	13	-9.5	3.3	-1.6	-2.1	0	-3.8	-1.2	2.8	-0.6	4.6	0.2	2	3.5	-2.9	-3	-0.8	16.6	-5.9	-3.1	-2.5	3.3	-0.3	2.4	-1.6	22.6	-3.3	20.2	-5.3
Capmatinib		-0.33	-0.33	-0.33	-0.33	-0.33	-0.33	-0.23	-0.33	0.98	-0.33	1.98	1.08	1.68	-0.13	-0.03	0.18	-0.33	-0.33	-0.33	-0.33	0.08	-0.33	-0.23	-0.03	-0.33	-0.33	-0.33	-0.33	1.18	-0.33	-0.33	-0.23	2.28	-0.33	-0.33	-0.33	-0.33	-0.33	-0.33	-0.33	-0.33	-0.33	-0.23	1.58	-0.33	1.68	9.08
OSI-930		0	0.2	0	0	0	0	1.3	1.5	1	0.4	0	0.7	0.9	0	0	0.8	0.8	0	0	0	0.5	0.6	0	0.7	0.1	0	0.8	0	0.8	4.4	0	0.9	0.9	1.7	0	0.7	2.2	0.6	0	0	0	0	1.1	0.2	0	0	11
Palomid-529		0.5	0	0.2	0	0.2	5.4	0	1.9	1.6	0.3	0	0	0.5	0	2.1	0	0	3	0	0	0	0	0	0	0	0.1	0.1	0	0	0	0	2.1	0.2	0	0	0.6	0	0	0	0	1.4	0	0	0	0.3	0	0
PF-00562271		4.18	3.88	0.88	5.18	3.98	6.08	4.98	5.18	2.68	6.48	0.78	3.98	-0.53	0.38	0.58	1.48	0.88	5.48	1.48	3.18	-4.13	-0.43	4.08	1.28	-1.23	-0.13	1.78	4.18	4.18	6.08	2.88	4.68	3.28	1.48	7.58	2.48	-2.93	-1.53	4.18	5.38	4.08	1.58	1.98	2.98	-0.53	3.38	-1.63
PF-03814735		9.45	7.85	0.25	9.95	6.35	10.45	0.15	13.35	6.25	17.05	1.65	11.95	0.85	-1.35	5.45	-2.65	5.65	14.25	10.75	14.75	13.45	0.75	4.75	5.15	-2.35	5.15	8.65	8.65	7.85	12.75	9.15	7.55	4.15	6.75	6.65	9.15	-0.85	-1.75	4.15	13.25	4.95	6.35	6.35	17.65	0.05	11.95	1.55
Gedatolisib		-0.43	5.78	-1.43	4.28	9.28	3.08	0.98	1.48	5.68	7.98	2.18	7.28	-3.33	-6.13	6.08	5.88	1.18	5.38	-0.83	7.68	6.78	-1.93	9.38	3.78	-0.93	-1.33	0.48	6.28	1.98	6.88	-0.83	5.18	2.98	3.18	4.18	8.28	-6.13	-2.93	-0.23	10.48	-0.93	-1.03	8.58	9.18	-1.13	7.68	10.28
SNS-314		-0.2	2.4	-1.8	1.7	-0.7	0.6	-3.3	6.6	1.2	16.5	-3.1	-0.7	-0.1	-1.2	1.7	-3.3	-2.6	13.4	6.5	-3.3	6.7	0.7	-0.8	-2.4	1.1	-1.7	-1.3	-3.3	1.3	-1.5	-2.3	4.2	-3.3	-3	-1.3	7.4	-2.9	-3.3	-1.7	2.1	1.9	3.5	-3.3	10.1	-2.5	8.4	-3.3
TAK-285		0	0	0	0	0	0	0	0	0	0	0	0	0	2	0	0	0	0	0	0	0	0	0	0	0	0	0	0	0	0	0	0	0	0	0.1	0	0	0	0	0	0	0	0	0	0	0.5	0.2
CEP-32496		0	0	0	15.7	0	0	0	2.5	1.4	0.9	0	3.3	0	2.4	0	0	0	0	0	0.7	0	0.9	0	3.9	0	0	0	0	0	7.3	0	3.1	0	2.1	17.7	0	0	0	5.5	3.2	0	0	0	0	0	0	0
IOX-1		1.6	0.2	1	3.9	-0.2	3.8	-0.2	4	1	4.8	0.5	0.3	-0.2	1	0.7	1.4	-0.2	0.7	4.3	2.3	1.5	2	1.7	2.2	4	-0.1	1.4	-0.2	3.1	4.5	3.3	3.1	0.8	-0.1	2.3	2.4	1.1	0.2	0.1	-0.2	0.8	3.6	-0.2	2.9	0.9	4.3	4.3
MLN-8054		2.9	4.4	-0.7	0.2	-0.8	0.7	1.1	8.8	1.7	4.8	-1.5	1.4	-1.2	1	3.9	-1.6	6.1	7.6	10.6	2.1	8	2.2	-1.6	-1.6	2.9	3.6	2	-1.6	2.1	4.3	2.8	3	-1.3	4.8	1.6	4.4	1.5	1.7	3	3.7	2.7	2.5	3.4	12	0.5	7.8	-0.8
KW-2449		1.5	0.1	0	6.6	1	1	0	3.5	2.7	4.8	0.2	3	1.1	1.3	0.2	0	2.9	4.9	2.6	6.6	3.2	0.6	0.5	3.3	0	1.7	1.3	4.6	1.3	7.3	0.2	1	0	0.9	0.8	1.5	0	0	1.7	3.8	1.1	1.6	1.3	2.7	0.1	3.9	0
KRN-633		0	0.1	0.1	8.2	0	2	0	0	3.6	1.2	0.3	2.8	0.9	0	0	0	1.7	0.4	0	0	0.3	1.1	0	0	4.4	0.7	0	0.4	0.5	0	0	0	0	1.4	0.1	0	0	0	0	3.7	0.1	0.1	0	0	0	0	0
PHA-793887		1.18	5.48	-1.23	0.78	5.28	6.08	1.08	-1.63	2.78	9.18	1.68	9.18	-0.23	-4.73	6.28	4.38	0.58	5.48	2.18	-7.13	7.08	-4.83	5.18	-2.33	-2.53	-4.53	0.38	2.78	2.08	1.08	0.68	5.18	3.38	2.28	11.88	3.58	-5.03	-7.13	0.08	7.88	-0.03	-2.53	3.48	2.48	-2.53	2.08	4.08
AZD6482		0.15	2.65	0.75	3.55	1.45	2.25	1.05	4.35	5.75	2.85	-0.45	7.35	0.35	-0.55	3.05	6.85	2.75	2.65	-0.55	5.95	1.05	1.15	-0.25	4.25	-0.55	3.25	3.35	5.05	0.95	7.35	-0.55	5.15	0.35	1.35	1.85	1.75	0.75	1.35	3.55	4.95	2.05	1.95	3.15	1.75	-0.55	-0.05	10.65
GSK-1059615		0.75	7.55	4.15	12.25	3.15	4.05	0.45	3.55	7.85	14.45	6.15	13.85	4.15	-1.15	5.15	7.15	3.55	9.35	1.15	-5.35	1.95	3.25	2.15	4.65	-2.55	6.75	-0.05	6.75	3.05	3.35	-1.55	4.45	1.85	1.95	5.05	3.65	-5.35	1.25	6.05	9.85	4.15	5.05	2.65	0.75	-0.55	1.55	4.75
CYC-116		7.35	3.25	2.15	7.85	6.15	7.45	1.05	8.95	5.65	9.45	1.65	7.05	2.75	3.65	3.15	-2.45	6.15	8.35	3.55	1.25	8.05	5.15	4.25	5.95	0.05	10.05	4.85	7.75	6.35	12.55	4.95	4.85	1.85	6.75	7.25	7.55	0.75	2.35	6.65	9.65	7.25	5.45	7.35	8.95	2.85	6.35	7.05
CP-724714		2.5	4	3.5	3.8	2.4	5.5	0	5.8	1.4	3	1.6	3.6	0.1	0	0.7	0.2	6.2	3.6	3.2	0	0	0.9	0.6	1.6	3.5	1.8	1.2	0.6	0.6	0.2	1	1.6	0.3	2.2	2.5	3.2	0	5.1	1.3	1.1	2.5	1.3	2	7.7	2	0.3	0
SGX-523		0	0.1	0.1	0	0.5	0.7	0	1.6	0	0.5	0.1	0	0	0	0	0	2.1	0.2	0	0	0	0	0	0.9	0.6	1.1	0	0.4	0	0.1	0	0.6	0	0	0.3	0.4	0	0	0.8	2.7	1.3	0	0.4	3.7	0.1	0.1	4.6
JNJ-38877605		2.7	0	2	0	3.9	5.1	0.3	3.6	4.7	5	0.6	4.3	0	0	1	1.2	3.2	2.6	2	0.8	0.3	0.7	0.5	0.7	0	3.4	3.3	2.7	1.7	2.9	0.5	4.2	2.7	1.2	0.6	0.5	3.2	0.2	2.1	3.1	1.2	1	2.7	1.2	1.5	0.4	7.6
GSK-690693		-1.7	2.3	0.2	6.4	2.1	5.5	-0.2	1.4	4.6	6.1	2	5.9	1.6	-0.7	2.5	4.1	-0.6	4.9	-2.1	0.6	-2.1	-0.6	3.9	2.5	-2.1	3.5	-2.1	6.8	2.3	3.6	1.3	1.3	1.4	0.8	2.4	3.4	-2.1	-1.2	3.4	4.5	2.7	0.9	3.2	3.6	-1.6	-1.3	-2.1
OSU-03012		-0.28	1.73	2.53	1.83	1.73	2.33	1.63	1.13	0.73	4.53	0.93	3.83	2.73	3.33	-1.78	0.13	0.83	0.53	4.33	-4.18	-4.18	2.13	-0.48	-0.08	6.33	-2.68	-0.58	0.43	1.43	2.13	0.53	2.33	-0.48	1.53	0.93	1.33	3.13	2.73	-4.18	1.13	1.83	-0.48	2.53	2.43	-1.48	-2.68	0.63
NVP-AEW541		0.05	2.85	1.25	5.85	-0.65	2.65	2.35	2.25	-0.55	1.25	0.85	3.25	4.25	-0.35	-1.15	-1.05	2.85	6.25	-2.65	-5.95	-5.95	-1.15	-1.35	1.95	-3.35	6.85	-2.95	3.05	-0.35	-0.45	-0.15	3.15	0.15	2.75	8.05	1.45	-0.65	3.85	1.45	2.65	2.55	3.85	0.85	2.35	-0.85	-1.85	-2.15
PF-04217903		0	0	0	0	0	0	0	0	0	1.9	0.2	0	1	0	0	0	0	0.2	0	0	0	0	0	0	1.3	0	0.6	0	0	0	0	0	0	0	0	0	0	0	0	1.6	0	0	0	0	0	0	0
AZD1080		0	2.7	0	0	0.3	0	2.8	0	0	3.3	0	0	0	0	0.8	1	0	0	0	0	0	0	1.8	0	0	0	0	0	0.6	0	1	0	0	0	0.2	0	0	0	0	2.4	0	0	0	0	0	0	0
RG-7603		1.9	2.5	1.7	10.8	5.7	9.2	0.4	4.7	4.9	6.4	2.2	8	1.8	1.1	4.4	4.3	-0.1	6.1	2.4	12.2	2.9	0.9	3.7	4	2.5	4.2	3.5	7	4.3	5.1	0	3.7	2.3	0.6	1.9	4.6	-0.3	1.1	4.5	7.5	2.9	3	5	4.4	1.5	3.5	3.7
MK-8776		3.3	1.9	0.3	0.6	2.5	6.2	-0.6	5.5	4.5	9.3	1.4	4	2.1	3.8	3.4	1.2	2.9	5.7	1	4.3	1.5	0.3	2.4	-0.6	-0.6	0.8	1.5	4.2	3.1	1.6	-0.6	3.7	0.2	0.2	3.1	2.4	-0.5	-0.6	2.8	6.3	3	3.1	3	2.8	1.2	2.5	1.1
PKI-402		2.6	7.3	2.6	11	11.8	11.1	0.2	4.1	11.8	12.8	2.8	9.9	-0.7	-1.9	8.3	8	2.8	9.8	3.1	10.2	6.5	0.5	11.4	3.6	2.2	3.6	2.6	8.6	6.8	5	-0.7	6.7	4.8	4.1	4.9	10.4	-4.7	0.8	1.8	12	3.2	2.3	8.5	8.4	1.1	5.4	2
MEN 1611		4.1	6.2	5.1	13.8	7.3	13.3	3.5	7.6	6.1	13.3	3	10.9	4.4	3.1	8.1	-0.4	5.2	13.4	2.4	12	4.4	7.5	4.4	9.5	8.2	12.7	4.5	10.8	6.5	7.9	1	8.8	4.2	3.6	7.6	6.9	-1	4.2	5.9	12.3	7.5	6.4	5.1	4.6	2.4	4.6	4.5
AZD5438		2.73	4.03	-1.28	2.03	3.13	5.73	6.33	3.73	3.53	5.83	3.83	1.93	-2.58	-1.08	5.93	3.63	1.73	3.93	2.53	8.33	6.23	-3.88	4.33	4.63	-1.08	-1.18	0.53	0.53	2.83	11.73	7.13	1.63	2.43	1.63	7.23	5.23	-6.68	-3.08	5.73	5.33	1.53	1.83	2.83	3.83	-1.48	7.33	1.13
Silmitasertib		2.3	4.2	1.5	4.3	5	7.9	-0.6	2.5	4.5	6.2	3.5	4.3	1.6	-0.7	4.2	8.8	4.6	4.9	3.7	-4	-4	1.1	4	4.8	2.2	4	3.3	5.1	4.4	5.7	1.4	4.8	1	1.9	5.2	2.9	-1.3	0.6	4.6	4.9	3	3.2	3.2	1.7	1.1	1.9	7.7
Mubritinib		6	0.5	4.4	7.2	3.9	10	-2.1	12.7	5.2	2.8	-1.3	7.5	-2	0.7	8.4	4.1	9.2	8.5	6.9	8.2	4.4	2	7.4	4.6	8.1	-0.1	11.3	3	-2.8	1.3	3.9	7	4.3	1.7	2.3	3.1	0.8	0	3.7	1.6	4.3	-1.2	7.4	4.9	5	1.8	10.8
AZD8186		0	0	0	7.3	0	0.3	0	0	2.5	4.7	1.4	3.7	1.8	4.2	0	0	3.1	3.9	0	0	0	1.9	0	4	0	3.7	0	3.9	0.4	6.2	0	2.4	0	0	2.2	0.2	0	0	4.3	6	2.2	2.7	2.2	1.6	0.8	2.5	3.1
GDC-0623		3.63	3.93	3.63	11.93	9.23	6.23	1.03	4.13	6.53	7.43	6.63	11.63	0.53	0.33	4.13	0.02	0.73	2.73	0.93	1.73	-0.98	-0.48	6.53	15.13	9.53	14.03	8.83	4.73	4.13	4.93	1.33	12.13	1.33	4.83	10.63	2.73	-1.38	7.73	6.53	4.43	3.03	4.53	9.83	10.33	0.63	7.43	9.43
Talmapimod		0	0	0	12.6	0	0	0	0.3	0	0	0	0	0	0.8	0	0	0	0	0.2	5.5	0	0.1	0	12	0	0.3	0	0	0	7.8	0	2.4	0	0	17	0	0	0	8.2	0	0	0	0	1.1	0	0	0
Birinapant		7.4	5.5	0.3	13.2	3.1	-3.1	-3.1	-1.5	-0.4	-1	-3	3.5	-2.9	-0.4	5	1.4	0.7	1.7	2.5	4.5	4.4	-1.3	0.6	-0.3	-3.1	-3.1	-1.2	-0.5	-1.2	1.4	5.8	1.3	1.8	1.3	3.6	-0.5	-3.1	-3.1	-1.9	7.2	1.5	-0.6	7.7	7.1	-3.1	6.2	-3.1
NVP-LCL161		15.58	5.78	2.88	17.88	3.78	3.98	-3.23	1.88	1.58	3.28	-2.03	4.58	1.48	2.58	6.78	2.08	7.78	2.88	5.08	6.88	6.08	-0.13	1.68	-0.13	-1.83	-3.13	-0.02	2.98	-0.13	2.78	16.58	3.48	-0.13	2.08	3.68	-1.13	0.98	-0.23	-0.73	7.68	1.28	0.98	6.98	1.98	-1.63	3.88	-3.23
Tazemetostat		1.38	-0.83	-0.43	-0.83	-0.43	1.98	-0.83	0.48	-0.63	1.28	0.48	-0.83	-0.83	-0.83	4.68	1.58	-0.83	0.68	-0.53	-0.83	1.38	-0.83	-0.83	-0.83	-0.83	-0.33	2.78	-0.83	1.98	-0.83	-0.83	-0.13	2.18	-0.23	-0.63	-0.33	-0.83	-0.83	-0.83	1.38	0.08	-0.73	-0.83	-0.43	-0.63	-0.53	-0.83
deltarasin		-1.13	-0.03	1.98	1.88	-0.73	2.98	0.27	0.07	-0.03	1.38	1.38	4.78	0.07	-0.43	0.98	2.48	-0.13	1.28	-0.33	0.27	-0.33	-1.33	0.57	1.38	-0.43	1.38	-0.93	2.38	0.18	-1.33	-1.43	0.38	-1.03	-0.33	-0.23	-0.93	-1.43	-0.83	-0.53	2.78	0.38	0.18	0.27	-1.13	-1.03	-0.63	3.18
Pinometostat		0	0.8	0	1	0	0	0	0	2.6	1	0	0	0.1	0	0	3.2	0	0	0	0	0	0	0	0	0	0.4	0	0	0	0	0	0	0	0	0	0	0	0	0	0	0	0	0	0	0	0	1.7
PHA 408		2.8	1.4	4.5	9.9	3.7	8.5	3.3	7.3	3.7	2.8	5.4	3.3	1.4	2.9	3.2	2.4	0.6	4.6	1.7	1.7	-5	2.4	0.2	2.7	2.6	4.2	0.6	2.1	3.7	0.9	9.2	3.6	0.5	4.3	10.5	3.9	-0.2	4.8	3.4	4.3	2.4	2.3	3.3	3.8	1	1.3	-0.4
PS-1145		1	2.3	0.1	9.1	6	11.3	5.2	8.2	0.5	8.3	0	4.6	1	0	7	0	2.4	2	0	2	0	0.9	0	0	5	7.3	0	0	0.9	0	8.1	0	0	0.1	5.6	0.4	0	0.8	0	1.7	1.5	0	0.4	0	0	0.5	1
KU-60019		1.58	6.48	2.48	5.78	3.58	6.48	-0.93	3.28	1.78	7.18	4.18	6.68	0.98	-0.73	3.78	4.18	2.98	5.78	1.78	6.18	5.08	1.08	2.48	6.68	-0.83	3.48	3.98	2.98	1.28	6.18	5.38	3.48	1.38	1.08	4.88	4.28	-2.63	0.28	4.38	5.68	3.88	3.78	4.08	4.38	1.98	0.98	-2.63
TPCA-1		11.05	7.45	7.75	20.25	11.65	16.75	10.85	17.35	7.95	14.55	8.45	11.15	4.35	4.65	13.75	5.65	5.55	11.05	10.45	14.95	12.25	9.55	5.95	13.35	5.95	14.25	10.15	8.35	11.65	14.65	9.75	8.45	5.75	6.35	15.35	11.35	-3.35	11.65	15.65	8.15	7.85	12.15	8.35	16.05	4.45	13.55	3.75
XL019		6.45	4.65	3.95	7.35	6.45	8.15	0.95	10.35	4.35	8.85	6.05	8.55	4.95	5.35	6.05	-0.75	11.35	8.15	4.55	10.85	3.35	6.55	2.55	7.75	1.65	6.95	6.95	5.05	5.05	10.95	7.25	5.85	1.35	5.35	9.95	7.65	1.55	5.15	7.15	4.15	6.45	6.05	6.15	11.05	2.65	5.95	6.45
Selinexor		7.28	5.08	1.48	9.38	3.18	12.98	16.88	14.78	8.38	10.58	11.48	10.68	5.88	4.48	7.88	2.28	5.18	12.48	10.08	16.18	3.88	11.38	1.98	10.08	14.78	10.18	8.28	5.48	5.78	12.98	8.88	9.48	2.48	2.98	8.98	10.98	7.38	9.18	5.98	8.28	7.78	10.48	4.98	10.18	5.78	10.08	5.98
IRAK1/4 inhibitor		0	0	0.8	3.6	0.2	0	0	0	0.1	5.4	0	2.9	0	0	0.7	0	0	0	0	0.9	0	0	0	0	0.1	0	0	0	0	1.5	0	0	0	0	7.3	0	0	0	0	0	0.4	0	0	0	0	0	0.2
GSK2801		1.6	0	0.1	1	0.3	2	0	1.8	0.8	1	0	0.5	0	0.5	0	0.4	0	1.2	0.1	1.7	0.1	0	0	2.3	0	0.1	0	0	0.3	2.1	0	1.8	0	0	2.3	0	0	0	1	1	0.2	1.9	0.9	0.8	0.1	1.2	5.5
SGC-CBP30		6.6	2.2	4.3	7.3	7.3	8.7	4.3	6.5	9.1	11.6	2.7	9	4.2	4.3	7.3	6.1	7.1	8.4	6.2	10.3	7.5	4.3	1.4	6.2	5.1	5.5	6.4	8	6.2	8.2	5.9	7.6	2.1	2.9	9.7	6.5	1.9	6.3	8.9	9.2	4.2	7.4	8.2	7.7	3.9	5.8	4
TH588		0.3	1.9	1.4	0.5	0.7	4.3	-1.7	2.2	0.9	2	-0.5	1.2	-0.4	1.4	-0.7	1.5	1.2	4.4	4	1.2	3.2	1.1	-0.3	1.3	1.5	0.9	2.6	0.9	1.8	0.5	-0.1	-0.3	0.1	-1.6	-0.7	3.7	-1.7	-1.6	1.4	2.4	0.1	-0.1	-0.6	1.7	-0.6	2.5	-0.1
NSC348884		-3.08	4.13	-1.68	1.83	-3.48	-0.18	-4.38	-0.68	-2.98	2.83	4.73	5.33	1.13	-1.08	3.03	1.63	-2.58	2.13	-4.18	-1.08	-3.68	-3.88	-1.08	1.33	0.13	-1.68	0.03	-0.88	-2.68	-1.28	-4.38	-2.28	-4.38	-2.68	0.23	-3.08	-1.98	-4.38	-3.48	-1.98	-1.48	-2.58	-4.28	-4.38	-3.98	-4.38	-4.08
VGX-1027		-0.25	-0.05	0.15	0.65	-0.25	-0.25	-0.25	0.35	1.75	0.35	-0.25	-0.25	-0.15	0.35	-0.25	-0.25	-0.25	0.15	-0.25	-0.25	-0.25	0.35	-0.25	-0.25	3.35	-0.25	-0.25	-0.25	-0.25	-0.25	-0.25	-0.25	-0.25	-0.15	-0.25	-0.25	-0.25	-0.25	-0.25	0.35	-0.25	-0.15	-0.25	-0.25	-0.25	-0.25	0.25
Birabresib		11.6	8.5	7.1	17.8	18.4	16.7	7.4	9.7	15.3	20.1	6.1	20.2	3.3	6.1	13.7	11.4	7.3	17.8	9	17	11.9	6.6	10.1	11.3	11	16.5	9.4	12.1	11.6	10	9.5	12.8	7.6	9.4	17.1	10.6	-3	12.7	19.8	17.1	7.5	13.4	12.1	12.6	6.7	9.8	3
Encorafenib		0.2	0	0	0	0	0	0.4	0.1	0	0	0.5	0	1.7	0	0	0	3.8	0.4	0.1	0	0	0	0	0	0	0	0.6	0	0	0.1	0	0	0	0	0	0.7	0.2	0	0	0	0	0	0	0	0.3	0.1	0.9
URB597		0.28	-0.43	-0.43	-0.43	-0.43	-0.43	-0.43	-0.13	-0.43	-0.43	-0.43	-0.43	0.08	-0.43	-0.43	0.48	-0.23	1.48	-0.43	-0.43	-0.43	-0.23	-0.43	-0.23	-0.43	-0.43	0.68	-0.43	1.08	1.38	-0.43	-0.43	-0.43	-0.43	4.08	-0.43	-0.13	-0.43	-0.13	-0.23	0.18	-0.43	0.08	-0.43	-0.43	-0.23	-0.43
CUDC-907		11.43	8.43	8.53	13.73	13.13	14.93	10.93	10.53	13.33	17.03	8.83	15.03	1.43	-0.27	9.83	12.33	8.33	10.73	5.53	17.43	12.53	7.83	9.13	14.33	-0.68	-0.38	6.43	13.63	8.63	17.03	6.03	10.83	4.63	8.23	17.03	8.03	-1.18	9.23	15.53	14.13	6.23	11.43	11.13	7.53	2.73	7.43	9.23
MK-8745		0.5	0.4	0	0	0	0	0	5.3	0	1.5	0	0	0.7	0.6	0.1	1.1	0.4	2.2	5.9	2.5	1.5	0	0	0	0.7	0	0.8	0.2	1.1	0	0.9	0	0	0	0.3	0	0	0	0.1	1.6	0	1	0	2.8	0	3.1	0.3
GDC-0919		0.7	0	0	0.1	0	2.1	0	0.1	0	0.3	0	0	0	0.7	0	0	0.2	0	1.1	1.5	0	0	0	1.5	2.3	0	0.1	0	0	3.7	0	0	0	0	1.9	0	0	0	0.2	0	0	0	0	0	0	0.2	0
NVP-LGK974		1.7	2.9	1.9	8.3	1.3	7.2	0	4.5	1.9	5.1	3.3	2.8	0	0	0.9	0.4	1	3.6	2.4	3.9	0.8	0.6	0	1.8	1.9	3.8	0	0	0	1.1	0	2.5	0.1	1.2	1.5	0.4	0	2.1	0.5	0	1.5	0.6	1.4	0.3	0.1	0	0
ONX-0914		-1.53	3.78	2.88	2.28	2.98	3.58	4.08	-2.93	5.78	5.28	5.58	6.48	0.48	-2.83	4.78	5.68	2.38	3.98	1.78	2.68	3.28	-2.33	5.68	3.88	-1.23	0.88	3.08	2.98	1.28	4.48	0.68	1.48	1.38	3.18	3.28	-1.03	-4.43	-1.43	3.48	1.48	2.58	0.38	3.88	-0.63	-1.43	0.08	3.18
RGFP966		1.5	0.5	1.1	0.4	2.4	3.9	2.8	4.1	3.7	4.6	1.3	6.4	4.1	2.8	4.9	4.7	-0.1	3	2.4	3.3	-1.1	0.9	1	0.2	1.4	3.2	2.5	3.7	3.7	5.6	2.9	2	3.7	3	1.4	1.7	-1	-0.9	1.4	4.2	3.4	4.2	0.9	3.7	-1.1	-0.5	7.7
NMS-873		2.98	0.88	4.48	7.78	2.18	9.88	-0.02	10.28	6.58	2.88	-1.23	7.98	1.78	0.78	7.38	6.08	8.28	6.78	10.98	11.38	2.68	0.08	6.58	3.48	5.78	3.48	10.18	0.58	0.68	6.68	4.68	7.78	3.88	2.88	3.58	4.18	0.18	0.18	3.18	0.28	3.58	1.48	6.18	2.08	1.88	0.78	5.18
AZ191		3	-1.8	-1.4	3.3	2.5	5.3	2.2	5.2	5.2	2.6	1.1	5.9	2.5	2.1	4.2	2.5	4.7	5.2	-1.9	-3.8	-0.6	3.9	0.5	-3.7	1.9	5.9	5.1	4.4	-0.4	3.1	2.1	4.7	1.1	1.8	5.3	2.2	3.8	0.8	2.4	6.1	3.9	2.9	3.2	1.5	1.9	1.5	4.9
Ribociclib		4.35	4.45	3.45	-0.65	1.75	6.05	-0.65	3.65	2.65	7.15	1.55	4.25	1.55	2.35	3.95	-0.65	4.05	8.35	3.15	0.65	-0.65	1.75	2.75	3.35	-0.35	-0.45	3.85	4.85	2.45	4.45	2.85	5.75	2.15	0.65	4.45	5.55	-0.65	0.85	3.85	4.75	3.95	4.95	1.55	4.95	2.35	2.75	-0.35
Triapine		0.88	0.78	-0.13	-2.13	-2.23	-0.43	-2.23	0.58	-2.23	3.88	-1.53	-2.23	1.78	-0.63	-0.43	-1.43	-0.63	1.58	2.08	1.48	-2.23	0.48	0.58	1.28	-0.23	0.28	-1.93	-2.13	0.98	0.68	1.38	1.78	0.88	-2.03	-0.43	0.68	-2.23	-1.43	-1.03	1.58	-0.33	0.58	-2.23	1.88	0.28	1.58	0.68
VE-821		-0.28	1.13	2.53	-0.28	-0.28	-0.28	-0.28	4.33	-0.28	4.73	-0.28	0.03	-0.28	-0.28	0.93	-0.28	1.33	1.93	0.03	-0.28	-0.28	1.23	-0.28	0.03	-0.28	-0.28	-0.28	-0.28	-0.28	-0.28	-0.28	-0.28	-0.28	-0.28	-0.28	0.93	-0.28	-0.28	0.33	2.33	-0.28	1.33	-0.28	-0.28	-0.28	-0.28	-0.28
Pacritinib		5.35	3.05	3.65	12.85	3.35	8.75	1.85	8.25	3.85	10.45	4.75	11.95	4.85	0.65	7.95	2.35	5.75	10.05	4.45	6.55	-8.85	4.95	2.05	14.25	2.95	11.15	6.25	9.75	4.25	18.95	4.65	8.85	1.85	2.75	6.85	5.15	-0.45	0.45	11.05	7.65	5.35	7.45	5.85	7.75	1.15	7.95	-5.65
Tanzisertib		0.1	0	0	1.7	0	0.2	0.7	0.1	0.2	0.8	0	0	0	0.6	1.5	0	0.7	0.1	1.6	0	0	2.2	0	5.8	0	2	2.8	1.1	0	9.5	0	3.4	0	0.2	14.6	0.1	0	0	2.8	1	0	0.4	0	0	0	0.9	9.8
GSK923295		0.92	3.83	-2.58	-0.78	-1.68	6.33	-5.98	7.63	-4.68	12.03	-5.68	-1.48	-2.58	-2.48	-1.48	-0.78	4.33	10.23	7.63	-2.88	5.43	-3.48	-2.58	-3.98	-3.08	-2.28	0.43	-2.18	3.43	-4.18	1.93	4.23	0.73	-1.98	1.93	9.43	-1.38	-5.68	-2.08	0.02	-1.08	-1.48	-1.68	12.33	-3.18	13.73	1.33
Bentamapimod		4.6	0.3	1	2.7	1.8	4.3	0.5	5.7	2.4	2.1	1.6	2.5	2.1	0.6	0.8	0.1	5.4	3.1	5.5	-1	3.6	1.8	0.7	-1	2.6	0.3	4.3	-0.6	2.6	3.9	2.4	3.7	1.2	3.9	4.1	3.2	5.9	3.1	2.6	3.1	4	1.5	3	3.4	3	2.7	8.1
Idasanutlin		-3.85	5.05	5.15	7.95	9.65	11.25	10.15	16.65	8.55	16.85	-3.75	7.15	9.25	-2.05	8.35	5.55	3.85	15.95	8.55	16.45	7.15	17.25	-3.15	15.25	10.65	15.95	-7.35	6.45	4.55	19.45	3.45	7.25	-3.85	-0.55	4.65	8.85	12.15	3.55	5.55	11.15	6.75	15.15	8.85	8.35	2.75	12.15	13.05
Aldoxorubicin		-1.75	1.15	-1.65	-1.55	0.95	3.45	1.75	4.85	2.15	4.55	-2.85	2.85	-1.65	-1.35	2.15	2.35	-0.05	6.05	3.25	2.25	1.35	3.25	-0.45	3.15	3.15	3.25	4.75	3.05	0.35	3.45	-0.75	3.05	1.25	0.65	6.65	3.45	2.65	-3.35	3.25	3.25	1.35	3.75	1.85	4.75	0.75	3.45	9.15
Filanesib		4.95	5.35	-4.75	-4.75	-4.85	5.35	-9.95	10.25	-9.15	17.85	-9.95	-9.95	-9.95	-8.85	-0.45	-7.25	0.55	11.45	12.95	-5.35	8.15	-3.55	-7.45	-9.05	-7.45	-4.85	2.35	-7.35	3.35	-9.25	2.15	5.65	-3.05	-8.45	-0.95	10.45	-9.95	-9.95	-4.05	-0.35	-3.05	-0.55	-4.35	16.65	-8.75	13.85	-9.85
AGI-6780		0.05	1.45	0.75	0.85	0.55	3.85	-0.25	-0.05	-0.15	3.95	-0.15	2.45	-0.25	-0.15	0.25	0.25	2.05	0.45	-0.25	0.25	0.15	-0.25	0.85	-0.25	-0.25	-0.25	1.25	1.75	0.45	-0.25	-0.25	-0.05	-0.25	0.05	0.05	0.25	-0.25	0.95	0.85	2.55	0.35	0.45	-0.15	-0.25	-0.05	-0.25	0.55
Talazoparib		-3.08	-2.38	-3.98	-4.28	-1.38	6.33	-4.28	9.83	-4.28	-3.58	-4.28	-2.08	-4.28	-4.08	0.33	-0.48	-0.98	4.53	7.53	-0.67	-0.38	-0.98	-3.68	-0.57	1.53	-4.28	0.93	-2.88	0.83	-1.68	0.33	-1.38	-1.18	-3.38	-3.28	1.53	-4.28	-4.08	0.23	-2.38	-3.28	0.43	-3.08	1.93	-2.88	3.53	-3.18
Tasquinimod		2.38	-1.23	-1.23	-1.23	-1.23	-0.53	-1.23	0.08	2.58	0.18	0.38	2.28	-1.23	-1.23	-1.23	0.38	-1.23	-1.23	-1.23	-1.23	-1.23	-1.23	0.18	-1.23	0.58	-1.23	-1.23	1.08	0.68	-1.23	-0.13	0.38	-0.23	3.08	-1.23	-0.63	4.88	-1.23	-1.13	-1.23	-0.93	0.58	-0.13	2.48	-1.23	-0.13	-1.23
Resminostat		5.63	4.23	4.83	10.03	5.73	7.63	8.73	7.33	7.93	13.53	4.93	9.03	3.03	3.83	5.73	9.43	4.83	8.53	4.93	10.83	7.43	4.93	2.03	9.83	4.83	12.33	6.03	9.43	6.33	9.43	3.33	5.53	4.03	1.13	10.83	5.63	-0.08	5.03	9.43	11.63	5.33	7.33	7.03	5.33	3.73	4.03	5.03
WEHI-539		3.45	-0.55	0.95	10.75	2.75	3.95	5.05	2.75	1.05	-0.55	0.05	1.35	2.65	4.05	13.15	-0.55	-0.55	0.75	-0.45	2.85	-0.55	4.15	-0.55	2.65	12.75	2.15	0.65	7.35	0.05	11.25	-0.15	-0.55	3.55	2.65	-0.05	-0.55	-0.25	2.15	2.25	1.25	-0.55	0.15	-0.55	-0.55	-0.15	-0.55	-0.45
Cobimetinib		3.4	5	5.4	12.8	5.9	9.6	1.5	6.1	6.9	5.8	6	14	2.3	2.2	5.8	5.1	8.2	8.7	5.2	8.4	7.8	4.3	5	12.7	6.4	10.4	7.9	4.1	3.9	2.4	2.5	14.8	3.1	7	7.7	4.5	-1.4	10.3	12.4	9.3	6.2	7.5	8.8	7.5	0.3	5.8	1.9
AZD1208		1.88	0.58	0.48	12.38	-0.23	2.98	-3.03	5.08	-1.03	7.58	0.18	4.08	0.48	-1.23	8.08	-2.03	1.28	6.38	0.88	8.38	2.28	1.38	0.38	5.38	-2.83	2.98	2.98	7.98	4.18	7.78	-2.63	4.48	0.28	-1.63	0.98	2.08	-3.03	0.08	4.48	7.48	0.78	4.48	1.78	6.08	-0.33	0.68	1.78
Bemcentinib		4	-0.7	3	6.8	2.4	7.2	2.3	5.9	4.9	3.8	1.5	10.1	3.8	4.3	5	1	7.4	5.8	3	7.3	3.7	3.9	-6.1	2.4	-4.5	8.6	6.4	5	2.3	9.3	-0.1	4.1	-0.9	4.6	7.1	4.1	-0.4	4.1	3.2	0.1	4.3	3.8	4.2	4	3.1	3.6	6.8
AZD7545		2.38	0.98	0.28	0.88	0.88	3.68	-0.33	5.48	-0.33	0.28	-0.23	0.68	-0.33	0.38	1.58	1.08	0.98	1.38	1.78	0.38	0.48	-0.33	0.98	-0.23	1.18	-0.23	3.28	0.58	-0.23	-0.33	2.38	1.68	0.88	-0.33	-0.33	1.68	-0.33	-0.33	-0.33	-0.33	1.98	-0.23	2.68	2.18	2.18	-0.33	1.88
Osimertinib		-0.18	0.52	-0.58	2.03	-1.08	3.53	1.83	2.63	-1.88	0.73	-0.18	3.63	2.33	0.52	2.53	1.93	3.83	2.53	0.12	3.93	2.13	2.83	3.53	2.83	-0.08	3.53	1.43	1.63	-0.98	4.43	1.53	3.03	0.02	1.53	6.23	0.73	0.82	0.43	2.03	1.03	2.23	2.63	2.83	1.03	0.12	0.82	1.63
BMS863233		-1.8	0.9	-0.8	1.2	0.7	0.6	-2.9	1.4	4.3	3	0.1	2.6	-0.6	-0.6	1.7	-1.2	0.5	2	-0.6	3.1	1.7	-2	-1	3.2	-2.4	1.2	3.2	3.2	2.4	7.1	1	2.8	1.3	-1.1	2.2	1.1	0.2	-1.4	1	3.8	1.1	-0.2	1.1	3.6	-2	4.3	6.7
Darapladib		0.18	1.48	2.18	1.78	-0.13	2.38	-1.53	-0.63	2.68	3.08	0.48	2.58	-1.93	-0.93	-1.93	5.98	-1.93	-1.13	-1.83	-1.93	-1.93	-1.93	0.48	0.18	-1.13	-1.93	-1.93	2.68	-0.13	0.68	-1.73	0.08	2.48	-1.93	-1.03	-1.93	4.08	-1.13	-0.93	-1.83	-0.63	-1.83	-1.03	-1.93	-1.33	-0.83	-1.93
GNE-0877		-0.1	-0.4	-0.4	-0.4	-0.4	0.5	0.3	-0.3	-0.4	-0.4	0.1	1	2.4	0.2	0.9	-0.4	-0.1	-0.4	-0.4	-0.4	-0.4	-0.4	-0.4	-0.4	-0.4	-0.4	-0.4	0.4	-0.4	-0.4	-0.4	0.5	-0.1	-0.4	-0.4	-0.4	2.4	-0.4	-0.4	-0.4	-0.4	-0.4	0.1	-0.4	-0.4	-0.4	2.5
Entospletinib		0	0	0	4.6	0	1.3	0	1.6	0.5	5.5	0	0	0	0	0.2	0	0	0	0	5.6	0	0	0	0	0	0.5	0	0	0	0	0	0	0	0	0	0	0	0	3.5	0	0	0	0	3.5	0	0.8	0.4
Losmapimod		0	0	0	13.2	0	0	0	0	0	0	0	0	0	6.4	0	0	0	0	0.5	4.7	0	2.7	0	10.3	0	0	0	0	0	13.9	0.1	0.7	0	0	16.7	0	0	0	8.4	0	0	0	0	0	0	0	0
ML323		0	0.7	0.6	0	0.8	2	0	0.3	1.8	1.1	0	0	0.9	0	0.9	0.6	0.4	1.3	3.7	0.8	0.1	0	0.4	0	3.5	0	0	0	0.7	0	2.6	2.1	3	0	2.7	0.1	7.1	1.5	0	0	0.3	0	0	0	1.1	0	1.6
OTS167		3	7.9	4.7	12.3	8.4	8.1	-1.4	8.4	5.9	9.4	4.3	14.6	3	-1.9	8.7	5.1	4.7	10.7	8.4	19	11.5	8.6	4.6	11.3	3.2	7.9	8.7	8.4	5.5	13.7	5	5.8	1	2.7	11.2	6.4	-4.4	-2.2	8.7	10.1	3.7	5.6	8.5	8.1	-0.2	6.8	1.6
PTC-209		5.6	4.3	1	6.1	6.3	8.5	0.1	7.6	5.2	11.5	7.1	8.7	-1	2.9	5.4	4.1	4.1	4.7	5.7	7.3	10.8	-1.1	3.8	3.7	5.2	5.9	5.1	3.3	5.9	2.5	3.8	2.2	2.2	0.7	0.8	3.6	3	-0.1	0.5	0.5	0.9	1.1	5.2	7.1	3.5	7.8	2.3
UNC2881		0.1	1	0.5	3.2	0.6	2.4	3.5	0	0.7	0.3	0.1	5	0.4	0.1	7.6	0	0.1	0	0	3.2	0.4	0	0.2	0	0	0	3.3	3.9	0	7.1	3.9	1.3	3.2	0	6.5	0.3	0.3	0	0	3.2	0.9	2.4	0.2	2.5	0	2.7	0.3
AMG-232		-1.9	1	2.7	4.3	2.7	3.3	3.1	5.2	1.8	6.1	-0.9	0.3	0.4	-0.5	1.4	2.2	0.7	4.9	5.2	7.6	3.6	6.4	-0.8	5.5	5.9	4.8	-1.9	1.6	3.8	8.3	3.4	3.2	1	1.3	0.5	2.5	6.6	0.9	3.8	5	1	5.7	2	1.7	1.9	6.8	6.7
AMG-925		1.48	3.08	1.38	-0.03	0.18	4.28	0.48	2.98	0.78	3.48	-0.23	4.38	-0.03	3.68	-0.23	-0.23	2.48	8.88	0.08	3.78	-0.23	-0.23	-0.23	2.88	-0.23	2.68	2.88	0.78	-0.23	2.98	-0.23	3.28	-0.23	-0.23	6.08	1.98	-0.23	0.08	-0.13	5.78	3.08	1.48	2.38	4.38	-0.23	-0.23	-0.23
CEP-37440		2.65	1.05	0.35	4.75	0.85	5.25	1.15	2.65	3.45	3.65	2.05	3.95	3.45	2.35	3.55	1.15	2.05	6.25	-0.25	6.75	2.65	3.45	2.65	2.05	-1.95	7.05	0.25	3.85	2.25	7.45	2.95	5.15	4.05	0.75	8.95	2.15	-1.35	3.45	3.15	4.65	3.75	4.95	3.55	0.85	1.75	3.65	7.65
Rociletinib		4.58	1.48	3.38	6.48	2.38	7.28	5.28	8.18	5.98	4.88	5.08	4.28	6.28	3.18	8.58	1.58	6.98	5.58	4.18	10.58	4.28	6.18	0.38	7.08	0.78	7.58	6.38	6.68	3.08	10.88	5.68	8.38	4.38	1.88	8.98	3.88	4.98	4.08	5.98	5.68	6.68	5.48	5.88	4.98	4.18	5.28	9.38
FRAX486		4.28	1.88	4.58	13.88	8.08	9.38	4.18	10.68	8.78	10.98	0.68	12.88	2.98	1.58	6.68	11.08	8.88	6.78	3.28	10.78	10.48	6.58	-2.03	-2.03	-2.03	-1.43	11.58	7.18	2.08	5.08	0.68	1.48	0.28	5.58	3.98	1.18	-2.03	-0.02	3.48	10.18	0.68	3.28	5.88	5.78	2.08	-0.33	7.58
GNE-7915		0	0.1	0.3	0	0.4	1.4	0.2	0.2	1.2	1.3	0	2	0	0.3	0.7	0	0	0.6	0	0	0	0	0.5	0	0	0	0	0	0	0	0	0.2	0	0	0	0	0	1.3	0	1.6	0.7	0	1.6	0	0	0	0
GSK2830371		0.23	0.83	1.53	-0.18	1.83	3.33	0.33	5.13	2.23	-0.18	-0.18	7.43	-0.18	-0.18	0.73	-0.18	0.83	3.23	-0.18	1.43	-0.18	3.73	-0.18	4.93	1.33	1.73	-0.18	-0.18	-0.18	2.13	-0.18	0.03	-0.18	-0.18	-0.18	1.23	-0.18	0.03	-0.18	-0.18	0.53	1.13	0.83	-0.18	-0.18	0.93	3.63
Molibresib		7.95	5.15	5.05	13.45	11.95	10.35	9.05	6.85	10.55	12.55	6.75	15.05	2.35	4.45	11.45	8.55	9.95	11.35	7.15	15.05	10.55	4.25	7.15	7.35	12.15	12.85	8.85	8.45	9.65	11.85	9.45	11.45	10.75	6.95	12.55	6.85	8.45	10.45	14.15	12.25	6.15	8.15	7.45	9.05	5.35	6.95	5.05
TAK-632		1.8	1.6	0.9	14.1	2.6	1.7	-0.3	-0.3	3.6	4.9	1.7	11.6	-0.3	0.4	3.1	1.5	5	4.1	8.2	3.9	7.2	0.9	1.9	4.5	-0.3	3.6	4	-0.3	3.2	-0.3	3.1	8.6	1.5	7.4	4.9	0.1	-0.3	3.6	5.5	3.6	2	5	6.9	5.9	-0.3	4.3	2.9
Voxtalisib		5.88	5.08	5.18	13.48	7.48	10.88	3.18	9.18	9.78	12.68	4.98	15.58	4.98	2.08	5.08	4.88	4.88	7.88	-1.23	11.48	4.58	5.68	6.58	5.88	-0.43	8.88	2.78	11.88	9.48	4.18	-0.23	7.78	4.58	3.68	6.68	8.48	-0.02	3.58	7.58	12.78	7.18	7.18	6.58	6.28	2.38	2.08	1.28
BCI		2.48	3.28	1.78	2.28	1.98	5.38	0.88	3.18	0.38	10.38	6.28	5.18	0.38	-1.03	0.57	-0.13	4.08	4.48	0.18	6.58	5.68	3.08	0.38	3.48	6.78	10.48	2.48	2.88	2.48	3.98	1.38	1.38	-0.72	-0.32	6.08	0.38	-0.32	0.88	4.08	4.38	4.18	1.98	0.78	-0.52	2.38	1.18	-2.13
MST-312		7.5	-1.2	0.7	1.3	-0.4	7.6	4.4	4.6	5.9	4.9	-0.8	-1	-1.7	2.3	1.3	0.3	-3	1.5	0.2	6.9	8	-1.9	0.3	0.5	0.8	7.7	3.2	0.8	3.7	3.7	2.8	0.3	1.8	-1.6	0.6	-1	-1.4	-2	3.9	4.6	1.1	2.4	2.4	2.3	-0.5	-1.3	6.3
Taselisib		6.35	3.45	2.75	13.35	4.05	8.35	1.85	5.75	6.55	8.75	5.45	6.65	3.15	2.25	5.25	-0.35	3.75	11.55	0.55	17.85	5.95	5.95	2.95	9.75	-0.35	11.85	4.65	10.15	9.15	12.45	0.25	10.55	5.95	2.45	8.65	4.35	-0.35	3.45	12.55	10.35	6.65	11.45	8.05	4.45	0.25	3.55	-0.35
GSK2656157		2.3	0	0	1.8	0	0.3	0.1	0.9	0	0.1	0	0	0.4	0	0.9	0.5	1.5	1.2	2.3	0.3	0	0.1	0	0	1.7	0.5	1.2	0	1.1	2.4	0.5	0.6	0.3	0.6	0.9	0.9	0	2.2	2.4	0	0	1.1	0.5	0	0.2	0	12.1
Glasdegib		-0.05	-0.05	-0.05	-0.05	-0.05	4.95	-0.05	0.05	2.85	-0.05	0.95	1.75	0.95	-0.05	2.05	7.25	-0.05	-0.05	-0.05	-0.05	-0.05	-0.05	-0.05	0.25	-0.05	-0.05	-0.05	-0.05	-0.05	-0.05	-0.05	2.05	-0.05	-0.05	-0.05	-0.05	0.45	-0.05	-0.05	-0.05	-0.05	-0.05	-0.05	-0.05	-0.05	-0.05	-0.05
Pilaralisib		1.53	0.73	1.63	6.03	0.73	4.23	3.43	4.03	2.83	4.63	3.33	4.83	3.13	0.03	3.63	-0.48	1.83	4.93	-0.68	4.13	2.43	3.23	-0.58	4.03	1.43	6.13	1.73	4.13	1.03	4.83	-0.68	3.13	-0.18	0.83	2.23	1.53	-0.68	1.63	2.73	5.63	2.43	3.53	0.43	1.23	0.83	0.13	-0.48
Onalespib		4.53	6.33	3.23	9.83	7.63	9.83	-4.08	9.03	6.03	11.73	0.53	7.63	0.73	-0.28	8.33	5.03	2.93	10.83	3.63	14.13	10.23	4.93	4.93	9.53	-0.58	10.43	4.73	6.93	6.53	10.73	5.53	7.33	4.03	6.23	16.63	4.23	-5.88	5.03	6.33	6.63	4.33	6.63	7.43	6.03	-3.18	6.93	1.83
Uprosertib		-0.43	1.88	2.08	5.88	1.58	6.18	0.48	2.98	4.68	3.78	2.28	5.98	-0.93	-0.53	2.38	1.38	5.08	4.68	-1.23	4.58	-1.23	0.28	0.38	1.28	-1.23	1.38	-0.83	5.98	2.68	4.68	1.18	2.88	4.38	1.48	4.58	4.48	-1.23	-1.23	1.08	4.38	2.78	1.88	5.28	2.88	-1.23	-1.23	-1.23
AT13148		-0.08	1.73	-0.98	-1.58	-1.08	2.23	1.53	2.93	2.13	0.53	-1.98	2.73	-1.78	-2.18	3.13	2.03	2.33	3.23	-0.08	-0.08	-0.68	0.83	-2.18	-0.38	-4.98	0.23	0.53	2.33	0.03	3.13	1.03	1.33	-0.68	1.83	4.33	2.93	2.03	2.33	2.03	0.13	1.23	2.83	-0.88	1.73	-1.88	0.33	-6.68
Cerdulatinib		12.43	10.53	6.43	17.23	12.33	14.73	5.63	15.33	10.43	15.13	7.83	19.23	1.73	6.23	15.23	2.83	11.93	14.03	9.33	20.13	14.23	9.73	8.63	12.13	5.33	11.83	15.23	13.23	9.93	18.43	11.93	7.03	3.33	12.83	12.43	13.43	-0.28	4.73	13.83	14.03	10.33	12.33	12.73	16.63	5.63	15.23	11.13
Filgotinib		6.6	4.3	2.4	8	5.8	6	3.2	6.3	3.2	7	4.8	7.6	1.4	3.9	4.1	1.2	2.8	7.6	4	8.4	5.2	4.5	2.7	7.2	3.7	5.7	5.9	6.1	3.2	6.5	3.3	5.2	2	1.8	5.6	5.6	0.5	2.8	6	4.2	5.7	5.4	5.1	5.7	1.9	6	2.2
Afuresertib		-0.45	0.75	0.75	4.65	1.45	4.05	-0.45	1.85	1.35	1.95	-0.45	4.15	-0.15	0.05	0.75	4.65	-0.45	2.25	-0.45	1.85	0.35	-0.45	0.95	0.05	-0.45	1.25	-0.45	3.15	4.15	0.75	0.95	2.05	2.35	0.15	1.25	1.05	-0.45	-0.45	0.55	2.55	0.45	0.55	4.25	1.15	-0.45	0.85	8.65
UM729		0.38	0.28	0.88	-0.03	-0.03	1.98	1.98	1.18	2.78	3.38	-0.03	7.08	0.08	0.88	2.38	-0.03	0.08	4.98	0.68	4.68	-0.03	1.78	0.38	3.58	-0.03	0.88	0.98	3.98	-0.03	6.28	-0.03	1.98	0.68	1.08	2.48	0.28	1.98	2.98	1.38	4.88	3.38	3.58	2.68	0.98	0.68	1.28	-0.03
PF-06463922		0	0	0	0	0	0	0	0.1	0	0.2	1.4	1.5	0	0	0	0	0.2	0.5	0	0	0	0	1	0.3	0	0	0	0	0	0	0	0	0	0	0	0	0.2	0	0	0	0.1	0	1.9	0	0	0	0
UMI-77		-5.05	-0.55	-3.95	-3.65	-5.95	-3.65	-6.15	-5.05	-5.35	-0.35	-5.65	-4.05	-4.35	-3.95	-0.35	5.45	0.65	-3.85	-3.35	4.75	2.15	-3.25	-3.85	1.95	-1.25	-9.25	-5.75	-3.05	-5.05	2.25	-6.05	-4.65	-1.75	-4.85	-4.55	-3.05	-3.65	-4.55	-0.15	-3.15	-4.85	-4.65	-5.35	-6.05	-5.85	-9.55	-7.65
TEW-7197		0	0	0	0.5	0	0	0	0	0	0	0	0	0	0	0	0	0	0	0	0	0	0	1.8	0	0	0	0	0	0	0	0	0	0	0	0	0	0	0	0	0	0	0	0	0	0	0	0
Sabutoclax		6.98	3.68	1.58	1.38	4.38	5.38	5.38	3.78	5.68	6.58	0.38	1.48	-1.93	4.58	0.68	4.38	2.88	5.58	2.68	3.18	5.58	-0.03	1.28	5.28	1.98	5.48	6.18	2.98	6.68	7.58	3.08	3.78	1.48	1.08	0.28	4.08	-5.53	-0.73	3.58	2.28	3.28	2.48	2.38	3.08	0.48	2.18	4.48
SH-4-54		-0.45	2.65	-3.25	-1.05	3.65	4.55	-0.45	-2.55	0.95	8.75	-1.05	3.25	-2.55	-1.15	1.85	8.05	1.55	0.55	-3.75	6.55	4.95	-1.85	-6.55	-2.55	5.65	-12.25	-3.25	4.85	-3.35	-3.45	-2.15	-0.95	6.45	-1.45	5.95	-1.95	-7.05	-4.85	2.15	5.15	-4.55	-7.75	0.35	-6.05	-0.55	-6.45	1.55
BAY 87-2243		15.98	1.58	5.88	13.98	5.08	16.98	-5.13	18.08	5.48	8.08	-5.33	9.78	-6.33	-1.73	11.28	15.18	7.88	11.48	17.08	16.08	13.88	1.18	12.18	5.58	13.38	1.08	15.08	7.28	5.78	9.88	10.88	15.08	10.98	5.18	14.58	12.58	-6.33	1.28	9.78	-0.73	8.48	5.68	14.18	11.68	6.78	5.88	10.58
Givinostat		5.95	2.15	4.95	9.35	6.35	8.35	7.95	7.05	8.85	9.85	4.45	10.45	1.75	3.15	6.05	8.25	5.85	8.95	5.35	11.05	9.95	6.55	4.45	8.35	4.95	8.65	5.65	10.35	5.65	9.75	2.15	6.05	4.85	4.45	10.65	5.45	0.35	1.85	8.55	9.15	5.45	6.85	6.05	3.55	3.25	4.05	2.65
Amsacrine		1.23	2.43	-1.08	-0.27	-3.28	2.13	0.63	8.33	2.03	7.03	-5.28	4.73	-1.78	-1.78	-0.97	-2.88	0.33	11.93	4.43	2.53	3.63	9.93	-3.38	0.93	2.33	3.43	-0.17	4.23	0.83	1.63	0.03	0.13	-1.98	-0.57	4.63	4.93	3.33	1.83	0.33	7.13	2.43	6.63	1.43	9.83	-2.48	7.53	5.93
PCI-34051		2.2	2.3	0	0	0	2.3	0	2.9	0	0.1	0	1.2	2.2	2	0.6	3.4	0	0.7	1.1	1.8	1.4	0.3	0	2	0.1	0	1.9	2.5	0	3.1	0	1.5	3.2	0	8.6	0.4	0	0.1	2.6	0.6	0	1.6	1.1	0.8	0	2.5	11.4
Cabazitaxel		5.58	6.68	-6.73	-2.73	-4.63	5.58	-10.73	12.68	-6.43	17.58	-10.93	3.38	-8.63	0.67	-2.03	-10.93	3.18	19.18	9.88	1.58	11.08	-1.13	-10.03	-3.73	-9.43	-2.43	6.88	-5.43	2.48	-10.93	5.38	8.08	-8.33	-8.63	9.08	16.58	-10.93	-2.93	-5.03	3.98	1.38	4.98	-1.03	20.08	-3.53	17.28	-9.13
Ravoxertinib		5.5	1.2	1.6	5.7	5.5	4.8	-1	3.7	4.5	5.3	3.3	12	-0.3	1.8	1.5	0	4.3	7.4	3.4	1.3	5.7	3	0.4	8.1	6.7	6.1	6.9	2.9	3.5	-1	2.1	8.8	1.3	4.8	15.7	2.3	-1	11.5	5.4	7.7	5.3	3.3	6.9	5	-0.9	2.7	9.3
KD025		0.38	2.58	1.78	0.98	2.18	2.68	-0.33	0.78	2.58	0.98	0.88	0.58	0.28	2.28	3.08	4.28	1.88	4.88	0.68	5.88	6.88	3.18	2.38	1.88	-0.33	-0.03	3.98	2.38	-0.03	6.28	4.38	3.48	1.58	-0.33	4.68	-0.33	2.18	-0.33	2.48	-0.33	2.28	2.88	4.18	5.38	4.98	4.98	2.88
Merestinib		1.9	1.2	1.2	3.9	2.3	1	3.5	4.8	2.8	1.8	0	1.6	0	1.9	0	0	0	2.1	0	1.9	0	0.8	0	0.8	0.3	2.2	1.3	0	0	3.7	0	0	0	1	0.5	0.4	0	0	0	6.2	0.8	0.3	3	0	0.2	2	0
Pixantrone		-2.63	-1.63	-1.43	-2.73	-2.43	-0.33	-2.73	-1.73	-1.13	-2.73	-0.73	4.88	1.38	0.08	1.58	0.88	-0.73	3.88	-2.63	4.08	-1.13	5.08	-0.83	2.08	-2.73	1.18	-1.03	0.48	-1.33	1.98	-0.23	-0.52	-1.33	-2.73	4.38	1.28	-0.63	5.88	2.08	0.18	1.08	3.38	1.08	1.18	-0.73	-2.73	5.38
Poziotinib		3.6	-0.3	-0.3	2.7	-0.3	2.3	-0.3	2.6	0.1	-0.3	-0.3	-0.1	-0.3	-0.3	-0.3	2.3	-0.3	-0.3	0	2.6	-0.2	1.2	-0.3	1.6	-0.3	-0.3	-0.3	-0.3	-0.3	5.2	-0.3	-0.3	1.5	-0.3	6.3	0.2	-0.3	-0.3	3.2	-0.3	-0.3	-0.3	1.7	-0.3	-0.3	-0.3	0.6
Pyridoclax		-1.4	4.1	5.8	7.9	4.7	10.8	2.1	10	6.8	8.8	6.1	2.4	2.7	3	7.5	8.9	5.3	7.6	7.2	12.8	10.4	7.6	2.8	8	4.8	6.6	-1.4	-1.4	4.4	9.8	3.9	-1.2	-1.2	3.2	10.1	5	11.2	6.6	7.4	1.4	1.8	2.9	-0.6	-0.7	-1.3	-0.9	-1.3
Spebrutinib		0.3	0	0	2.8	0.1	1	0.2	3.9	2.3	0.8	0.8	1.8	1.4	3.9	3.3	0	0	0.4	0.4	2.2	3.4	0.6	0	0.9	0.6	0.9	1.3	2.4	0	5.2	0	1.3	0	0	2.2	0.4	0	0	2.5	1.4	0.6	1.3	1.4	1.8	1.4	0.4	0
Verdinexor		-0.03	0.98	-1.13	3.88	-1.73	3.58	9.38	5.68	0.28	-1.73	6.08	3.08	-0.73	-0.03	4.18	0.18	6.88	5.68	-0.93	11.28	-0.42	6.08	-1.93	3.48	7.28	3.68	3.58	2.08	-0.53	5.78	1.18	5.48	-1.33	-1.83	6.78	3.38	1.88	0.68	0.98	1.28	2.28	1.88	1.68	3.48	-0.03	1.88	-2.23
Romidepsin		7.6	5.2	3.9	7.7	6.5	8.1	7.3	3.9	9.4	8.9	6.3	9.3	-4	-3.6	5.8	12.2	3.8	5.3	3.5	8.9	9.5	3.4	5.4	1.5	-5.5	6	2.5	6	7.4	4.5	3.1	6	4.7	7.5	7.5	4.1	-7.6	1.2	4.1	11.2	4.4	3.4	8.4	4.2	-2.5	4.1	10.1
Abexinostat		7.88	4.08	5.08	9.48	7.88	9.58	8.28	8.88	7.88	11.08	6.08	10.28	4.18	-0.82	6.58	11.38	8.28	8.98	8.38	15.58	11.78	5.68	5.88	8.78	1.48	10.98	5.88	11.98	7.58	14.98	5.08	7.08	6.48	6.98	16.98	6.08	1.88	7.58	11.98	11.28	6.88	9.48	8.18	7.08	0.78	4.28	2.08
A-1210477		1.4	2.3	2	2.4	5.6	2.6	8.4	0.9	3.2	14.8	3.4	7.7	-0.7	1.7	6.4	2.5	-0.1	3.4	3.3	16.6	9	4.6	2.7	16.6	2.6	2.2	-0.8	4.9	0.3	17.7	2.8	-2	0.6	0.5	7.3	-0.7	-1.7	-1.4	5.7	11.5	-0.1	1.1	4.3	-2.5	-1.1	3.2	2.4
VS-4718		4.35	2.85	2.65	3.25	2.55	4.75	-0.65	3.75	4.85	6.05	0.85	8.85	1.65	2.85	1.45	-0.35	4.75	6.95	2.25	6.65	4.75	3.15	4.25	5.15	1.85	8.05	2.25	4.55	1.55	7.05	0.05	5.45	1.65	3.75	8.05	2.15	-0.45	2.15	5.55	7.25	5.15	4.75	4.85	4.55	1.55	3.25	1.15
GSK2879552		-2.78	-1.18	-1.58	-2.48	-2.78	0.52	-2.28	-0.58	-2.48	5.83	-2.78	-0.38	-2.58	4.23	-0.58	-2.78	-2.78	0.23	-2.78	-2.78	-2.78	0.93	-2.78	-1.78	-2.78	-0.38	0.13	-2.78	-2.78	-2.78	-2.78	-0.58	-2.78	-2.78	-2.58	-2.78	-2.18	-0.28	-2.78	5.53	0.63	0.43	-0.88	0.52	-2.08	-2.78	-2.78
Ulixertinib		5.05	4.15	2.55	6.95	4.85	7.95	-1.05	5.45	4.55	4.15	2.25	10.95	1.15	1.15	3.45	0.85	4.25	8.25	3.55	4.75	5.65	3.25	1.25	6.85	2.55	8.05	7.55	0.45	4.05	2.25	3.75	7.45	2.55	5.95	7.85	4.65	-0.65	7.35	2.75	3.95	6.25	5.65	7.25	5.75	1.05	4.75	1.05
LY3009120		7.78	4.88	5.68	19.88	7.88	11.28	1.98	11.88	12.18	8.88	6.38	15.38	4.58	8.28	10.98	7.38	10.88	9.08	9.38	17.08	12.98	12.28	7.58	17.68	-1.23	13.98	15.38	6.48	6.48	11.58	11.98	16.78	2.38	13.28	19.68	7.38	4.28	10.18	11.58	7.18	8.68	12.18	13.38	11.08	2.58	13.08	13.58
Pexidartinib		0	3.2	2.6	12.6	4.8	3.4	2.7	4.1	10.7	3.7	1.1	17.5	0	0.9	0	0	11.3	7.1	1.3	3.8	2	3.2	1.4	4.9	4.9	10.2	1.3	3.7	0.9	7	0.2	2.9	0	7.9	0	0.7	1.4	3.1	0.3	11.6	2.1	3	5.9	3.2	0.7	2.4	0.3
Marimastat		3.7	0	1.6	1.7	0	2.1	0	4.3	1.9	5.3	0	0.7	0	3.1	6.1	0	0.3	1.4	0.7	3.8	0	0.9	0	2.1	0	0	0.4	0.1	0	3.9	0	0	0	0	0.1	0	4.7	0	2.1	0	0.4	0	0	0	0.2	0	3.5
EPZ015666		4.6	0	0	0	0	0.4	0	1.1	0.1	0	0	0	0	0.3	0.2	2.1	0	1.1	0	0	0.5	0	0	0	0	0	0	0	0	0	0	0	0	0	1.6	0	0	0	0	0	0	0	0.2	0.2	0	0.5	0
SAR405838		-3.2	0	1.4	5.2	4	6.6	5.6	9.8	6.1	11.1	-4.4	4.9	5.9	-3	5.3	-1	3.2	12.1	6.1	14.7	4.6	15.2	-2.2	11.8	7.6	9.9	-2.7	3.6	2.7	16.4	2.1	3.9	-2.1	-0.5	4.3	4.2	6.4	2.2	2.1	7.4	5.7	11.2	3.7	4.9	0	9.8	8.8
Prexasertib		2.53	6.43	-7.48	-5.78	-3.68	9.03	-3.68	15.23	-4.68	20.23	-7.08	-1.38	-4.48	1.33	2.53	-5.28	0.23	11.63	8.63	2.83	7.43	-1.88	-5.38	0.82	-4.68	-2.28	5.23	-1.68	5.53	0.13	4.23	6.93	-1.78	-3.38	6.73	14.63	-1.48	-4.18	-3.78	3.13	3.13	7.63	2.43	17.03	-5.08	15.83	-3.78
Epacadostat		-0.03	0.08	0.28	0.18	-0.03	-0.03	-0.03	-0.03	0.08	0.28	-0.03	1.98	-0.03	1.78	-0.03	-0.03	-0.03	1.48	-0.03	-0.03	-0.03	-0.03	-0.03	-0.03	-0.03	-0.03	-0.03	-0.03	-0.03	-0.03	-0.03	-0.03	-0.03	-0.03	-0.03	-0.03	-0.03	-0.03	-0.03	-0.03	-0.03	-0.03	0.48	-0.03	-0.03	-0.03	0.58
[truncated: 132 more columns]
