# Supplementary material for: Comprehensive characterization of immunogenic cell death in acute myeloid leukemia revealing the association with prognosis and tumor immune microenvironment
Source: BMC Med Genomics. 2024 Apr 26;17:107. doi: 10.1186/s12920-024-01876-w (PMC11046942; doi:10.1186/s12920-024-01876-w)
Supplement: Supplementary file 10 — Supplementary Material 10 [file 12920_2024_1876_MOESM10_ESM.xlsx]

## Sheet: drugCor
Gene	Drug	cor	pvalue
PIK3CA	Vismodegib	0.303137	0.000389976
TNF	NVP-RAF265	0.287931	0.000777452
PIK3CA	CPI-613	0.252112	0.00341708
CXCR3	Sapitinib	0.250744	0.00360181
TNF	Lomustine	0.243926	0.00466336
CXCR3	CPI-613	0.231281	0.0073951
CD4	TRAM-34	0.226925	0.00862218
CD4	MK-0752	0.22564	0.00901701
CXCR3	Carboplatin	0.22395	0.0095603
CXCR3	Dabrafenib	0.223584	0.00968167
PIK3CA	Altretamine	0.223348	0.00976091
TNF	Tretinoin	-0.220355	0.0108131
CXCR3	GSK343	0.219707	0.0110538
CD4	Gandotinib	-0.219489	0.0111357
CD4	Daporinad	-0.21834	0.0115767
PIK3CA	Toremifene	0.21686	0.0121673
PIK3CA	Losmapimod	0.21549	0.0127373
CD4	Sabutoclax	-0.210491	0.0150198
PIK3CA	Capmatinib	-0.209941	0.0152917
CXCR3	Prednisone	0.209936	0.0152941
CXCR3	Oxaliplatin	0.209474	0.0155256
TNF	MK-0752	0.208235	0.0161616
CXCR3	Azacitidine	0.207989	0.0162908
TNF	UNC1215	0.207096	0.0167665
TNF	15D-PGJ2	0.206634	0.0170169
CXCR3	UNC1215	0.206346	0.0171751
CD4	Busulfan	0.205421	0.0176913
TNF	8-chloro-adenosine	0.203314	0.0189164
CALR	GSK2879552	-0.20264	0.0193239
PIK3CA	Capecitabine	0.20254	0.0193852
CXCR3	Deferoxamine	0.20242	0.0194587
CD4	4-hydroxytamoxifen	0.202016	0.0197078
TNF	SH-4-54	-0.199148	0.0215571
CXCR3	Irinotecan	0.196986	0.0230486
CALR	Celecoxib	0.196653	0.0232862
CALR	PHA-793887	0.196273	0.0235597
PIK3CA	APR-246	-0.194094	0.0251818
TNF	NMS-873	0.192672	0.0262911
CXCR3	SGC0946	0.192655	0.0263042
PIK3CA	Tasquinimod	-0.191331	0.0273752
CALR	Mechlorethamine	-0.191301	0.0273992
TNF	Tipifarnib	0.19095	0.0276893
TNF	Selinexor	0.190342	0.0281982
CALR	Fingolimod	0.190231	0.0282926
TNF	Bryostatin 1	-0.189401	0.0290014
PIK3CA	Vincristine	0.189298	0.0290908
CD4	Streptozocin	0.188793	0.0295309
CALR	Alvocidib	0.186983	0.0311557
CD4	Tasquinimod	0.186946	0.0311893
CXCR3	Pinometostat	0.186071	0.032002
TNF	Methylprednisolone	-0.186046	0.0320257
TNF	Erlotinib	0.185627	0.0324216
PIK3CA	Bryostatin 1	0.185363	0.0326733
TNF	NVP-AEW541	0.185187	0.0328413
CXCR3	UMI-77	-0.18424	0.0337618
CXCR3	Imiquimod	0.183101	0.0348963
CD4	Vinblastine	-0.182764	0.0352379
CD4	Methotrexate	-0.182301	0.0357128
PIK3CA	Navitoclax	-0.182239	0.0357761
TNF	UMI-77	-0.18193	0.0360962
PIK3CA	BMS-777607	-0.181443	0.0366062
CALR	SB 743921	-0.181066	0.037004
PIK3CA	Venetoclax	-0.180424	0.0376909
CXCR3	Enzastaurin	0.18034	0.037782
CXCR3	Lomeguatrib	0.179522	0.0386748
CALR	TAK-632	0.179313	0.038905
TNF	Prednisolone	-0.179283	0.038938
CD4	Sepantronium bromide	-0.179066	0.03918
CXCR3	Tacrolimus	-0.17851	0.039803
CXCR3	Serdemetan	0.177311	0.0411763
CXCR3	FRAX486	0.177141	0.0413737
PIK3CA	Telatinib	0.176387	0.0422608
CXCR3	Abexinostat	0.175953	0.0427788
CD4	UNC1215	0.175283	0.0435876
PIK3CA	Pomalidomide	0.173657	0.0456059
TNF	Gemcitabine	-0.172275	0.0473824
TNF	APR-246	0.171646	0.0482085
PIK3CA	Paclitaxel	0.171164	0.0488511
TNF	Neratinib	0.170563	0.0496617
