# Supplementary material for: Comprehensive characterization of immunogenic cell death in acute myeloid leukemia revealing the association with prognosis and tumor immune microenvironment
Source: BMC Med Genomics. 2024 Apr 26;17:107. doi: 10.1186/s12920-024-01876-w (PMC11046942; doi:10.1186/s12920-024-01876-w)
Supplement: Supplementary file 11 — Supplementary Material 11 [file 12920_2024_1876_MOESM11_ESM.xlsx]

## Sheet: Sheet1
Data index file
Figure	Input data	Script or Web platform address
Fig. 1	Fig. 1 represents flow chart and it do not contain any data
Fig. 2A	http://genemania.org
Fig. 2B	folders "ICD classification through consensus clustering analysis using Consensus in TCGA"	http://vip.sangerbox.com/home.html
Fig. 2C	folders "ICD classification through consensus clustering analysis using Consensus in TCGA"
Fig. 2D	folders "ICD classification through consensus clustering analysis using Consensus in TCGA"
Fig. 2E	Additional file 1 +Additional file 2
Fig. 2F	Additional file 3
Fig. 3A	Additional file 2
Fig. 3B	Additional file 1 +Additional file 2
Fig. 3C	Additional file 4
Fig. 3D	Additional file 4
Fig. 3E	Additional file 4
Fig. 3F	folders "GSEA analysis" + Additional file 5
Fig. 3G	Additional file 4
Fig. 3H	Additional file 2
Fig. 4	Additional file 6	http://www.sxdyc.com/multiGroupHeatMap
Fig. 5A	folders "LASSO regression analysis in TCGA”	http://vip.sangerbox.com/home.html
Fig. 5B	Additional file 7
Fig. 5C	folders "RMS analysis to create a prognostic nomogram in TCGA"
Fig. 5D	Additional file 3
Fig. 5E	Additional file 3
Fig. 5F	Figure 5 is used to compare the time reliability of the prediction models, and the relevant data has been summarized in this figure	https://cnsknowall.com/#/Home/BardYnamicDetail?pid=1302003
Fig. 6A	Additional file 2	http://vip.sangerbox.com/home.html
Fig. 6B	Additional file 3 /7	https://www.henbio.com/tooldetail?id=99
Fig. 6C	Additional file 8 /9	https://www.networkanalyst.ca/
Fig. 6D	Additional file 3	https://cnsknowall.com/#/Home/DonutsSampleDistribution?pid=21101001
Fig. 6E	https://dgidb.org
Fig. 6F	Additional file 3	https://www.bioinformatics.com.cn
Fig. 7A	Additional file 10-12	folders "Drug sensitivity analysis"
Fig. 7B	https://www.proteinatlas.org
Fig. 7C	https://compartments.jensenlab.org
Fig. 8A	ICD-Signature Genes	http://vip.sangerbox.com/home.html
Fig. 8B	Additional file 7
